# Supplementary material for: Insights into gut microbiomes in stem cell transplantation by comprehensive shotgun long-read sequencing
Source: Sci Rep. 2024 Feb 19;14:4068. doi: 10.1038/s41598-024-53506-1 (PMC10876974; doi:10.1038/s41598-024-53506-1)
Supplement: Supplementary file 10 — Supplementary Figure 10. [file 41598_2024_53506_MOESM10_ESM.zip]

Archive with 2 entries (1 files):
- 41598_2024_53506_MOESM10_ESM/
- 41598_2024_53506_MOESM10_ESM/Supplementary Figure 10. Overview of high confidence population level distances.svg
