# Supplementary material for: Insights into gut microbiomes in stem cell transplantation by comprehensive shotgun long-read sequencing
Source: Sci Rep. 2024 Feb 19;14:4068. doi: 10.1038/s41598-024-53506-1 (PMC10876974; doi:10.1038/s41598-024-53506-1)
Supplement: Supplementary file 17 — Supplementary Table 2. [file 41598_2024_53506_MOESM17_ESM.xlsx]

## Sheet: Tabellenblatt1
Pat ID	Start Cluster	Outcomes (non (0), adverse event (1))	Replase_1	Day relative to HSCT	Replase_2	Day relative to HSCT	2nd HSCT	Day relative to HSCT	aGVHD Grade 1-2	Day relative to HSCT	aGvHD Grade 3 - 4	Day relative to HSCT	moderate cGVHD	Day relative to HSCT	severe cGvHD	Day relative to HSCT	Death	Day relative to HSCT
4	1	1	1	91													1	276
7	1	1	0										1	190			0
11	1	0	0														0
12	1	0	0														0
13	2	0	0														0
14	1	1	1	117									1	507			0
15	1	1	1	198	1	579	1	481			1	510					1	612
16	1	1	1	58	1	534									1	443	0
17	1	0	0														0
18	2	1	1	82													0
19	1	1	0						1	?							0
20	3	1	0														1	32
21	1	1	1	108									1	165			1	221
22	2	0	0														0
23	2	0	0														0
24	1	0	0														0
25	2	1	0						1	?							0
26	3	1	0	27					1	?							0
28	1	1	1	99													0
29	1	0	0														0
31	3	0	0														0
32	1	1	0														1	22
33	3	1	1	447													0
34	1	1	1														0
36	3	1	1	255													0
37	2	0	0														0
38	1	1	1	100													0
39	1	0	0														0
40	2	0	0														0
41	2	1	1	100									1	229			0
42	1	0	0														0
2023-02-18	3	1	1	29			1	138									1	150
