# Supplementary material for: Insights into gut microbiomes in stem cell transplantation by comprehensive shotgun long-read sequencing
Source: Sci Rep. 2024 Feb 19;14:4068. doi: 10.1038/s41598-024-53506-1 (PMC10876974; doi:10.1038/s41598-024-53506-1)
Supplement: Supplementary file 18 — Supplementary Table 3. [file 41598_2024_53506_MOESM18_ESM.xlsx]

## Sheet: Tabelle1
Patient ID	Day	Weight of the extracted stool (g)	Total amount of extract DNA (ng)	DNA µg / g Stool	Reads Total	Reads / ng DNA Library	Gbb Total	Gbp / ng DNA Library	Read Lengths Median	Read Lengths Mean	Read Lengths Standard Deviation	Read Lengths Min	Read Lengths Max	Total Reads		Classified reads			Classified reads w/o human and plants					ARG Reads	Detected Species (Validated and Normalized)
														Classified (%)	Unclassified (%)	Chordata (%)	Plantae (%)	Microbial (%)	Bacteria (%)	Fungi (%)	Viruses (%)	Archae (%)	Other eukaryota (%)	per analyzed Reads *10000	(Validated and Normalized)
4	-7	1	4128	4.13	1380000	12100	4510000	39500	1156	3278.28	4416.4	39	58102	81.23	18.77	1.31	4.74	75.17	98.49	0.37	0.04	0.05	1.06	17.7925	23
	1	1	9.7	0.01	115000	19800	212000	36400	1173	1840.93	1995.48	5	52275	97.44	2.56	95.53	0.21	1.7	85.5	3.37	1.69	0.05	9.4	15.6006	2
7	-6	1	244.8	0.24	915000	12100	3830000	50500	2592	4187.01	4899.22	2	106341	89.73	10.27	0.3	1.21	88.22	66.58	0.16	33.03	0.02	0.22	11.1543	18
11	-2	1	643.2	0.64	572000	3960	1830000	12700	1766	3205.57	3761.19	30	77681	94.19	5.81	2.04	2.87	89.29	99.02	0.17	0.02	0.01	0.77	26.6759	19
	0	1	367.72	0.12	3620	72.4	16000	319	2149	4409.51	5391.14	34	34204	92.54	7.46	14.11	8.98	69.46	93.76	3.34	0.04	0.04	2.82	59.8614	20
	182	1	5568	5.57	20800000	29200	22700000	31700	483	1087.64	1818.3	30	55599	74.79	25.21	0.59	1.69	72.5	99.04	0.58	0.03	0.04	0.31	5.69946	34
12	-6	1	5760	5.76	3830000	2880	12700000	9550	976	3319.34	6041.7	20	137446	86.43	13.57	0.85	0.89	84.69	99.6	0.12	0.1	0.01	0.17	35.2306	20
	34	1	676.8	0.23	196000	3730	1250000	23700	4516.5	6356.61	6510.87	30	127783	98.83	1.17	2.88	0.51	95.45	97.61	1.71	0.62	0	0.06	111.735	6
	342	1	3753.6	3.75	5090000	36400	4340000	31000	407	853.29	1937.75	6	439541	68.3	31.7	9.19	0.93	58.18	99.17	0.27	0.15	0.04	0.36	2.97582	25
13	-7	1	1660.8	1.66	1830000	17300	7220000	68200	1033	3947.82	5523.15	4	82075	76.96	23.04	1.83	2	73.13	98.16	0.65	0.67	0.03	0.49	44.8867	26
	298	1	1497.6	1.5	4590000	32800	8750000	62500	620	1906.36	3542.05	11	92459	52.82	47.18	1.57	2.34	48.91	98.11	0.75	0.13	0.11	0.89	13.6124	50
14	-7	1	864	0.86	1040000	17000	2760000	44800	1089	2641.83	3737.08	11	76480	72.46	27.54	0.75	1.78	69.93	98.81	0.45	0.16	0.09	0.48	12.5587	27
	558	1	8208	0.04	13100000	53300	21900000	89500	634	1678.6	2877.55	2	702383	67.05	32.95	0.61	2.26	64.17	95.36	0.44	3.45	0.09	0.66	6.90129	31
15	-6	1	14016	14.02	14400000	20600	101000000	144000	4387	6958.21	6760.92	15	109429	95.44	4.56	0.52	1.44	93.48	99.53	0.15	0.04	0.02	0.26	31.3826	20
	6	4	134.4	0.03	2590000	38200	6170000	91000	899	2384.31	3695.59	3	71237	95.3	4.7	3.45	0.52	91.33	97.89	0.27	1.77	0	0.07	29.6222	5
	16	4	268.8	0.07	518000	3190	1220000	7540	1027	2361.78	3928.6	4	101699	95.94	4.06	1.72	1.3	92.92	99.25	0.49	0.17	0	0.08	29.3662	5
	104	1	1593.6	1.59	4220000	18100	15500000	66400	1110	3665.69	5005.53	21	67259	68.55	31.45	1.74	3.84	62.97	95.2	3.51	0.29	0.09	0.92	43.9959	27
	189	1	4992	4.99	1600000	3090	1980000	3820	607	1237.42	2036.53	2	76715	80.81	19.19	0.62	0.79	79.39	99.69	0.11	0.03	0.01	0.15	10.1285	14
16	-5	1	2390.4	2.39	5750000	11500	10000000	20100	599	1738.76	3162.22	8	63486	83.69	16.31	0.37	0.97	82.35	99.66	0.12	0.01	0.02	0.19	11.4693	21
	2	1	835.2	0.84	1370000	7770	3700000	21000	959	2701.86	3916.66	16	73364	90.23	9.77	0.5	0.69	89.05	99.6	0.24	0.02	0.01	0.12	39.5434	14
	163	1	5280	5.28	2800000	12000	22500000	96500	4363	8038.2	9355.38	14	116663	96.3	3.7	0.86	0.51	94.93	47.21	0.09	52.59	0	0.1	47.2746	13
	171	4	3792	0.95	2480000	17700	8980000	64100	1516	3624.2	4587.52	5	83128	97.94	2.06	1.58	0.46	95.9	39.68	1.53	58.71	0	0.08	37.0417	13
17	-7	1	3676.8	3.68	1440000	3710	4220000	10800	1042	2923.77	4930.82	4	102599	93.6	6.4	0.21	0.62	92.76	88.84	0.11	10.86	0.1	0.09	33.1091	23
	9	1	2476.8	2.48	3070000	13200	18500000	79400	3415	6026.4	6948.79	83	124123	96.4	3.6	0.82	1.08	94.51	94.46	0.32	4.97	0.01	0.25	124.451	19
	13	1	2611.2	2.61	2460000	10500	13900000	59800	2754	5668.94	7113.58	95	109921	96.93	3.07	0.2	0.54	96.2	95.76	0.13	4	0.01	0.11	101.389	19
	154	1	5568	5.57	82500	705	190000	1620	525	2303.72	3827.73	54	55314	65.14	34.86	0.64	1.91	62.59	99.09	0.32	0.03	0.03	0.54	5.73115	18
18	-3	5	326.21	0.07	205000	2890	674000	9480	1058	3283.44	5233.92	23	70716	98.91	1.09	0.25	0.22	98.44	99.17	0.71	0.07	0	0.05	146.167	12
	13	1	1152	1.15	6510000	27900	17400000	74700	1179	2675.82	4126.01	87	101250	95.75	4.25	4.27	1.27	90.21	95.65	0.41	3.74	0.01	0.19	54.2354	26
	91	3	437.76	0.15	94200	404	86700	372	390	920.4	2085.81	56	46420	59.44	40.56	7.07	1.92	50.45	98.62	0.67	0.03	0.05	0.62	3.8998	22
2022-02-18	-9	4	84.96	0.02	233000	5100	742000	16300	1072	3188.13	4635.88	16	154747	95.86	4.14	22.55	0.89	72.41	96.8	2.35	0.46	0	0.38	82.1912	7
	16	4	112.32	0.03	18100	363	31100	624	525	1718.35	3376.84	42	108936	89.21	10.79	22.46	1.77	64.98	95.44	2.63	0.82	0.01	1.1	21.0379	21
	71	4	0.48	0	1980	1330	6470	4330	996	3267.11	4917.61	3	38320	75.11	24.89	1.87	1.26	71.98	94.53	4.84	0.07	0	0.56	46.2487	19
19	-2	1	781.44	0.39	474000	1360	998000	2870	654	2105.74	3935.75	9	72156	89.57	10.43	1.28	0.51	87.78	99.74	0.12	0.03	0.01	0.09	13.038	20
	153	1	2448	2.45	8260000	59000	13100000	93300	590	1582.28	3070.97	1	298458	69.55	30.45	0.42	1.94	67.19	99.07	0.33	0.02	0.06	0.52	6.33969	15
20	-4	4	564	0.14	1310000	5610	2190000	9390	1104	1672.61	2070.17	32	55121	98.25	1.75	87.95	0.21	10.08	95.94	2.24	0.45	0.01	1.36	55.8374	5
21	-9	4	600.1	0.15	2360000	10100	3710000	15900	514	1570.43	2870.02	23	107709	75.59	24.41	4.45	1.4	69.74	96.85	1.63	1.05	0.03	0.44	6.62583	28
	50	1	2995.2	3	2300000	9850	6540000	28000	576	2846.31	5408.81	32	84416	72.22	27.78	2.31	2.72	67.19	98.53	0.57	0.07	0.06	0.78	17.3385	18
	120	1	11904	11.9	82900	708	181000	1550	633	2181	3624.22	71	46887	66.55	33.45	0.51	1.73	64.31	96.15	0.32	3	0.04	0.5	3.99801	20
22	-4	4	777.6	0.19	6500000	27900	8730000	37500	512	1344	2487.09	28	66056	76.18	23.82	1.82	1.01	73.34	99.33	0.33	0.07	0.02	0.25	4.55642	19
	0	4	63.13	0.02	64800	1240	170000	3250	815	2625.65	4229.5	15	58135	95.14	4.86	9.81	1.42	83.91	96.59	1.32	1.83	0.01	0.25	7.58359	11
	91	1	2956.8	2.96	11500000	82000	15300000	109000	406	1332.91	3151.75	9	340155	61.75	38.25	2.05	2.28	57.42	98.72	0.43	0.02	0.07	0.75	4.03276	21
23	-9	1	4435.2	4.44	2030000	8700	5910000	25400	731	2914.64	5070.67	7	68977	45.35	54.65	0.65	3.07	41.63	97.39	1.11	0.05	0.2	1.25	16.6167	26
	12	2	130.85	0.07	186000	3710	498000	9940	465	2681.75	5313.49	7	74243	35.63	64.37	0.88	2.11	32.64	97.31	1.24	0.03	0.2	1.22	14.5084	15
	61	1	3264	3.26	2660000	19000	11400000	81300	974	4270.11	6889.38	11	455583	91.27	8.73	0.74	0.48	90.05	99.73	0.15	0.01	0.01	0.1	26.4566	14
	130	1	4339.2	4.34	710000	9870	962000	13400	434	1354.59	3382.28	2	84898	56.37	43.63	1.6	2.45	52.31	98.46	0.6	0.02	0.08	0.84	7.29497	22
24	-10	1	3974.4	3.97	1290000	5520	5000000	21400	1124	3887.5	6059.25	4	85249	70.49	29.51	0.63	3.12	66.74	98.03	0.47	0.32	0.28	0.9	20.1958	22
	0	4	635.9	0.16	1230000	5270	3380000	14500	673	2758.01	4876.98	31	83885	84.04	15.96	2.61	1.99	79.45	98.88	0.51	0.18	0.02	0.41	7.78235	15
	9	4	751.1	0.19	162000	695	179000	768	357	1105	2681.97	29	55984	73.43	26.57	13.79	1.73	57.91	99.22	0.23	0.01	0.03	0.5	9.26274	14
	49	1	5568	5.57	40200	344	224000	1920	1995	5573.7	6841.58	45	48589	47.64	52.36	1.51	7.55	38.58	92.74	2.35	0.12	0.39	4.41	27.9867	6
	127	4	147.84	0.04	9720	98.8	14200	145	526	1464.64	2638.06	50	45938	43.41	56.59	9.61	3.25	30.55	92.76	3.54	1.35	0.1	2.26	5.69411	19
25	-62	1	1516.8	1.52	9540000	40900	17700000	76000	511	1856.38	3653.57	13	85973	53.92	46.08	1.39	2.21	50.32	98.37	0.72	0.08	0.07	0.77	8.02633	31
	1	4	1372.8	0.34	28700	245	120000	1020	1223	4167.48	5674.24	86	60133	90.77	9.23	6.67	0.48	83.63	99.75	0.1	0.03	0	0.11	310.281	11
	15	4	39.46	0.01	53500	4670	57700	5040	317	1078.57	2817.76	7	62036	91.42	8.58	9.39	3.78	78.25	96.47	3.03	0	0	0.49	22.8329	4
	31	1	792	0.79	65200	557	114000	974	482	1747.33	3678.59	29	70521	86.74	13.26	1.7	0.46	84.59	98.96	0.94	0.01	0	0.08	93.0022	13
26	-3	4	33.5	0.01	31600	2540	85700	6900	432	2715.75	5215.24	27	53681	82.63	17.37	4.68	1.01	76.94	98.78	0.67	0.46	0	0.09	53.1364	8
	12	1	1075.2	1.08	2850000	12200	9210000	39500	892	3227.06	5502.52	29	104940	96.15	3.85	4.73	0.19	91.23	99.91	0.05	0.01	0	0.03	71.3883	8
	27	4	617.47	0.15	14100	768	20700	1130	381	1469.55	3499.42	62	48500	87.57	12.43	11.38	1.32	74.87	96.88	2.24	0.01	0	0.87	16.2791	9
	185	1	1046.4	1.05	1860000	13300	9700000	69300	3497	5214.7	5530.43	18	538317	81.18	18.82	1.06	1.89	78.22	97.92	0.53	0.89	0.12	0.53	36.4442	20
28	-5	1	3398.4	3.4	2550000	11000	8100000	34800	737	3171.25	5358.36	28	88078	81.65	18.35	0.44	0.9	80.31	99.54	0.24	0.01	0.01	0.2	17.9365	15
	1	4	889.34	0.22	4060000	17400	6940000	29800	602	1709.44	3344.92	37	75900	92.46	7.54	7.12	4.19	81.14	99.56	0.24	0.01	0.01	0.18	11.1943	9
	21	4	1593.6	0.4	2080000	14800	10200000	73100	2218	4926.3	5861.58	5	85867	98.24	1.76	0.18	0.37	97.69	99.54	0.09	0.3	0	0.07	81.9895	12
	63	1	4608	4.61	80400	687	184000	1580	584	2290.95	3858.13	50	40479	74.62	25.38	0.74	1.32	72.56	99.03	0.35	0.25	0.02	0.36	15.3987	13
	237	1	8208	8.21	505000	4290	625000	5320	447	1239.08	2846.06	15	84015	77.15	22.85	0.25	0.97	75.93	99.54	0.23	0.01	0.01	0.2	5.77265	18
29	-5	1	3945.6	3.95	3540000	25300	11400000	81600	1111	3228.04	4479.67	1	76057	83.81	16.19	0.68	1.75	81.38	98.52	0.92	0.15	0.02	0.39	20.7824	25
	1	4	695.81	0.17	2390000	17100	6350000	45400	1092	2657.74	3803.61	19	67557	94.99	5.01	1.09	0.77	93.13	96.81	2.8	0.23	0.01	0.15	102.882	17
	15	4	8.83	0	128000	30000	79800	18700	345	622.11	1017.86	3	29180	89.38	10.62	31.49	7.69	50.19	84.58	13.17	0.11	0.02	2.11	0.449246	6
	186	4	2083.2	0.52	9220000	78600	11400000	97400	626	1240.18	1927.89	1	570652	87.92	12.08	0.36	1.15	86.41	99.58	0.13	0.01	0.01	0.27	6.81015	21
31	-6	4	182.4	0.05	64300	1130	113000	1990	450	1759.97	3458.39	16	52676	92.34	7.66	35.76	0.65	55.93	98.42	0.7	0.19	0.02	0.67	37.7416	6
	6	4	6.34	0	95000	29200	71000	21900	447	747.48	978.54	46	27764	93.67	6.33	91.04	0.47	2.16	71.27	11.42	0.39	0.19	16.72	2.28833	4
	58	1	619.2	0.62	434000	1260	2170000	6300	2590	5005.08	5734.21	30	107960	93.07	6.93	0.4	1.86	90.81	94.28	5.28	0.01	0.01	0.42	127.008	19
	178	1	5.09	0.01	4450	4450	4270	4270	499	959	1934.62	28	36089	73.79	26.21	3.71	2.81	67.28	98.93	0.47	0.07	0	0.53	4.66309	17
32	-5	4	108.48	0.03	42800	1720	37500	1510	262	877.31	2164.93	11	54277	73.16	26.84	10.56	1.03	61.56	98.12	1.02	0.51	0.01	0.35	6.56582	21
33	-2	4	44.06	0.01	48100	2400	106000	5290	571	2203.09	4223.14	6	61312	92.67	7.33	46.7	0.8	45.16	97.87	0.8	0.63	0.01	0.68	62.3213	14
	7	4	93.12	0.02	109000	4370	178000	7140	408	1633.9	3807.58	10	132453	88.66	11.34	14.73	2.4	71.52	94.92	4.51	0.04	0.01	0.53	23.0021	8
	47	1	1286.4	1.29	251000	6480	391000	10100	647	1558.17	2893.74	45	227144	74.81	25.19	0.39	2.14	72.29	99.05	0.28	0.1	0.04	0.53	8.31099	19
34	-6	1	7728	7.73	6390000	45700	10600000	75800	554	1659.25	3622.98	5	830851	83.16	16.84	0.62	1.87	80.68	99.27	0.25	0.01	0.02	0.45	20.2499	15
	10	1	4.99	0	34100	11100	42200	13700	423	1239.01	2447.76	43	42388	87.68	12.32	22.62	3.53	61.52	85.8	10.81	2.3	0.01	1.07	21.4387	14
	18	4	48	0.01	415000	20500	274000	13600	369	660.97	1172.33	2	57123	91.3	8.7	37.85	1.72	51.74	82.51	15.71	0.31	0.01	1.45	13.1672	18
	41	1	1756.8	1.76	349000	9210	763000	20200	963	2188.9	3488.08	41	67835	80.8	19.2	6.84	2.66	71.3	98.83	0.44	0.01	0.04	0.68	3.45164	17
36	-6	4	77.76	0.02	28600	377	105000	1390	1411	3685.91	5048.76	6	50610	93.65	6.35	14.78	1.13	77.74	98.02	0.75	0.63	0.01	0.59	47.5683	13
	38	4	734.4	0.18	11200	48	24200	104	768	2166.66	3454.45	27	39034	85.63	14.37	0.89	1.2	83.54	99.15	0.54	0.03	0.03	0.25	52.4365	13
	63	1	1132.8	1.13	8910000	63600	18200000	130000	788	2046.44	2866.62	17	171700	66.19	33.81	0.48	2.01	63.7	98.82	0.46	0.05	0.07	0.6	9.00352	23
37	-5	4	28.13	0.01	7400	580	10700	835	536.5	1439.91	2746.43	1	40594	91.06	8.94	18.65	1.34	71.07	96.66	1.9	0.89	0.02	0.53	60.3419	20
	1	4	46.08	0.01	20000	2950	15900	2330	360	791.24	1665.11	35	42532	92.8	7.2	2.22	0.53	90.04	99.41	0.46	0.04	0	0.09	79.7016	12
	17	4	33.5	0.01	1190	112	3150	297	817	2644.7	4131.64	22	27146	86.38	13.62	9	0.76	76.62	97.8	1.87	0	0	0.33	27.4223	6
	22	6	18.14	0	3860	1000	9280	2400	887	2403.4	3856.57	17	40955	89.97	10.03	50.39	0.98	38.6	94.9	4.03	0.07	0	1.01	99.6678	17
	138	1	1382.4	1.38	882000	7390	839000	7030	525	951.57	1773.21	29	55638	70.31	29.69	3.31	2.76	64.24	98.68	0.56	0.02	0.04	0.71	3.02279	15
38	-6	1	4550.4	4.55	5370000	38300	17400000	124000	1239	3238.34	4807.68	6	291076	85.94	14.06	0.5	1.66	83.79	99.37	0.22	0.01	0.03	0.37	7.42511	22
	15	4	64.8	0.02	9130	836	22500	2060	651.5	2462.19	4243.34	42	41847	72.81	27.19	2.85	1.8	68.16	89.18	4.07	6.36	0.03	0.35	36.1459	23
39	-6	1	998.4	1	2510000	17900	3100000	22100	789	1234.17	1431.77	10	157801	61.46	38.54	0.76	4.04	56.66	97.12	0.71	0.6	0.15	1.42	3.69787	29
	1	6	13.54	0	5230	465	21100	1880	1668	4035.76	5182.7	12	36290	89.45	10.55	3.21	1.84	84.4	95.4	3.85	0.25	0	0.5	94.9179	20
	15	1	892.8	0.89	4560000	32500	22200000	159000	3179	4878.22	5266.06	19	117617	99.44	0.56	98.09	0.1	1.25	82.96	0.92	0.11	0.07	15.93	16.7361	2
	115	1	12960	12.96	350000	2730	589000	4600	476	1680.73	4261.37	10	180296	89.19	10.81	0.37	0.36	88.47	99.85	0.07	0	0.01	0.07	4.75627	14
40	-1	4	609.6	0.15	2250	20	7480	67	1054.5	3330.65	4887.17	28	38041	82.37	17.63	1.02	1.16	80.19	96.45	3.28	0.11	0.06	0.11	62.9213	26
	17	1	1084.8	1.08	58500000	487000	70900000	589000	607	1211.22	1842.67	1	549526	90.9	9.1	0.11	0.57	90.22	99.79	0.08	0.01	0.01	0.11	12.4806	16
41	-6	4	13.25	0	3890	389	13500	1350	1113	3463.88	5013.11	30	57555	85.41	14.59	6.63	2.03	76.76	91.07	4.08	4.18	0.07	0.6	82.7815	29
	14	4	41.09	0.01	10500	558	11600	621	509	1111.45	2141.69	33	38812	76.15	23.85	2.5	2.1	71.54	98.21	0.53	0.7	0.01	0.55	7.84006	28
42	-8	4	1862.4	0.47	10000000	84600	12300000	104000	576	1232.31	2133.99	1	485868	67.59	32.41	0.48	2.68	64.43	98.45	0.52	0.14	0.12	0.76	5.02326	32
	6	4	638.4	0.16	20200000	170000	38100000	321000	988	1888.71	2623.35	1	888591	56.09	43.91	7.2	14.68	34.22	88.03	3.33	0.09	0.41	8.14	4.32808	8
	18	4	816	0.2	842000	7130	1250000	10600	535	1489.91	2675.87	1	358254	58.64	41.36	1.62	3.92	53.1	97.44	0.85	0.11	0.12	1.48	5.87952	19
	30	4	2870.4	0.72	23300000	190000	51200000	418000	761	2193.78	3491.03	1	515440	59.84	40.16	0.75	2.66	56.43	98.31	0.65	0.02	0.11	0.9	9.62542	16
G1		4	2371.2	0.79	1380000	14900	1150000	12500	511	836.17	1127.72	33	127252	84.98	15.02	0.08	0.58	84.32	99.75	0.1	0.01	0.02	0.11	2.21371	23
G2		1	5280	5.28	5700000	38100	10700000	71800	666	1883.58	3475.69	10	273342	83.43	16.57	0.22	0.94	82.26	94.6	0.18	5.01	0.02	0.19	7.01282	22
G3		1	12096	12.1	8090000	56800	15900000	111000	516	1959.31	4346.77	1	139428	64.53	35.47	0.57	1.75	62.2	98.4	0.45	0.46	0.08	0.61	7.10924	35
G4		1	4896	4.9	15000000	106000	11300000	80000	422	755.4	1300.16	1	68018	61.82	38.18	0.33	1.61	59.88	98.95	0.36	0.15	0.07	0.48	2.38884	32
G5		1	9168	9.17	8510000	58500	14900000	103000	558	1752.93	3198.55	19	291117	71.02	28.98	0.38	1.22	69.42	99.26	0.35	0.08	0.03	0.28	10.0202	22
G6		1	5040	5.04	12100000	84500	13000000	90800	454	1074.8	2438.93	9	617076	78.35	21.65	0.32	0.76	77.27	99.68	0.13	0.01	0.01	0.16	4.1594	19
G7		1	5184	5.18	14300000	96700	10600000	71400	389	738.08	1463.07	2	77266	45.33	54.67	0.57	1.98	42.78	97.28	0.94	1	0.07	0.72	3.92732	32
G8		1	5952	5.95	13300000	89100	13000000	87300	415	979.24	2256.87	20	88473	85.24	14.76	0.35	0.58	84.32	99.77	0.09	0.02	0.01	0.11	2.47034	25
G9		1	12864	12.86	4880000	31900	11000000	71800	658	2250.17	4460.02	26	127789	71.78	28.22	1.9	1.62	68.26	98.6	0.38	0.15	0.06	0.81	8.37853	36
G10		1	7728	7.73	9270000	66100	13800000	98500	500	1488.9	3147.88	1	710776	57.85	42.15	0.49	2.04	55.32	98.24	0.49	0.57	0.07	0.62	7.12469	25
G11		1	9984	9.98	7140000	49600	14700000	102000	700	2052.25	3878.55	1	81852	61.1	38.9	0.73	3.58	56.79	97.75	0.64	0.36	0.1	1.16	10.3188	30
