# Supplementary material for: Insights into gut microbiomes in stem cell transplantation by comprehensive shotgun long-read sequencing
Source: Sci Rep. 2024 Feb 19;14:4068. doi: 10.1038/s41598-024-53506-1 (PMC10876974; doi:10.1038/s41598-024-53506-1)
Supplement: Supplementary file 19 — Supplementary Table 4. [file 41598_2024_53506_MOESM19_ESM.xlsx]

## Sheet: Tabelle1
Category	Group A	Group B	p-Value Whitney U	* Significance 0.05 (Corrected for test count: 1.19E-03)	** Significance 0.01 (Corrected for test count: 2.38E-04)	*** Significance 0.001 (Corrected for test count: 2.38E-05)
Microgram DNA per g Stool	Pre-Tx	Leukopenia	0.00906687	FALSE	FALSE	FALSE
Microgram DNA per g Stool	Pre-Tx	Reconstitution	0.67998	FALSE	FALSE	FALSE
Microgram DNA per g Stool	Pre-Tx	Control	8.67662e-05	TRUE	TRUE	FALSE
Microgram DNA per g Stool	Leukopenia	Reconstitution	0.000680523	TRUE	FALSE	FALSE
Microgram DNA per g Stool	Leukopenia	Control	1.66806e-05	TRUE	TRUE	TRUE
Microgram DNA per g Stool	Reconstitution	Control	0.000111762	TRUE	TRUE	FALSE
Total Reads	Pre-Tx	Leukopenia	0.103622	FALSE	FALSE	FALSE
Total Reads	Pre-Tx	Reconstitution	0.712661	FALSE	FALSE	FALSE
Total Reads	Pre-Tx	Control	0.000225889	TRUE	TRUE	FALSE
Total Reads	Leukopenia	Reconstitution	0.189986	FALSE	FALSE	FALSE
Total Reads	Leukopenia	Control	8.5683e-05	TRUE	TRUE	FALSE
Total Reads	Reconstitution	Control	0.000382458	TRUE	FALSE	FALSE
Median Read Length	Pre-Tx	Leukopenia	0.669129	FALSE	FALSE	FALSE
Median Read Length	Pre-Tx	Reconstitution	0.0893097	FALSE	FALSE	FALSE
Median Read Length	Pre-Tx	Control	0.00165811	FALSE	FALSE	FALSE
Median Read Length	Leukopenia	Reconstitution	0.465184	FALSE	FALSE	FALSE
Median Read Length	Leukopenia	Control	0.0518806	FALSE	FALSE	FALSE
Median Read Length	Reconstitution	Control	0.0687903	FALSE	FALSE	FALSE
Unclassified_%	Pre-Tx	Leukopenia	0.0857117	FALSE	FALSE	FALSE
Unclassified_%	Pre-Tx	Reconstitution	0.228952	FALSE	FALSE	FALSE
Unclassified_%	Pre-Tx	Control	0.0072294	FALSE	FALSE	FALSE
Unclassified_%	Leukopenia	Reconstitution	0.020625	FALSE	FALSE	FALSE
Unclassified_%	Leukopenia	Control	0.000859822	TRUE	FALSE	FALSE
Unclassified_%	Reconstitution	Control	0.0552311	FALSE	FALSE	FALSE
Human_%	Pre-Tx	Leukopenia	0.0124048	FALSE	FALSE	FALSE
Human_%	Pre-Tx	Reconstitution	0.87127	FALSE	FALSE	FALSE
Human_%	Pre-Tx	Control	0.00303235	FALSE	FALSE	FALSE
Human_%	Leukopenia	Reconstitution	0.00680969	FALSE	FALSE	FALSE
Human_%	Leukopenia	Control	2.60328e-05	TRUE	TRUE	FALSE
Human_%	Reconstitution	Control	0.00111426	TRUE	FALSE	FALSE
Detected Species (Validated and Normalized)	Pre-Tx	Leukopenia	0.000279425	TRUE	FALSE	FALSE
Detected Species (Validated and Normalized)	Pre-Tx	Reconstitution	0.037992	FALSE	FALSE	FALSE
Detected Species (Validated and Normalized)	Pre-Tx	Control	0.00775444	FALSE	FALSE	FALSE
Detected Species (Validated and Normalized)	Leukopenia	Reconstitution	0.0156697	FALSE	FALSE	FALSE
Detected Species (Validated and Normalized)	Leukopenia	Control	1.03904e-05	TRUE	TRUE	TRUE
Detected Species (Validated and Normalized)	Reconstitution	Control	0.000133448	TRUE	TRUE	FALSE
ARG Reads per 10000 Reads	Pre-Tx	Leukopenia	0.806073	FALSE	FALSE	FALSE
ARG Reads per 10000 Reads	Pre-Tx	Reconstitution	0.106193	FALSE	FALSE	FALSE
ARG Reads per 10000 Reads	Pre-Tx	Control	0.000129542	TRUE	TRUE	FALSE
ARG Reads per 10000 Reads	Leukopenia	Reconstitution	0.160942	FALSE	FALSE	FALSE
ARG Reads per 10000 Reads	Leukopenia	Control	0.00150313	FALSE	FALSE	FALSE
ARG Reads per 10000 Reads	Reconstitution	Control	0.00522435	FALSE	FALSE	FALSE
