# Supplementary material for: Insights into gut microbiomes in stem cell transplantation by comprehensive shotgun long-read sequencing
Source: Sci Rep. 2024 Feb 19;14:4068. doi: 10.1038/s41598-024-53506-1 (PMC10876974; doi:10.1038/s41598-024-53506-1)
Supplement: Supplementary file 20 — Supplementary Table 5. [file 41598_2024_53506_MOESM20_ESM.xlsx]

## Sheet: Sheet1
	Fraction Healthy (n=11)	Fraction Pre TX (n=32)	Fraction Leukozytopenia (n=21)	Fraction Reconstitution (n=48)	Fraction Cluster 1 (n=58)	Fraction Cluster 2 (n=25)	Fraction Cluster 3 (n=18)	Fraction Total (n=112)
Bacteroides uniformis	0.727273	0.40625	0.047619	0.166667	0.344828	0.08		0.267857
Enterococcus faecium		0.28125	0.47619	0.229167	0.189655	0.32	0.611111	0.267857
Phocaeicola vulgatus	0.454545	0.34375	0.0952381	0.145833	0.310345	0.08		0.223214
Phocaeicola dorei	0.363636	0.1875	0.0952381	0.1875	0.224138	0.12	0.0555556	0.1875
Escherichia coli		0.1875	0.285714	0.125	0.103448	0.32	0.222222	0.160714
Parabacteroides distasonis		0.25	0.047619	0.104167	0.224138	0.04		0.125
Flavonifractor plautii		0.125	0.0952381	0.145833	0.0862069	0.16	0.222222	0.116071
Bacteroides ovatus	0.181818	0.21875	0.047619	0.0625	0.172414	0.04		0.116071
Enterocloster bolteae		0.15625		0.166667	0.0862069	0.24	0.111111	0.116071
Streptococcus thermophilus		0.125	0.190476	0.0833333	0.12069	0.04	0.222222	0.107143
Citrobacter freundii		0.09375	0.0952381	0.0833333	0.0517241	0.16	0.111111	0.0803571
Roseburia intestinalis	0.0909091	0.0625		0.125	0.0862069	0.12		0.0803571
Enterococcus faecalis		0.09375	0.190476	0.0208333	0.0689655	0.04	0.166667	0.0714286
Stenotrophomonas maltophilia		0.0625	0.0952381	0.0625	0.0344828	0.12	0.111111	0.0625
Lactobacillus amylovorus		0.0625	0.142857	0.0208333	0.0344828	0.12	0.0555556	0.0535714
Bacteroides cellulosilyticus	0.181818	0.03125	0.047619	0.0416667	0.0689655			0.0535714
Bacteroides xylanisolvens	0.0909091	0.03125	0.047619	0.0625	0.0689655	0.04		0.0535714
Alistipes onderdonkii	0.181818	0.03125		0.0625	0.0689655			0.0535714
Parabacteroides merdae	0.0909091	0.0625	0.047619	0.0416667	0.0862069			0.0535714
Proteus vulgaris		0.03125	0.0952381	0.0625	0.0344828	0.08	0.111111	0.0535714
Blautia wexlerae		0.03125		0.104167	0.0689655	0.08		0.0535714
Bacteroides fragilis		0.0625		0.0625	0.0689655	0.04		0.0446429
Citrobacter portucalensis		0.03125	0.0952381	0.0416667	0.0172414	0.08	0.111111	0.0446429
Bacteroides stercoris	0.0909091	0.09375		0.0208333	0.0517241	0.04		0.0446429
Lacticaseibacillus rhamnosus		0.03125	0.0952381	0.0208333	0.0172414	0.04	0.111111	0.0357143
[Clostridium] innocuum		0.03125	0.047619	0.0416667	0.0517241	0.04		0.0357143
Schaalia odontolytica		0.03125		0.0625	0.0517241		0.0555556	0.0357143
Bacteroides thetaiotaomicron	0.0909091		0.047619	0.0416667	0.0517241			0.0357143
Ruminococcus bicirculans	0.0909091			0.0416667		0.08		0.0267857
Bacteroides intestinalis			0.047619	0.0416667	0.0344828	0.04		0.0267857
Akkermansia muciniphila	0.0909091			0.0416667	0.0344828			0.0267857
Rothia mucilaginosa		0.03125		0.0416667	0.0344828		0.0555556	0.0267857
Dysosmobacter welbionis		0.03125		0.0416667	0.0172414	0.08		0.0267857
Klebsiella pneumoniae		0.03125	0.047619	0.0208333	0.0172414	0.04	0.0555556	0.0267857
Simiaoa sunii	0.0909091			0.0416667		0.04	0.0555556	0.0267857
Subdoligranulum variabile		0.03125		0.0416667	0.0172414	0.04	0.0555556	0.0267857
Pediococcus acidilactici		0.03125	0.0952381		0.0172414	0.04	0.0555556	0.0267857
Bacteroides caccae	0.0909091	0.03125		0.0208333	0.0344828			0.0267857
Faecalibacterium prausnitzii		0.03125		0.0416667	0.0517241			0.0267857
Bacteroides sp. M10		0.0625		0.0208333	0.0344828	0.04		0.0267857
Bacteroides sp. D2		0.0625		0.0208333	0.0344828	0.04		0.0267857
Ligilactobacillus salivarius			0.0952381		0.0344828			0.0178571
Ruthenibacterium lactatiformans				0.0416667			0.111111	0.0178571
Bacteroides eggerthii		0.0625			0.0344828			0.0178571
Prevotella copri	0.181818							0.0178571
Veillonella parvula				0.0416667		0.04	0.0555556	0.0178571
[Ruminococcus] gnavus		0.03125		0.0208333	0.0172414	0.04		0.0178571
Phocaeicola coprophilus	0.181818							0.0178571
Bacteroides zhangwenhongii	0.0909091	0.03125			0.0172414			0.0178571
Lacticaseibacillus paracasei		0.03125	0.047619		0.0172414		0.0555556	0.0178571
[Clostridium] spiroforme			0.0952381		0.0172414		0.0555556	0.0178571
Roseburia hominis				0.0416667		0.04	0.0555556	0.0178571
Parabacteroides johnsonii		0.03125		0.0208333	0.0344828			0.0178571
Alistipes finegoldii		0.03125		0.0208333	0.0172414	0.04		0.0178571
Klebsiella variicola				0.0416667	0.0172414		0.0555556	0.0178571
Hungatella hathewayi				0.0416667	0.0344828			0.0178571
Alistipes shahii	0.0909091			0.0208333	0.0172414			0.0178571
Enterocloster clostridioformis		0.03125		0.0208333		0.04	0.0555556	0.0178571
Ruminococcus sp. FMBCY1				0.0208333		0.04		0.00892857
Catenibacterium mitsuokai			0.047619		0.0172414			0.00892857
Citrobacter sp. LUTT5		0.03125				0.04		0.00892857
Flintibacter sp. KGMB00164		0.03125				0.04		0.00892857
Cellulosilyticum lentocellum				0.0208333	0.0172414			0.00892857
Lactobacillus panisapium		0.03125					0.0555556	0.00892857
Megasphaera elsdenii		0.03125			0.0172414			0.00892857
Intestinimonas butyriciproducens			0.047619			0.04		0.00892857
Cutibacterium acnes			0.047619				0.0555556	0.00892857
Erysipelatoclostridium ramosum			0.047619				0.0555556	0.00892857
Blautia hansenii		0.03125				0.04		0.00892857
Lactobacillus helveticus			0.047619		0.0172414			0.00892857
Lactobacillus johnsonii			0.047619		0.0172414			0.00892857
Lactococcus lactis			0.047619				0.0555556	0.00892857
Pediococcus pentosaceus			0.047619		0.0172414			0.00892857
Pseudomonas aeruginosa			0.047619				0.0555556	0.00892857
Staphylococcus epidermidis			0.047619		0.0172414			0.00892857
Blautia sp. SC05B48		0.03125				0.04		0.00892857
Bacteroides luhongzhouii		0.03125			0.0172414			0.00892857
Bifidobacterium longum		0.03125			0.0172414			0.00892857
Alistipes dispar	0.0909091							0.00892857
Staphylococcus haemolyticus				0.0208333	0.0172414			0.00892857
Staphylococcus hominis				0.0208333	0.0172414			0.00892857
Streptococcus oralis				0.0208333	0.0172414			0.00892857
Lachnospira eligens				0.0208333			0.0555556	0.00892857
Lachnoclostridium sp. YL32				0.0208333			0.0555556	0.00892857
Klebsiella grimontii				0.0208333		0.04		0.00892857
[Ruminococcus] lactaris				0.0208333			0.0555556	0.00892857
Bacteroides faecis	0.0909091							0.00892857
Bifidobacterium adolescentis		0.03125			0.0172414			0.00892857
Bacteroides salyersiae	0.0909091							0.00892857
Faecalibacterium sp. HTFF				0.0208333			0.0555556	0.00892857
Phocaeicola salanitronis	0.0909091							0.00892857
Clostridium sp. C1				0.0208333		0.04		0.00892857
Wujia chipingensis	0.0909091							0.00892857
Anaerostipes hadrus		0.03125				0.04		0.00892857
Cellulosilyticum sp. WCF-2				0.0208333	0.0172414			0.00892857
Actinomyces pacaensis				0.0208333	0.0172414			0.00892857
