# Supplementary material for: Insights into gut microbiomes in stem cell transplantation by comprehensive shotgun long-read sequencing
Source: Sci Rep. 2024 Feb 19;14:4068. doi: 10.1038/s41598-024-53506-1 (PMC10876974; doi:10.1038/s41598-024-53506-1)
Supplement: Supplementary file 21 — Supplementary Table 6. [file 41598_2024_53506_MOESM21_ESM.xlsx]

## Sheet: Sheet1
	Fraction Healthy (n=11)	Fraction Pre TX (n=32)	Fraction Leukozytopenia (n=21)	Fraction Reconstitution (n=48)	Fraction Cluster 1 (n=58)	Fraction Cluster 2 (n=25)	Fraction Cluster 3 (n=18)	Fraction Total (n=112)
Saccharomyces cerevisiae	0.272727	0.53125	0.714286	0.541667	0.586207	0.48	0.666667	0.544643
Candida albicans		0.09375	0.0952381	0.0833333	0.0344828	0.12	0.222222	0.0803571
[Candida] glabrata		0.03125		0.0833333	0.0517241		0.111111	0.0446429
Cyberlindnera jadinii		0.03125	0.047619	0.0208333	0.0344828	0.04		0.0267857
Candida tropicalis			0.047619		0.0172414			0.00892857
Malassezia restricta			0.047619				0.0555556	0.00892857
Debaryomyces hansenii		0.03125			0.0172414			0.00892857
Saccharomyces eubayanus				0.0208333	0.0172414			0.00892857
