# Supplementary material for: Insights into gut microbiomes in stem cell transplantation by comprehensive shotgun long-read sequencing
Source: Sci Rep. 2024 Feb 19;14:4068. doi: 10.1038/s41598-024-53506-1 (PMC10876974; doi:10.1038/s41598-024-53506-1)
Supplement: Supplementary file 22 — Supplementary Table 7. [file 41598_2024_53506_MOESM22_ESM.xlsx]

## Sheet: Sheet1
	Fraction Healthy (n=11)	Fraction Pre TX (n=32)	Fraction Reconstitution (n=48)	Fraction Leukozytopenia (n=21)	Fraction 1 (n=58)	Fraction 2 (n=25)	Fraction 3 (n=18)	Fraction Total (n=112)
CrAss-like virus sp.	0.636364	0.28125	0.166667	0.0952381	0.275862	0.08	0.0555556	0.232143
uncultured crAssphage	0.0909091	0.1875	0.125	0.0952381	0.206897	0.04	0.0555556	0.133929
Skunavirus P656		0.1875	0.0416667	0.285714	0.12069	0.12	0.222222	0.125
Skunavirus sv51701		0.15625	0.0625	0.047619	0.0689655	0.04	0.222222	0.0803571
Skunavirus caseusJM1		0.125	0.0416667		0.0517241	0.08	0.0555556	0.0535714
Skunavirus sv66901		0.09375	0.0625		0.0517241	0.08	0.0555556	0.0535714
Skunavirus S0139		0.0625	0.0416667		0.0172414	0.12		0.0357143
Skunavirus sv37201		0.0625	0.0416667		0.0172414	0.08	0.0555556	0.0357143
Afonbuvirus faecalis		0.03125	0.0416667	0.047619	0.0517241	0.04		0.0357143
Skunavirus sv79201		0.0625	0.0208333		0.0172414	0.04	0.0555556	0.0267857
Skunavirus i0139		0.03125	0.0208333	0.047619	0.0172414	0.04	0.0555556	0.0267857
Skunavirus B1127			0.0208333	0.047619	0.0344828			0.0178571
Skunavirus P4565		0.03125	0.0208333		0.0172414	0.04		0.0178571
Taranisvirus taranis		0.03125	0.0208333		0.0344828			0.0178571
Skunavirus sv96603			0.0208333	0.047619	0.0344828			0.0178571
Staphylococcus phage StB12			0.0416667		0.0344828			0.0178571
Streptococcus phage YMC-2011			0.0416667		0.0172414	0.04		0.0178571
Skunavirus sv340		0.03125	0.0208333		0.0172414	0.04		0.0178571
Jahgtovirus intestinihominis	0.181818							0.0178571
Jahgtovirus secundus	0.181818							0.0178571
Toutatisvirus toutatis		0.03125	0.0208333		0.0172414		0.0555556	0.0178571
Betapolyomavirus hominis			0.0208333	0.047619	0.0172414		0.0555556	0.0178571
Skunavirus F0139		0.03125	0.0208333		0.0172414		0.0555556	0.0178571
Efquatrovirus SHEF4		0.0625					0.111111	0.0178571
Oengusvirus oengus	0.0909091	0.03125			0.0172414			0.0178571
Canhaevirus hiberniae	0.0909091	0.03125			0.0172414			0.0178571
Efquatrovirus SANTOR1		0.0625					0.111111	0.0178571
Cohcovirus hiberniae	0.0909091	0.03125			0.0172414			0.0178571
Novemvirus T5282H		0.03125	0.0208333			0.04	0.0555556	0.0178571
Aurodevirus hominis		0.03125			0.0172414			0.00892857
Vectrevirus AAPEc6	0.0909091							0.00892857
Staphylococcus phage IME-SA4			0.0208333		0.0172414			0.00892857
Vectrevirus VEc3	0.0909091							0.00892857
Streptococcus phage 5093			0.0208333		0.0172414			0.00892857
Streptococcus phage PH10			0.0208333		0.0172414			0.00892857
Buchavirus hominis		0.03125			0.0172414			0.00892857
Warwickvirus atuna			0.0208333		0.0172414			0.00892857
Warwickvirus tiwna			0.0208333		0.0172414			0.00892857
Warwickvirus tonijn			0.0208333		0.0172414			0.00892857
Warwickvirus wv95			0.0208333		0.0172414			0.00892857
Lacnuvirus LcNu				0.047619	0.0172414			0.00892857
Lactobacillus phage phiAQ113				0.047619	0.0172414			0.00892857
Lactococcus phage Tuc2009				0.047619	0.0172414			0.00892857
Skunavirus sv56003			0.0208333		0.0172414			0.00892857
Staphylococcus phage SPbeta-like				0.047619	0.0172414			0.00892857
Blohavirus americanus	0.0909091							0.00892857
Burzaovirus coli	0.0909091							0.00892857
Burzaovirus faecalis	0.0909091							0.00892857
Vectrevirus K15	0.0909091							0.00892857
Escherichia virus LL11	0.0909091							0.00892857
Buchavirus faecalis		0.03125			0.0172414			0.00892857
Larmunavirus Lrm1				0.047619	0.0172414			0.00892857
Skunavirus p272			0.0208333		0.0172414			0.00892857
Skunavirus sv30804			0.0208333		0.0172414			0.00892857
Webervirus KP36		0.03125			0.0172414			0.00892857
Lactococcus phage P335		0.03125				0.04		0.00892857
Junavirus LJ		0.03125					0.0555556	0.00892857
Escherichia phage slur05		0.03125				0.04		0.00892857
Escherichia phage Envy		0.03125				0.04		0.00892857
Skunavirus sv56301		0.03125				0.04		0.00892857
Efquatrovirus SHEF2		0.03125					0.0555556	0.00892857
Efquatrovirus AL3		0.03125					0.0555556	0.00892857
Drulisvirus KPV811		0.03125			0.0172414			0.00892857
Webervirus FZ10		0.03125			0.0172414			0.00892857
Webervirus KL		0.03125			0.0172414			0.00892857
Dhillonvirus SO1		0.03125				0.04		0.00892857
Skunavirus P680			0.0208333		0.0172414			0.00892857
Ashduovirus A2		0.03125					0.0555556	0.00892857
Birpovirus hiberniae			0.0208333		0.0172414			0.00892857
Ceduovirus cv20R03M			0.0208333		0.0172414			0.00892857
Kahucivirus intestinalis			0.0208333		0.0172414			0.00892857
Moineauvirus Sfi19			0.0208333		0.0172414			0.00892857
Moineauvirus mv7201			0.0208333		0.0172414			0.00892857
Severe acute respiratory syndrome-related coronavirus			0.0208333			0.04		0.00892857
Culoivirus intestinalis		0.03125			0.0172414			0.00892857
Skunavirus CHPC964			0.0208333				0.0555556	0.00892857
Skunavirus JF1			0.0208333		0.0172414			0.00892857
Vectrevirus mutPK1A2	0.0909091							0.00892857
