# Supplementary material for: Insights into gut microbiomes in stem cell transplantation by comprehensive shotgun long-read sequencing
Source: Sci Rep. 2024 Feb 19;14:4068. doi: 10.1038/s41598-024-53506-1 (PMC10876974; doi:10.1038/s41598-024-53506-1)
Supplement: Supplementary file 23 — Supplementary Table 8. [file 41598_2024_53506_MOESM23_ESM.xlsx]

## Sheet: Tabelle1 (2)
Patient ID	Age at Tx	Sex	Pre-Tx Cluster	Diagnosis	Month between First Diagnosis and Tx	No. Chemotherapy Cycles	No. Non-Cytostatic Pre-Therapies	Remission state prior to Tx	Immuno- suppression	Conditioning Regime	HLA-Match	Donor
4	65	1	1	1	3	3	0	3	1	0	0	1
7	51	1	1	1	4	0	0	3	1	0	0	1
11	50	0	1	2	20	14	1	1	1	0	0	1
12	56	0	1	1	5	2	0	1	1	0	0	1
13	58	1	2	1	3	3	0	1	1	0	0	1
14	66	0	1	1	8	4	1	3	1	0	0	1
15	55	0	1	1	3	2	0	1	1	0	0	1
16	68	1	1	1	9	2	0	3	1	0	0	1
17	59	0	1	1	4	1	0	3	1	0	0	1
18	60	0	2	1	19	5	0	3	1	0	0	1
18.2	60	0	3	1	19	6	0	3	1	0	0	1
19	57	0	1	2	8	4	0	1	2	1	1	1
20	35	0	3	2	13	3	2	2	2	1	1	0
21	71	0	3	1	2	1	0	3	1	0	0	1
22	68	1	2	3	10	0	1	3	2	1	0	0
23	54	1	2	1	8	5	1	3	1	0	0	1
24	53	0	1	1	24	0	1	3	1	0	0	1
25	45	1	2	1	13	6	0	1	1	0	0	1
26	35	1	3	1	4	3	0	1	1	0	0	1
28	52	1	1	1	5	2	0	2	1	0	0	1
29	48	0	1	3	4	11	0	3	2	1	1	0
31	19	0	3	1	28	0	0	3	1	0	0	1
32	69	0	1	1	5	0	3	3	1	0	0	1
33	60	0	3	3	3	14	1	1	1	0	0	1
34	48	0	1	1	78	0	0	3	1	0	0	1
36	65	1	3	1	18	4	0	1	2	1	1	0
37	44	0	3	2	39	6	1	1	1	1	1	0
38	60	1	1	1	5	2	0	1	1	0	0	1
39	65	0	1	1	8	0	0	3	1	0	0	1
40	73	0	2	1	9	4	2	1	1	0	0	1
41	60	1	2	1	25	10	6	3	1	0	0	1
42	67	0	1	3	19	0	0	3	1	0	0	1

## Sheet: Tabelle1
Pat ID	Age at transplantation	Sex	Pre-transplantation cluster	Colonisation (0 = none; 1 = 3-MRGN; 2 = VRE; 3 = 4-MRGN)	Diagnosis: AML (1), ALL (2), other myeloic neoplasia (3)	Time first diagnosis to HSCT [month]	Number chemotherapy cycles	Number non-cytostatic pre-therapies	Remission state prior to HSCT (1 = MRD-, 2 = hematological complete remission, MRD+, 3 = hematological active disease)	Immunosuppression (ATG = 1, PostCy = 2)	Type of conditioning regimen (TBI = 1, Chemotherapy = 0)	HLA-match (HLA-identical = 0; non-identical = 1)	donor (related = 0; non-related = 1)
4	65	1	1	0	1	3	3	0	3	1	0	0	1
7	51	1	1	0	1	4	0	0	3	1	0	0	1
11	50	0	1	0	2	20	14	1	1	1	0	0	1
12	56	0	1	0	1	5	2	0	1	1	0	0	1
13	58	1	2	0	1	3	3	0	1	1	0	0	1
14	66	0	1	0	1	8	4	1	3	1	0	0	1
15	55	0	1	0	1	3	2	0	1	1	0	0	1
16	68	1	1	0	1	9	2	0	3	1	0	0	1
17	59	0	1	0	1	4	1	0	3	1	0	0	1
18	60	0	2	0	1	19	5	0	3	1	0	0	1
18.2	60	0	3	0	1	19	6	0	3	1	0	0	1
19	57	0	1	0	2	8	4	0	1	2	1	1	1
20	35	0	3		2	13	3	2	2	2	1	1	0
21	71	0	3	0	1	2	1	0	3	1	0	0	1
22	68	1	2	1+3	3	10	0	1	3	2	1	0	0
23	54	1	2	0	1	8	5	1	3	1	0	0	1
24	53	0	1	0	1	24	0	1	3	1	0	0	1
25	45	1	2	0	1	13	6	0	1	1	0	0	1
26	35	1	3	1	1	4	3	0	1	1	0	0	1
28	52	1	1	0	1	5	2	0	2	1	0	0	1
29	48	0	1	0	3	4	11	0	3	2	1	1	0
31	19	0	3	0	1	28	0	0	3	1	0	0	1
32	69	0	1		1	5	0	3	3	1	0	0	1
33	60	0	3	0	3	3	14	1	1	1	0	0	1
34	48	0	1	2	1	78	0	0	3	1	0	0	1
36	65	1	3	1	1	18	4	0	1	2	1	1	0
37	44	0	3	1	2	39	6	1	1	1	1	1	0
38	60	1	1	3	1	5	2	0	1	1	0	0	1
39	65	0	1	0	1	8	0	0	3	1	0	0	1
40	73	0	2	0	1	9	4	2	1	1	0	0	1
41	60	1	2	0	1	25	10	6	3	1	0	0	1
42	67	0	1	0	3	19	0	0	3	1	0	0	1
