# Supplementary material for: Insights into gut microbiomes in stem cell transplantation by comprehensive shotgun long-read sequencing
Source: Sci Rep. 2024 Feb 19;14:4068. doi: 10.1038/s41598-024-53506-1 (PMC10876974; doi:10.1038/s41598-024-53506-1)
Supplement: Supplementary file 24 — Supplementary Table 9. [file 41598_2024_53506_MOESM24_ESM.xlsx]

## Sheet: Tabellenblatt1
Reported Marker Genus / Spezies	Literature
Akkermansia	Ugrayová et al., 2022
Akkermansia muciniphila	Ilett et al., 2020	Shono et al., 2016	Aggarwal et al., 2022
Bacteroidetes	Doki et al., 2017	Simms-Walrip et al., 2017
Bacteroides	Golob et al., 2017	Marandi et al., 2022
Bacteroides thetaiotacomicron	Golob et al., 2017	Holler et al., 2014
Bacteroides ovatus	Golob et al., 2017
Bacteroides caccae	Golob et al., 2017
Bacteroides neonati	Marandi et al., 2022
Bifidobacterium	Kusakabe et al., 2020	Rajilic-Stojanovic et al., 2011	Simms-Walrip et al., 2017
Bifidobacterium spp.	Simms-Walrip et al., 2017
Blautia	Ilett et al., 2020	Jenq et al., 2015
Blautia spp.	Golob et al., 2017	Simms-Walrip et al., 2017	Liu et al., 2021
Blautia wexlerae	Liu at al., 2021
Candida parapsilosis	Rolling et al., 2021
Candida albicans	Kumamoto et al., 2020	Malard et al., 2021
Clostridium	Weber et al., 2017	Jenq et al., 2012	Rajilic-Stojanovic et al., 2011	Holler et al., 2014
Clostridium bolteae	Simms-Walrip et al., 2017
crAssphage	Shkoporov et al., 2019	Guerin et al., 2018
Dorea spp.	Golob et al., 2017	Rajilic-Stojanovic et al., 2011
Enterobacter	Ugrayová et al., 2022
Enterobacteroaceaea (z.B. Citrobacter, Enterobacter, Klebsiella, Escherichia)	Simms-Walrip et al., 2017
Enterococcus	Kusakabe et al., 2020	Ugrayová et al., 2022
Enterococcus spp.	Simms-Walrip et al., 2017	Holler et al., 2014	van Lier et al., 2023
Enterococcus faecium	Holler et al., 2014	Ilett et al., 2020	Stein-Thoeringer et al., 2019
Enterococcus faecalis	Holler et al., 2014	Stein-Thoeringer et al., 2019	van Lier et al., 2023
Escherichia	Lee at al., 2019
Eubacterium	Doki et al., 2017	Lee at al., 2019
Eubacterium biforme	Marandi et al., 2022
Eubacterium rectale	Holler et al., 2014
Faecalibacterium	Doki et al., 2017	Kusakabe et al., 2020	Rajilic-Stojanovic et al., 2011
Faecalibacterium prausnitzii	Rashed et al., 2022
Klebsiella	Ugrayová et al., 2022
Prevotella	Marandi et al., 2022
Ruminococcus spp	Lee at al., 2019	Golob et al., 2017	Rajilic-Stojanovic et al., 2011
Ruminococcus gnavus	Simms-Walrip et al., 2017
Ruminococcus torques	Simms-Walrip et al., 2017
Sutterella	Kusakabe et al., 2020
Steptococcus thermophilius	Ilett et al., 2020
Lactobacillus delbrieckii	Ilett et al., 2020
Staphylococcus epidermidis	Ilett et al., 2020
Saccharomyces cerevisiae	Rashed et al., 2022
