# Supplementary material for: Insights into gut microbiomes in stem cell transplantation by comprehensive shotgun long-read sequencing
Source: Sci Rep. 2024 Feb 19;14:4068. doi: 10.1038/s41598-024-53506-1 (PMC10876974; doi:10.1038/s41598-024-53506-1)
Supplement: Supplementary file 25 — Supplementary Table 10. [file 41598_2024_53506_MOESM25_ESM.xlsx]

## Sheet: DatabaseDetails
File	Total Length (Gbp)	Sequences
Fungi	14.9554	73001
Archaea	1.40008	894
Human	3.29843	705
Viral	0.467061	14758
Protozoa	3.61777	216550
Plant	119.067	1026960
Plasmid	4.53102	47953
Bacteria	142.086	80596
adds/Cladosporium_Cladosporioides_GCA_002901145.1_ASM290114v1_genomic.fna	0.0332257	67
adds/Candida_Lusitaniae_GCF_000003835.1_ASM383v1_genomic.fna	0.0121149	9
adds/Galactomyces_GCA_025134825.1_LMA-1150_v1_genomic.fna	0.0252853	2700
adds/Cryptosporidium_Meleagridis_GCA_004348035.1_UKMEL3.v0_genomic.fna	0.00870698	2260
adds/Entamoeba_Dispar_GCF_000209125.1_JCVI_EDISG_1.0_genomic.fna	0.0306332	12258
adds/Mucor_Circinelloides_GCA_023629755.1_ASM2362975v1_genomic.fna	0.0334365	1948
adds/GCF_000001635.27_GRCm39_genomic.fna (Mus)	2.72822	61
	292.294	1480720
