# Supplementary material for: Insights into gut microbiomes in stem cell transplantation by comprehensive shotgun long-read sequencing
Source: Sci Rep. 2024 Feb 19;14:4068. doi: 10.1038/s41598-024-53506-1 (PMC10876974; doi:10.1038/s41598-024-53506-1)
Supplement: Supplementary file 26 — Supplementary Table 11. [file 41598_2024_53506_MOESM26_ESM.xlsx]

## Sheet: FullDataValidationExperimentsSp
						Zymo References			fastANI MetaGut v. 1.0 Database vs Zymo References			MetaGut v. 1.0 Database
Kraken 2 Assigned Species	Zymo Gut Microbiome Standard Species	Reads	Expected Abundance	Expected Reads	Validation Rate	Validated Reads	Non-Validated Reads	ANI Estimate	Orthologous Matches	Sequence Fragments	Validation Rate	Validated Reads	Non-Validated Reads
Faecalibacterium prausnitzii	TRUE	17744	0.14	12469	0.96489	17121	623	97.4743	947	13899	0.914112	16220	1524
Bacteroides fragilis	TRUE	17402	0.14	12469	0.983967	17123	279	99.1107	1693	42767	0.948454	16505	897	Pearson r Validation Rate vs ANI Estimate	0.483782
Escherichia coli	TRUE	16470	0.14	12469	0.985489	16231	239	99.9326	7709	4666949	0.984457	16214	256	t	1.83335
Fusobacterium nucleatum	TRUE	4959	0.06	5344	0.932648	4625	334	97.4613	811	22053	0.814277	4038	921	p	0.0939274
Akkermansia muciniphila	TRUE	1926	0.015	1336	0.979232	1886	40	99.8436	956	93506	0.974039	1876	50
Limosilactobacillus fermentum	TRUE	1899	0.06	5344	0.945234	1795	104	99.9492	639	32409	0.946814	1798	101
Roseburia hominis	TRUE	1880	0.14	12469	0.968085	1820	60	97.8693	1001	2394	0.902128	1696	184
Clostridioides difficile	TRUE	1878	0.015	1336	0.944089	1773	105	99.6211	1412	201757	0.932375	1751	127
Saccharomyces cerevisiae	TRUE	572	0.014	1247	0.980769	561	11	98.9991	3860	4045	0.907343	519	53
Candida albicans	TRUE	474	0.015	1336	0.50211	238	236	98.8113	1995	4756	0.955696	453	21
Bifidobacterium adolescentis	TRUE	244	0.06	5344	0.938525	229	15	99.9761	701	7442	0.938525	229	15
Salmonella enterica	TRUE	68	0.0001	9	0.691176	47	21	99.9692	1597	2309494	0.838235	57	11
Methanobrevibacter smithii	TRUE	32	0.001	89	0.96875	31	1	99.5173	620	2412	1	32	0
Enterococcus faecalis	TRUE	5	1e-05	1	0.6	3	2	99.8202	954	166249	0.6	3	2
Clostridium perfringens	TRUE	2	1e-06	0	0	0	2	98.7814	1142	72396	0	0	2
Veillonella rogosae	TRUE		0.14	/
Prevotella corporis	TRUE		0.06	/
Veillonella parvula	FALSE	6440									0.850311	5476	964
Veillonella nakazawae	FALSE	3560									0.798034	2841	719
Veillonella sp. S12025-13	FALSE	2600									0.813846	2116	484
Veillonella dispar	FALSE	1913									0.805541	1541	372
Prevotella intermedia	FALSE	1381									0.374366	517	864
Prevotella buccalis	FALSE	833									0.316927	264	569
Veillonella atypica	FALSE	499									0.519038	259	240
Prevotella melaninogenica	FALSE	369									0.184282	68	301
Faecalibacterium sp. I4384	FALSE	316									0.702532	222	94
Prevotella jejuni	FALSE	300									0.37	111	189
Prevotella nigrescens	FALSE	250									0.192	48	202
Faecalibacterium sp. IP329	FALSE	195									0.871795	170	25
Faecalibacterium sp. HTFF	FALSE	164									0.591463	97	67
Prevotella denticola	FALSE	161									0.136646	22	139
Mus musculus	FALSE	133									0	0	133
Faecalibacterium sp. I3333	FALSE	128									0.773438	99	29
Escherichia albertii	FALSE	127									0.897638	114	13
Bacteroides thetaiotaomicron	FALSE	116									0.724138	84	32
Veillonella rodentium	FALSE	116									0.663793	77	39
Faecalibacterium sp. I4179	FALSE	115									0.652174	75	40
Prevotella fusca	FALSE	89									0.247191	22	67
Escherichia fergusonii	FALSE	89									0.955056	85	4
Shigella flexneri	FALSE	89									0.94382	84	5
Escherichia marmotae	FALSE	83									0.939759	78	5
Prevotella histicola	FALSE	81									0.234568	19	62
Bacteroides sp. ZJ-18	FALSE	80									0.775	62	18
Prevotella veroralis	FALSE	75									0.16	12	63
Prevotella copri	FALSE	70									0.0571429	4	66
Bacteroides uniformis	FALSE	66									0.681818	45	21
Faecalibacterium sp. I3389	FALSE	65									0.661538	43	22
Prevotella sp. oral taxon 475	FALSE	62									0.0806452	5	57
Alistipes communis	FALSE	61									0.901639	55	6
Prevotella sp. Rep29	FALSE	60									0.05	3	57
Shigella dysenteriae	FALSE	57									0.929825	53	4
Prevotella multiformis	FALSE	51									0.254902	13	38
Klebsiella pneumoniae	FALSE	49									0.857143	42	7
Bacteroides stercoris	FALSE	48									0.729167	35	13
Bacteroides zhangwenhongii	FALSE	47									0.595745	28	19
Bacteroides humanifaecis	FALSE	44									0.931818	41	3
Parabacteroides distasonis	FALSE	44									0.613636	27	17
Roseburia intestinalis	FALSE	43									0.581395	25	18
Prevotella enoeca	FALSE	42									0.166667	7	35
Prevotella dentalis	FALSE	42									0.0714286	3	39
Faecalibacterium sp. I2392	FALSE	42									0.904762	38	4
Prevotella oris	FALSE	41									0.0487805	2	39
Escherichia sp. E4742	FALSE	40									0.95	38	2
Prevotella scopos	FALSE	40									0.175	7	33
Faecalibacterium duncaniae	FALSE	39									0.871795	34	5
Prevotella sp. E13-17	FALSE	37									0	0	37
Homo sapiens	FALSE	37									0.378378	14	23
Prevotella bryantii	FALSE	36									0.0833333	3	33
Prevotella herbatica	FALSE	35									0.0285714	1	34
Fusobacterium pseudoperiodonticum	FALSE	33									0.484848	16	17
Shigella boydii	FALSE	32									0.9375	30	2
Phocaeicola dorei	FALSE	31									0.354839	11	20
Neisseria sicca	FALSE	30									0.0333333	1	29
Porphyromonas somerae	FALSE	30									0.833333	25	5
Dysosmobacter welbionis	FALSE	30									0.633333	19	11
Streptococcus rubneri	FALSE	29									0.0689655	2	27
Prevotella sp. oral taxon 299	FALSE	28									0.142857	4	24
Prevotella sp. E15-22	FALSE	24									0	0	24
Faecalibacterium sp. IP118	FALSE	23									0.782609	18	5
Hirsutella rhossiliensis	FALSE	22									0	0	22
Parabacteroides johnsonii	FALSE	22									0.363636	8	14
Capsicum annuum	FALSE	22									0	0	22
Bacteroides ovatus	FALSE	22									0.636364	14	8
Shigella sonnei	FALSE	20									0.95	19	1
Bacteroides salyersiae	FALSE	20									0.6	12	8
Prevotella sp. E9-3	FALSE	19									0.105263	2	17
Flavonifractor plautii	FALSE	17									0.705882	12	5
Simiaoa sunii	FALSE	16									0.625	10	6
Lachnospira eligens	FALSE	16									0.75	12	4
Bacteroides caccae	FALSE	15									0.533333	8	7
Papaver somniferum	FALSE	15									0	0	15
Enterobacter hormaechei	FALSE	15									0.866667	13	2
Prevotella sp. E2-28	FALSE	15									0	0	15
Zingiber officinale	FALSE	15									0	0	15
Vescimonas fastidiosa	FALSE	13									0.769231	10	3
Fusobacterium hwasookii	FALSE	13									0.461538	6	7
Pisum sativum	FALSE	12									0	0	12
Lactuca sativa	FALSE	12									0	0	12
Bacteroides xylanisolvens	FALSE	12									0.416667	5	7
Bacteroides caecimuris	FALSE	12									0.416667	5	7
Bacteroides zoogleoformans	FALSE	12									0.166667	2	10
Parabacteroides merdae	FALSE	12									0.833333	10	2
Pusillibacter faecalis	FALSE	12									1	12	0
Blautia wexlerae	FALSE	12									0.333333	4	8
Hungatella hathewayi	FALSE	11									0.636364	7	4
Sodaliphilus pleomorphus	FALSE	11									0	0	11
Bacteroides faecis	FALSE	11									0.181818	2	9
Hordeum vulgare	FALSE	11									0	0	11
Fusobacterium canifelinum	FALSE	10									0.5	5	5
Bacteroides heparinolyticus	FALSE	10									0	0	10
Citrobacter freundii	FALSE	10									1	10	0
Anaerotruncus colihominis	FALSE	9									0.666667	6	3
Enterobacter cloacae	FALSE	9									0.888889	8	1
Elaeis guineensis	FALSE	9									0	0	9
Salmonella bongori	FALSE	8									0.625	5	3
Paenibacillus sophorae	FALSE	8									0	0	8
Bacteroides eggerthii	FALSE	8									0.25	2	6
[Ruminococcus] torques	FALSE	8									0.75	6	2
Bacteroides nordii	FALSE	8									0	0	8
Triticum aestivum	FALSE	8									0	0	8
Bacteroides luhongzhouii	FALSE	8									0.125	1	7
Lelliottia amnigena	FALSE	8									0.625	5	3
Triticum urartu	FALSE	7									0	0	7
Prevotella ruminicola	FALSE	7									0.142857	1	6
Coprococcus comes	FALSE	7									1	7	0
Vigna radiata	FALSE	7									0	0	7
Theobroma cacao	FALSE	7									0	0	7
Fenollaria sporofastidiosus	FALSE	7									0	0	7
Rothia aeria	FALSE	6									0.166667	1	5
[Clostridium] innocuum	FALSE	6									0.5	3	3
Faecalicatena sp. Marseille-Q4148	FALSE	6									0.666667	4	2
Olea europaea	FALSE	6									0	0	6
Ricinus communis	FALSE	6									0	0	6
Pedobacter mucosus	FALSE	6									0	0	6
Bacteroides intestinalis	FALSE	6									0	0	6
Asparagus officinalis	FALSE	6									0	0	6
Physcomitrium patens	FALSE	6									0	0	6
Sesamum indicum	FALSE	6									0	0	6
Phocaeicola salanitronis	FALSE	6									0	0	6
Cedecea neteri	FALSE	6									0.333333	2	4
Lactococcus garvieae	FALSE	6									0.666667	4	2
Roseburia sp. NSJ-69	FALSE	6									0.833333	5	1
Medicago truncatula	FALSE	6									0	0	6
Citrus sinensis	FALSE	6									0	0	6
Carya illinoinensis	FALSE	6									0	0	6
Zea mays	FALSE	6									0	0	6
Helianthus annuus	FALSE	6									0	0	6
Klebsiella quasipneumoniae	FALSE	6									0.5	3	3
Ipomoea triloba	FALSE	6									0	0	6
Cynara cardunculus	FALSE	5									0	0	5
Quercus robur	FALSE	5									0.2	1	4
Blautia obeum	FALSE	5									0.8	4	1
Duncaniella dubosii	FALSE	5									0.2	1	4
Kluyvera ascorbata	FALSE	5									0.6	3	2
Caulobacter segnis	FALSE	5									0	0	5
Pseudocitrobacter corydidari	FALSE	5									0.6	3	2
Lolium rigidum	FALSE	5									0	0	5
Coprococcus eutactus	FALSE	5									0.2	1	4
Lupinus angustifolius	FALSE	5									0	0	5
Paraprevotella xylaniphila	FALSE	5									0.2	1	4
Parabacteroides goldsteinii	FALSE	5									0.4	2	3
Porphyromonas sp. oral taxon 275	FALSE	5									0	0	5
Bacteroides sp. CBA7301	FALSE	5									0.2	1	4
Citrobacter rodentium	FALSE	5									0.6	3	2
Citrobacter koseri	FALSE	5									1	5	0
Telopea speciosissima	FALSE	5									0	0	5
Clostridium sp. M62/1	FALSE	5									0.6	3	2
Klebsiella oxytoca	FALSE	5									0.6	3	2
Enterobacter roggenkampii	FALSE	5									0.6	3	2
Solanum stenotomum	FALSE	4									0	0	4
Planococcus halotolerans	FALSE	4									0	0	4
Nicotiana attenuata	FALSE	4									0	0	4
Juglans microcarpa x Juglans regia	FALSE	4									0	0	4
Jejubacter calystegiae	FALSE	4									0.25	1	3
Leclercia pneumoniae	FALSE	4									1	4	0
Quercus lobata	FALSE	4									0	0	4
Cucumis sativus	FALSE	4									0	0	4
Coprobacter secundus	FALSE	4									0	0	4
Actinomyces oris	FALSE	4									1	4	0
Mangifera indica	FALSE	4									0.25	1	3
Citrobacter tructae	FALSE	4									0.75	3	1
Enterococcus faecium	FALSE	4									0.75	3	1
Citrobacter sp. RHB25-C09	FALSE	4									0.5	2	2
Juglans regia	FALSE	4									0	0	4
Solanum pennellii	FALSE	4									0	0	4
Oryza brachyantha	FALSE	4									0	0	4
Gossypium arboreum	FALSE	4									0	0	4
Alistipes indistinctus	FALSE	4									1	4	0
Citrobacter werkmanii	FALSE	4									1	4	0
Marvinbryantia formatexigens	FALSE	4									0.75	3	1
Atlantibacter hermannii	FALSE	4									0.75	3	1
Brassica napus	FALSE	4									0.25	1	3
Leclercia adecarboxylata	FALSE	4									1	4	0
Buttiauxella agrestis	FALSE	4									0.25	1	3
Citrobacter amalonaticus	FALSE	4									0.75	3	1
Manihot esculenta	FALSE	4									0	0	4
Hymenobacter jejuensis	FALSE	4									0	0	4
Nymphaea colorata	FALSE	4									0	0	4
Triticum dicoccoides	FALSE	4									0	0	4
Populus trichocarpa	FALSE	4									0	0	4
Musa acuminata	FALSE	4									0	0	4
Yokenella regensburgei	FALSE	4									1	4	0
Flammeovirga kamogawensis	FALSE	4									0	0	4
Kosakonia sacchari	FALSE	4									0.25	1	3
Dysosmobacter sp. Marseille-Q4140	FALSE	4									0.75	3	1
Mycobacterium branderi	FALSE	4									0	0	4
Porphyromonas gingivalis	FALSE	4									0.75	3	1
Gossypium hirsutum	FALSE	4									0	0	4
Vescimonas coprocola	FALSE	4									1	4	0
Odoribacter splanchnicus	FALSE	3									0	0	3
Citrobacter freundii complex sp. CFNIH2	FALSE	3									1	3	0
Ananas comosus	FALSE	3									0	0	3
Malus domestica	FALSE	3									0	0	3
Phnomibacter ginsenosidimutans	FALSE	3									0	0	3
Cicer arietinum	FALSE	3									0	0	3
Eubacterium hominis	FALSE	3									1	3	0
Scandinavium goeteborgense	FALSE	3									0.333333	1	2
Tripterygium wilfordii	FALSE	3									0	0	3
Sorghum bicolor	FALSE	3									0	0	3
Phocaeicola vulgatus	FALSE	3									0	0	3
Severe acute respiratory syndrome-related coronavirus	FALSE	3									1	3	0
Flavobacterium crocinum	FALSE	3									0	0	3
Salvia hispanica	FALSE	3									0	0	3
Punica granatum	FALSE	3									0	0	3
Dictyostelium purpureum	FALSE	3									0	0	3
[Ruminococcus] gnavus	FALSE	3									0.666667	2	1
Sulfurovum sp. NBC37-1	FALSE	3									0	0	3
Cajanus cajan	FALSE	3									0	0	3
Solanum lycopersicum	FALSE	3									0	0	3
Paraclostridium bifermentans	FALSE	3									0	0	3
Shimwellia blattae	FALSE	3									0	0	3
Lactiplantibacillus plantarum	FALSE	3									0.333333	1	2
Daucus carota	FALSE	3									0	0	3
Leclercia sp. 29361	FALSE	3									0.666667	2	1
Benincasa hispida	FALSE	3									0	0	3
Klebsiella michiganensis	FALSE	3									0.666667	2	1
[Candida] auris	FALSE	3									0.333333	1	2
Parabacteroides faecis	FALSE	3									0	0	3
Enterobacter sp. SA187	FALSE	3									0.666667	2	1
Plasmodium reichenowi	FALSE	3									0	0	3
Phocaeicola coprophilus	FALSE	3									0	0	3
Porphyromonas asaccharolytica	FALSE	3									0.666667	2	1
Acetobacterium woodii	FALSE	3									0	0	3
Fragaria vesca	FALSE	3									0	0	3
Flavobacterium sp. Sr18	FALSE	3									0	0	3
Rosa chinensis	FALSE	3									0	0	3
Alistipes shahii	FALSE	3									1	3	0
Mercurialis annua	FALSE	3									0	0	3
Salvia splendens	FALSE	3									0	0	3
Bifidobacterium longum	FALSE	3									1	3	0
Bacteroides cellulosilyticus	FALSE	3									0.333333	1	2
Levilactobacillus brevis	FALSE	3									0.666667	2	1
Fusarium oxysporum	FALSE	3									0	0	3
Prevotella sp. E2-25	FALSE	3									0	0	3
Entamoeba dispar	FALSE	3									0	0	3
Clostridium butyricum	FALSE	2									0	0	2
Flavobacterium album	FALSE	2									0	0	2
Gossypium raimondii	FALSE	2									0	0	2
Campylobacter fetus	FALSE	2									0	0	2
Bacteroides sp. CACC 737	FALSE	2									0	0	2
Symbiopectobacterium purcellii	FALSE	2									0.5	1	1
Enterocloster bolteae	FALSE	2									0	0	2
Brachyspira pilosicoli	FALSE	2									0	0	2
Eucalyptus grandis	FALSE	2									0	0	2
Clostridium botulinum	FALSE	2									0	0	2
Oscillibacter sp. NSJ-62	FALSE	2									0.5	1	1
Enterobacter cloacae complex sp.	FALSE	2									0.5	1	1
Miniphocaeibacter halophilus	FALSE	2									0	0	2
Emticicia sp. 21SJ11W-3	FALSE	2									0	0	2
Vitis vinifera	FALSE	2									0	0	2
Streptococcus equi	FALSE	2									0.5	1	1
Debaryomyces hansenii	FALSE	2									0	0	2
Alistipes finegoldii	FALSE	2									0.5	1	1
Trifolium pratense	FALSE	2									0	0	2
Cronobacter condimenti	FALSE	2									1	2	0
Ligilactobacillus salivarius	FALSE	2									0	0	2
Anaerostipes hadrus	FALSE	2									0.5	1	1
Adhaeribacter radiodurans	FALSE	2									0	0	2
Chryseobacterium arthrosphaerae	FALSE	2									0	0	2
Panicum virgatum	FALSE	2									0	0	2
Brassica rapa	FALSE	2									0	0	2
Malus sylvestris	FALSE	2									0	0	2
Clostridium sp. SY8519	FALSE	2									0	0	2
Citrobacter sp. R56	FALSE	2									1	2	0
Parvicella tangerina	FALSE	2									0	0	2
Desulfosediminicola ganghwensis	FALSE	2									0	0	2
Coniosporium apollinis	FALSE	2									0	0	2
Prevotella sp. E13-3	FALSE	2									0	0	2
Cannabis sativa	FALSE	2									0	0	2
Wujia chipingensis	FALSE	2									0.5	1	1
Campylobacter novaezeelandiae	FALSE	2									0	0	2
Coffea eugenioides	FALSE	2									0	0	2
Tannerella forsythia	FALSE	2									0.5	1	1
Phaeoacremonium minimum	FALSE	2									0	0	2
Clostridium kluyveri	FALSE	2									0	0	2
[Enterobacter] lignolyticus	FALSE	2									0.5	1	1
Citrobacter portucalensis	FALSE	2									0.5	1	1
Vigna unguiculata	FALSE	2									0	0	2
Elizabethkingia sp. JS20170427COW	FALSE	2									0	0	2
Alistipes sp. dk3624	FALSE	2									0.5	1	1
Bathymodiolus thermophilus thioautotrophic gill symbiont	FALSE	2									0	0	2
Peptoniphilus harei	FALSE	2									0	0	2
Alistipes onderdonkii	FALSE	2									1	2	0
Kosakonia cowanii	FALSE	2									0.5	1	1
Oscillatoria acuminata	FALSE	2									0	0	2
Wickerhamomyces ciferrii	FALSE	2									0	0	2
Anaerobutyricum hallii	FALSE	2									0	0	2
Escherichia sp. SCLE84	FALSE	2									1	2	0
Camelina sativa	FALSE	2									0	0	2
Citrobacter youngae	FALSE	2									1	2	0
Christensenella minuta	FALSE	2									0	0	2
Agaricus bisporus	FALSE	2									0	0	2
Ascochyta rabiei	FALSE	2									0	0	2
Enterococcus avium	FALSE	2									0.5	1	1
Tetrahymena thermophila	FALSE	2									0	0	2
Lentilactobacillus hilgardii	FALSE	2									0.5	1	1
Staphylococcus felis	FALSE	2									0	0	2
Arthrobacter sp. D5-1	FALSE	2									0	0	2
Cucurbita pepo	FALSE	2									0	0	2
Butyrivibrio crossotus	FALSE	2									0.5	1	1
Prescottella equi	FALSE	2									0	0	2
Stutzerimonas stutzeri	FALSE	2									0	0	2
Alkalitalea saponilacus	FALSE	2									0	0	2
Phaseolus vulgaris	FALSE	2									0	0	2
Vigna angularis	FALSE	2									0	0	2
Bacillus sp. S3	FALSE	2									0	0	2
Dysgonomonas sp. HDW5A	FALSE	2									0	0	2
Coffea arabica	FALSE	2									0	0	2
Ichthyophthirius multifiliis	FALSE	2									0	0	2
Bacteroides sp. HF-162	FALSE	2									0.5	1	1
Citrobacter sp. MGH 55	FALSE	2									0.5	1	1
Microcella alkaliphila	FALSE	2									0	0	2
Enterococcus rotai	FALSE	2									0	0	2
Coprococcus sp. ART55/1	FALSE	2									0.5	1	1
Weissella confusa	FALSE	2									0	0	2
Paramecium tetraurelia	FALSE	2									0	0	2
Bacteroides sp. PHL 2737	FALSE	2									0.5	1	1
Clavispora lusitaniae	FALSE	2									1	2	0
Scheffersomyces spartinae	FALSE	2									0	0	2
Ziziphus jujuba	FALSE	2									0	0	2
Klebsiella variicola	FALSE	2									0.5	1	1
Algibacter sp. L3A6	FALSE	2									0	0	2
Paeniclostridium sordellii	FALSE	2									0	0	2
Enterobacter asburiae	FALSE	2									1	2	0
Fusobacterium sp. oral taxon 203	FALSE	2									0.5	1	1
Glycine max	FALSE	2									0	0	2
Levilactobacillus koreensis	FALSE	2									0	0	2
Pseudomonas ogarae	FALSE	2									0	0	2
Muribaculum intestinale	FALSE	2									0	0	2
Francisella halioticida	FALSE	2									0	0	2
Dolosigranulum pigrum	FALSE	2									0	0	2
Flavobacterium sp. SLB02	FALSE	2									0	0	2
Alternaria novae-zelandiae	FALSE	1									0	0	1
Fusobacterium gonidiaformans	FALSE	1									0	0	1
Kosakonia radicincitans	FALSE	1									1	1	0
Sphingopyxis sp. FD7	FALSE	1									0	0	1
Aspergillus costaricensis	FALSE	1									0	0	1
Aspergillus melleus	FALSE	1									0	0	1
Brassica oleracea	FALSE	1									0	0	1
Zymoseptoria tritici	FALSE	1									0	0	1
Hymenobacter swuensis	FALSE	1									0	0	1
Phoenix dactylifera	FALSE	1									0	0	1
Lindgomyces ingoldianus	FALSE	1									0	0	1
Tamlana carrageenivorans	FALSE	1									0	0	1
Aspergillus japonicus	FALSE	1									0	0	1
Phaeobacter inhibens	FALSE	1									0	0	1
Klebsiella sp. CTHL.F3a	FALSE	1									1	1	0
Enterobacter cancerogenus	FALSE	1									0	0	1
Blautia producta	FALSE	1									1	1	0
Micromonospora echinofusca	FALSE	1									0	0	1
Bacillus sp. FJAT-42376	FALSE	1									0	0	1
Viridibacillus sp. JNUCC-6	FALSE	1									0	0	1
Magnetospira sp. QH-2	FALSE	1									0	0	1
Flavobacterium psychrophilum	FALSE	1									0	0	1
Ureibacillus thermophilus	FALSE	1									0	0	1
Bacteroides helcogenes	FALSE	1									0	0	1
Butyrivibrio fibrisolvens	FALSE	1									0	0	1
Amycolatopsis orientalis	FALSE	1									0	0	1
Streptomyces aurantiacus	FALSE	1									0	0	1
Blautia sp. SC05B48	FALSE	1									0	0	1
Exophiala spinifera	FALSE	1									0	0	1
Proteiniphilum sp. JNU-WLY501	FALSE	1									0	0	1
Flavobacterium sp. xlx-214	FALSE	1									0	0	1
Luteitalea sp. TBR-22	FALSE	1									0	0	1
Aphanomyces invadans	FALSE	1									0	0	1
Kinneretia sp. DAIF2	FALSE	1									0	0	1
Botrytis deweyae	FALSE	1									1	1	0
Nordella sp. HKS 07	FALSE	1									0	0	1
Aspergillus versicolor	FALSE	1									0	0	1
Blautia argi	FALSE	1									0	0	1
Ilyonectria robusta	FALSE	1									0	0	1
Phycomyces blakesleeanus	FALSE	1									0	0	1
Tetrapisispora phaffii	FALSE	1									0	0	1
Porphyromonas endodontalis	FALSE	1									0	0	1
Vibrio penaeicida	FALSE	1									0	0	1
Kluyvera intermedia	FALSE	1									1	1	0
Saccharomyces paradoxus	FALSE	1									0	0	1
Enterobacter soli	FALSE	1									0	0	1
Pseudomonas sp. R5-89-07	FALSE	1									0	0	1
Picrophilus torridus	FALSE	1									0	0	1
Pediococcus pentosaceus	FALSE	1									1	1	0
Olleya sp. HaHaR_3_96	FALSE	1									0	0	1
Enterobacter sp. RHBSTW-00994	FALSE	1									1	1	0
Acetivibrio thermocellus	FALSE	1									0	0	1
Leucobacter triazinivorans	FALSE	1									0	0	1
Plasmodium yoelii	FALSE	1									0	0	1
Flavobacterium kingsejongi	FALSE	1									0	0	1
Candidatus Nitrosotenuis aquarius	FALSE	1									0	0	1
Colletotrichum truncatum	FALSE	1									0	0	1
Pseudogymnoascus destructans	FALSE	1									0	0	1
Acinetobacter baumannii	FALSE	1									0	0	1
Microvenator marinus	FALSE	1									0	0	1
Dissoconium aciculare	FALSE	1									0	0	1
Entamoeba histolytica	FALSE	1									0	0	1
Psychroflexus torquis	FALSE	1									0	0	1
Plasmodium fragile	FALSE	1									0	0	1
Setaria viridis	FALSE	1									0	0	1
Candida orthopsilosis	FALSE	1									0	0	1
Treponema phagedenis	FALSE	1									0	0	1
Mucilaginibacter ginsenosidivorans	FALSE	1									0	0	1
Photobacterium damselae	FALSE	1									0	0	1
Jeotgalibacillus malaysiensis	FALSE	1									0	0	1
Dioscorea cayenensis	FALSE	1									0	0	1
Cellulophaga lytica	FALSE	1									0	0	1
Truncatella angustata	FALSE	1									0	0	1
Fusarium redolens	FALSE	1									0	0	1
Methylocystis sp. SC2	FALSE	1									0	0	1
Arachis ipaensis	FALSE	1									0	0	1
Halobacillus sp. SSTM10-2	FALSE	1									0	0	1
Fusobacterium periodonticum	FALSE	1									0	0	1
Saliniradius amylolyticus	FALSE	1									0	0	1
Clostridium sp. JN-9	FALSE	1									0	0	1
Paenibacillus sp. N3/727	FALSE	1									0	0	1
Herbinix luporum	FALSE	1									0	0	1
Pyrococcus abyssi	FALSE	1									0	0	1
Zunongwangia sp. SCSIO 43204	FALSE	1									0	0	1
Lysinibacillus timonensis	FALSE	1									0	0	1
Streptococcus sanguinis	FALSE	1									0	0	1
Corallococcus coralloides	FALSE	1									0	0	1
Draconibacterium orientale	FALSE	1									0	0	1
Pseudomonas donghuensis	FALSE	1									0	0	1
Marinobacter sp. LV10R510-11A	FALSE	1									0	0	1
Bacidia gigantensis	FALSE	1									0	0	1
Enterobacter chuandaensis	FALSE	1									1	1	0
Advenella mimigardefordensis	FALSE	1									0	0	1
Blattabacterium cuenoti	FALSE	1									0	0	1
Bacillus mycoides	FALSE	1									0	0	1
Treponema socranskii	FALSE	1									0	0	1
Streptococcus sp. 1643	FALSE	1									0	0	1
Candidatus Reidiella endopervernicosa	FALSE	1									0	0	1
Corynebacterium falsenii	FALSE	1									0	0	1
Kosakonia sp. SMBL-WEM22	FALSE	1									0	0	1
Candidatus Thioglobus sp. NP1	FALSE	1									0	0	1
Natranaerofaba carboxydovora	FALSE	1									0	0	1
Limosilactobacillus reuteri	FALSE	1									1	1	0
Neoarthrinium moseri	FALSE	1									0	0	1
Aeromonas salmonicida	FALSE	1									0	0	1
Cutibacterium acnes	FALSE	1									1	1	0
Bacillus cereus	FALSE	1									0	0	1
Yersinia intermedia	FALSE	1									0	0	1
Polaribacter sp. L3A8	FALSE	1									0	0	1
Anaerocolumna chitinilytica	FALSE	1									0	0	1
Spirosoma radiotolerans	FALSE	1									0	0	1
Kluyveromyces marxianus	FALSE	1									1	1	0
Marinobacter sp. CP1	FALSE	1									0	0	1
Caminibacter mediatlanticus	FALSE	1									0	0	1
Synechococcus sp. JA-3-3Ab	FALSE	1									0	0	1
Cronobacter malonaticus	FALSE	1									1	1	0
Streptococcus pyogenes	FALSE	1									0	0	1
Chryseobacterium balustinum	FALSE	1									0	0	1
Flavobacterium sp. KBS0721	FALSE	1									0	0	1
Scytonema sp. HK-05	FALSE	1									0	0	1
Staphylococcus sp. IVB6181	FALSE	1									0	0	1
Providencia sp. R33	FALSE	1									0	0	1
Gemmobacter aquarius	FALSE	1									0	0	1
Planococcus halocryophilus	FALSE	1									0	0	1
Edwardsiella tarda	FALSE	1									0	0	1
Aggregatibacter segnis	FALSE	1									0	0	1
Aspergillus heteromorphus	FALSE	1									0	0	1
Paenibacillus sp. M-152	FALSE	1									0	0	1
Myroides phaeus	FALSE	1									0	0	1
Eggerthella lenta	FALSE	1									0	0	1
Citrobacter sp. CFNIH10	FALSE	1									0	0	1
Weissella hellenica	FALSE	1									0	0	1
Fusobacterium necrophorum	FALSE	1									0	0	1
Clostridium chauvoei	FALSE	1									0	0	1
Parvimonas micra	FALSE	1									1	1	0
Alistipes megaguti	FALSE	1									0	0	1
Solidesulfovibrio carbinolicus	FALSE	1									0	0	1
Staphylococcus pseudoxylosus	FALSE	1									0	0	1
Bombilactobacillus bombi	FALSE	1									0	0	1
Desulfurobacterium thermolithotrophum	FALSE	1									0	0	1
Lodderomyces elongisporus	FALSE	1									0	0	1
Clostridium manihotivorum	FALSE	1									0	0	1
Mycolicibacterium rutilum	FALSE	1									0	0	1
Chitinophaga caeni	FALSE	1									0	0	1
Neisseria bacilliformis	FALSE	1									0	0	1
Anaplasma phagocytophilum	FALSE	1									0	0	1
Kazachstania naganishii	FALSE	1									0	0	1
Cobetia sp. AM6	FALSE	1									0	0	1
Arabidopsis thaliana	FALSE	1									0	0	1
Brettanomyces bruxellensis	FALSE	1									0	0	1
Parashewanella spongiae	FALSE	1									0	0	1
Mesorhizobium sp. M6A.T.Cr.TU.016.01.1.1	FALSE	1									0	0	1
Penicillium solitum	FALSE	1									0	0	1
Halorussus sp. XZYJT49	FALSE	1									0	0	1
Raoultella planticola	FALSE	1									0	0	1
Streptococcus constellatus	FALSE	1									1	1	0
Impatiens glandulifera	FALSE	1									0	0	1
Flavobacterium indicum	FALSE	1									0	0	1
Nocardia brasiliensis	FALSE	1									0	0	1
Chryseobacterium sp. 6424	FALSE	1									0	0	1
Allocoleopsis franciscana	FALSE	1									0	0	1
Kayvirus S253	FALSE	1									0	0	1
Sphingobacterium sp. E70	FALSE	1									0	0	1
Pontibacter actiniarum	FALSE	1									0	0	1
Herbaspirillum hiltneri	FALSE	1									0	0	1
Sinomicrobium kalidii	FALSE	1									0	0	1
Aquimarina sp. AD10	FALSE	1									0	0	1
Mesorhizobium sp. M1B.F.Ca.ET.045.04.1.1	FALSE	1									0	0	1
Exophiala dermatitidis	FALSE	1									0	0	1
Enterobacter cloacae complex sp. ECL68	FALSE	1									1	1	0
Bacteroides sp. A1C1	FALSE	1									1	1	0
Silvanigrella aquatica	FALSE	1									0	0	1
Citrobacter sp. SX212	FALSE	1									1	1	0
Clostridium novyi	FALSE	1									0	0	1
Fischerella sp. NIES-4106	FALSE	1									0	0	1
Clostridium scatologenes	FALSE	1									0	0	1
Schleiferilactobacillus harbinensis	FALSE	1									0	0	1
Pseudanabaena sp. ABRG5-3	FALSE	1									0	0	1
Crocinitomix sp. GM2_3_6_6	FALSE	1									0	0	1
Chryseobacterium nepalense	FALSE	1									0	0	1
Weeksella virosa	FALSE	1									0	0	1
Calothrix sp. NIES-2100	FALSE	1									0	0	1
Pseudomonas parafulva	FALSE	1									0	0	1
Mucilaginibacter sp. SMC90	FALSE	1									0	0	1
Mammaliicoccus sciuri	FALSE	1									0	0	1
Campylobacter ureolyticus	FALSE	1									0	0	1
Enterobacter sp. JUb54	FALSE	1									0	0	1
Microbulbifer thermotolerans	FALSE	1									0	0	1
Enterobacter mori	FALSE	1									0	0	1
Aquirufa nivalisilvae	FALSE	1									0	0	1
Macadamia integrifolia	FALSE	1									0	0	1
Streptococcus agalactiae	FALSE	1									0	0	1
Citrobacter cronae	FALSE	1									0	0	1
Lutibacter sp. A80	FALSE	1									0	0	1
Salipiger abyssi	FALSE	1									0	0	1
Azospirillum brasilense	FALSE	1									0	0	1
Dysgonomonas sp. HDW5B	FALSE	1									0	0	1
Methanocaldococcus jannaschii	FALSE	1									0	0	1
Francisella hispaniensis	FALSE	1									0	0	1
Luteibacter anthropi	FALSE	1									0	0	1
Pontibacter sp. SGAir0037	FALSE	1									0	0	1
Besnoitia besnoiti	FALSE	1									0	0	1
Chryseobacterium sp. StRB126	FALSE	1									0	0	1
Clostridium felsineum	FALSE	1									0	0	1
Idiomarina loihiensis	FALSE	1									0	0	1
Anaerococcus prevotii	FALSE	1									0	0	1
Dorea longicatena	FALSE	1									1	1	0
Ruthenibacterium lactatiformans	FALSE	1									0	0	1
Pseudomonas sp. B21-048	FALSE	1									0	0	1
Paenibacillus sp. BIHB4019	FALSE	1									0	0	1
Fluviispira sanaruensis	FALSE	1									0	0	1
Alternaria metachromatica	FALSE	1									0	0	1
Peptoniphilus ivorii	FALSE	1									0	0	1
Melampsora laricis-populina	FALSE	1									0	0	1
Streptomyces katrae	FALSE	1									0	0	1
Geosporobacter ferrireducens	FALSE	1									0	0	1
Candidatus Nitrosomarinus catalina	FALSE	1									0	0	1
Methanobrevibacter sp. YE315	FALSE	1									0	0	1
Latilactobacillus curvatus	FALSE	1									1	1	0
Snodgrassella alvi	FALSE	1									0	0	1
Vibrio breoganii	FALSE	1									0	0	1
Rhizobium sp. ACO-34A	FALSE	1									0	0	1
Muricauda oceani	FALSE	1									0	0	1
Nostoc sphaeroides	FALSE	1									0	0	1
Metarhizium album	FALSE	1									0	0	1
Actinoplanes sp. N902-109	FALSE	1									0	0	1
Rhodoferax sediminis	FALSE	1									0	0	1
Paenibacillus sp. JZ16	FALSE	1									0	0	1
Cryphonectria parasitica	FALSE	1									0	0	1
Arcobacter acticola	FALSE	1									0	0	1
Yarrowia lipolytica	FALSE	1									0	0	1
Capnocytophaga canimorsus	FALSE	1									0	0	1
Alternaria viburni	FALSE	1									0	0	1
Trypanosoma theileri	FALSE	1									0	0	1
Mucilaginibacter gotjawali	FALSE	1									0	0	1
Neisseria macacae	FALSE	1									0	0	1
Citrifermentans bemidjiense	FALSE	1									0	0	1
Beta vulgaris	FALSE	1									0	0	1
Pseudorhodoplanes sinuspersici	FALSE	1									0	0	1
Lacticaseibacillus rhamnosus	FALSE	1									0	0	1
Kazachstania barnettii	FALSE	1									1	1	0
Theileria equi	FALSE	1									0	0	1
Terriglobus saanensis	FALSE	1									0	0	1
Kosakonia sp. CCTCC M2018092	FALSE	1									0	0	1
Thermosynechococcus sp. HN-54	FALSE	1									0	0	1
Flavobacterium sp. B183	FALSE	1									0	0	1
Dokdonia sp. 4H-3-7-5	FALSE	1									0	0	1
Acinetobacter towneri	FALSE	1									0	0	1
Pelagovum pacificum	FALSE	1									0	0	1
Polynucleobacter necessarius	FALSE	1									0	0	1
Fulvia fulva	FALSE	1									0	0	1
Brevibacillus composti	FALSE	1									0	0	1
Blattabacterium clevelandi	FALSE	1									0	0	1
Shewanella donghaensis	FALSE	1									0	0	1
Rasamsonia emersonii	FALSE	1									0	0	1
Vitis riparia	FALSE	1									0	0	1
Enterococcus hirae	FALSE	1									0	0	1
Nostoc sp. MS1	FALSE	1									0	0	1
Algoriphagus sanaruensis	FALSE	1									0	0	1
Thermincola potens	FALSE	1									0	0	1
Pseudomonas vanderleydeniana	FALSE	1									0	0	1
Phytophthora sojae	FALSE	1									0	0	1
Endocarpon pusillum	FALSE	1									0	0	1
Thecamonas trahens	FALSE	1									0	0	1
Mycoplasma mycoides	FALSE	1									0	0	1
Chryseobacterium capnotolerans	FALSE	1									0	0	1
Vibrio ponticus	FALSE	1									0	0	1
Streptomyces albus	FALSE	1									0	0	1
Spirosoma endbachense	FALSE	1									0	0	1
Enterobacter sp. CP102	FALSE	1									1	1	0
Clostridium sp. 'deep sea'	FALSE	1									0	0	1
Aeromonas veronii	FALSE	1									0	0	1
Arthrobacter dokdonellae	FALSE	1									0	0	1
Haemophilus haemolyticus	FALSE	1									0	0	1
Cupriavidus taiwanensis	FALSE	1									0	0	1
Vibrio cholerae	FALSE	1									0	0	1
Paenibacillus sp. H1-7	FALSE	1									0	0	1
Lactobacillus ultunensis	FALSE	1									0	0	1
Acinetobacter indicus	FALSE	1									0	0	1
Plasmodium berghei	FALSE	1									0	0	1
Candidatus Pelagibacter giovannonii	FALSE	1									0	0	1
Neptunomonas phycophila	FALSE	1									0	0	1
Qiania dongpingensis	FALSE	1									0	0	1
Citrobacter pasteurii	FALSE	1									1	1	0
Alkalihalobacillus sp. LMS39	FALSE	1									0	0	1
Meyerozyma guilliermondii	FALSE	1									1	1	0
Flavobacterium branchiophilum	FALSE	1									0	0	1
Sclerotinia sclerotiorum	FALSE	1									0	0	1
Mycobacterium vicinigordonae	FALSE	1									0	0	1
Lactobacillus delbrueckii	FALSE	1									0	0	1
Sporosarcina pasteurii	FALSE	1									0	0	1
Subdoligranulum variabile	FALSE	1									0	0	1
Paenibacillus sp. URB8-2	FALSE	1									0	0	1
Lacinutrix sp. Bg11-31	FALSE	1									0	0	1
Flavobacterium sp. CS20	FALSE	1									0	0	1
Capnocytophaga haemolytica	FALSE	1									0	0	1
Campylobacter sp. 19-13652	FALSE	1									0	0	1
Neisseria elongata	FALSE	1									0	0	1
Candidatus Doolittlea endobia	FALSE	1									1	1	0
Enterocloster clostridioformis	FALSE	1									0	0	1
Brachypodium distachyon	FALSE	1									0	0	1
Monoglobus pectinilyticus	FALSE	1									0	0	1
Buchnera aphidicola	FALSE	1									0	0	1
Bordetella petrii	FALSE	1									0	0	1
Fusarium vanettenii	FALSE	1									0	0	1
Lichenihabitans psoromatis	FALSE	1									0	0	1
Candidatus Uabimicrobium amorphum	FALSE	1									0	0	1
Streptomyces sp. 11-1-2	FALSE	1									0	0	1
Wansuia hejianensis	FALSE	1									0	0	1
Laccaria bicolor	FALSE	1									0	0	1
Methyloligella sp. GL2	FALSE	1									0	0	1
Methanosarcina barkeri	FALSE	1									0	0	1
Mycobacterium canettii	FALSE	1									0	0	1
Rhizophagus irregularis	FALSE	1									0	0	1
Campylobacter sp. 2014D-0216	FALSE	1									0	0	1
Pasteurella canis	FALSE	1									0	0	1
Purpureocillium lilacinum	FALSE	1									0	0	1
Naumovozyma castellii	FALSE	1									1	1	0
Vallitalea guaymasensis	FALSE	1									0	0	1
Spiroplasma turonicum	FALSE	1									0	0	1
Streptococcus intermedius	FALSE	1									1	1	0
Xenorhabdus nematophila	FALSE	1									0	0	1
Conchiformibius steedae	FALSE	1									0	0	1
Aspergillus neoniger	FALSE	1									0	0	1
Acidovorax sp. KKS102	FALSE	1									0	0	1
Blautia pseudococcoides	FALSE	1									1	1	0
Cupriavidus pinatubonensis	FALSE	1									0	0	1
Flavobacterium commune	FALSE	1									0	0	1
Chryseobacterium sp. Y16C	FALSE	1									0	0	1
Fusarium poae	FALSE	1									1	1	0
Oryza sativa	FALSE	1									0	0	1
Perkinsus marinus	FALSE	1									0	0	1
Halobacterium litoreum	FALSE	1									0	0	1
Niallia sp. RD1	FALSE	1									0	0	1
Candidatus Sulfidibacterium hydrothermale	FALSE	1									0	0	1
Alternaria arborescens	FALSE	1									0	0	1
Salmonella sp.	FALSE	1									1	1	0
Erigeron canadensis	FALSE	1									0	0	1
Penicillium roqueforti	FALSE	1									0	0	1
Acidilobus sp. 7A	FALSE	1									0	0	1
Dokdonia donghaensis	FALSE	1									0	0	1
Kosakonia arachidis	FALSE	1									0	0	1
Antarcticibacterium arcticum	FALSE	1									0	0	1
Arachis hypogaea	FALSE	1									0	0	1
Arthrobacter sp. YN	FALSE	1									0	0	1
Paracoccus denitrificans	FALSE	1									0	0	1
Companilactobacillus heilongjiangensis	FALSE	1									0	0	1
Burkholderia gladioli	FALSE	1									0	0	1
Streptococcus pseudoporcinus	FALSE	1									0	0	1
Klebsiella huaxiensis	FALSE	1									1	1	0
Leclercia sp. W6	FALSE	1									0	0	1
Winogradskyella sp. PG-2	FALSE	1									0	0	1
Phytobacter ursingii	FALSE	1									1	1	0
Cylindrospermum stagnale	FALSE	1									0	0	1
Butyricimonas virosa	FALSE	1									0	0	1
Corynebacterium sp. NML98-0116	FALSE	1									0	0	1
Acidihalobacter yilgarnensis	FALSE	1									0	0	1
Thauera humireducens	FALSE	1									0	0	1
Actinoalloteichus hoggarensis	FALSE	1									0	0	1
Haemophilus influenzae	FALSE	1									0	0	1
Francisella sp. Scap27	FALSE	1									0	0	1
Ktedonosporobacter rubrisoli	FALSE	1									0	0	1
Mucilaginibacter paludis	FALSE	1									0	0	1
Mycobacteroides abscessus	FALSE	1									0	0	1
Klebsiella grimontii	FALSE	1									1	1	0
Chryseobacterium sp. POL2	FALSE	1									0	0	1
Phytophthora infestans	FALSE	1									0	0	1
Pseudomonas chlororaphis	FALSE	1									0	0	1
Jeotgalibaca sp. MA1X17-3	FALSE	1									0	0	1
Aeromicrobium marinum	FALSE	1									0	0	1
Paraglaciecola sp. L1A13	FALSE	1									0	0	1
Sporothrix schenckii	FALSE	1									0	0	1
Pseudescherichia vulneris	FALSE	1									1	1	0
Stutzerimonas frequens	FALSE	1									0	0	1
Aspergillus piperis	FALSE	1									0	0	1
Klebsiella africana	FALSE	1									1	1	0
Aliarcobacter lanthieri	FALSE	1									0	0	1
Parastagonospora nodorum	FALSE	1									0	0	1
Abyssicoccus albus	FALSE	1									0	0	1
Streptococcus salivarius	FALSE	1									0	0	1
Prunus persica	FALSE	1									0	0	1
Stenotrophomonas sp. SAU14A_NAIMI4_5	FALSE	1									0	0	1
Pantoea eucrina	FALSE	1									0	0	1
Burkholderia sp. DHOD12	FALSE	1									0	0	1
Duganella dendranthematis	FALSE	1									0	0	1
Sphingomonas lutea	FALSE	1									0	0	1
Clostridium formicaceticum	FALSE	1									0	0	1
Aspergillus bombycis	FALSE	1									0	0	1
Flintibacter sp. KGMB00164	FALSE	1									0	0	1
Pseudomonas fluorescens	FALSE	1									0	0	1
Draconibacterium halophilum	FALSE	1									0	0	1
Paenibacillus sp. B01	FALSE	1									0	0	1
Phytophthora parasitica	FALSE	1									0	0	1
Torulaspora delbrueckii	FALSE	1									0	0	1
Solibaculum mannosilyticum	FALSE	1									0	0	1
Eremothecium gossypii	FALSE	1									0	0	1
Maricaulis maris	FALSE	1									0	0	1
Elizabethkingia meningoseptica	FALSE	1									0	0	1
Legionella adelaidensis	FALSE	1									0	0	1
Botrytis sinoallii	FALSE	1									0	0	1
Streptococcus anginosus	FALSE	1									1	1	0
Fusobacterium gastrosuis	FALSE	1									1	1	0

## Sheet: FullDataValidationExperimentsGe
						Zymo References			FastANI Zymo References vs Comprehensive Database			MetaGut v. 1.0 Database
Kraken2 Assigned Genus	Zymo Gut Microbiome Standard Genus	Reads	Expected Abundance	Expected Reads	Validation Rate	Validated Reads	Non-Validated Reads	ANI Estimate	Orthologous Matches	Sequence Fragments	Validation Rate	Validated Reads	Non-Validated Reads
Bifidobacterium	TRUE	239	0.06	5422	0.937238	224	15	99.9761	701	193079	0.945607	226	13
Salmonella	TRUE	79	0.0001	9	0.734177	58	21	99.9692	1597	2310229	0.911392	72	7	Pearson r Validation Rate vs ANI Estimate	0.373872
Escherichia	TRUE	17230	0.14	12651	0.983807	16951	279	99.9252	7717	4655965	0.983285	16942	288	t	1.45342
Akkermansia	TRUE	1798	0.015	1355	0.983315	1768	30	99.8436	956	94520	0.978865	1760	38	p	0.169819
Enterococcus	TRUE	7	1e-05	1	0	0	7	99.8202	954	537258	0.285714	2	5
Clostridioides	TRUE	1890	0.015	1355	0.943386	1783	107	99.6228	1412	204770	0.933333	1764	126
Methanobrevibacter	TRUE	34	0.001	90	0.823529	28	6	99.5174	620	7841	0.823529	28	6
Bacteroides	TRUE	18057	0.14	12651	0.977793	17656	401	99.0586	1715	231969	0.942238	17014	1043
Clostridium	TRUE	22	1e-06	0	0	0	22	98.6593	1149	311472	0.181818	4	18
Candida	TRUE	449	0.015	1355	0.496659	223	226	98.6322	2020	27264	0.939866	422	27
Saccharomyces	TRUE	588	0.014	1265	0.979592	576	12	98.4322	4027	11967	0.911565	536	52
Faecalibacterium	TRUE	19006	0.14	12651	0.964538	18332	674	97.6015	966	23836	0.90945	17285	1721
Roseburia	TRUE	1796	0.14	12651	0.961024	1726	70	97.3494	1064	10876	0.900891	1618	178
Fusobacterium	TRUE	4854	0.06	5422	0.933251	4530	324	97.3186	820	49764	0.811084	3937	917
Veillonella	TRUE	15369	0.14	12651	0.993428	15268	101	91.7722	698	7760	0.841174	12928	2441
Prevotella	TRUE	4710	0.06	5422	0.989597	4661	49	81.1053	723	81136	0.382803	1803	2907
Lactobacillus	TRUE	0	0.06	5422				80.1132	187	114333
Nakaseomyces	FALSE	1									1	1	0
Latilactobacillus	FALSE	1									1	1	0
Kazachstania	FALSE	1									1	1	0
Botrytis	FALSE	1									1	1	0
Weissella	FALSE	1									1	1	0
Gemella	FALSE	1									1	1	0
Sugiyamaella	FALSE	1									1	1	0
Monoglobus	FALSE	1									1	1	0
Betacoronavirus	FALSE	3									1	3	0
Marvinbryantia	FALSE	1									1	1	0
Pseudocitrobacter	FALSE	5									1	5	0
Shimwellia	FALSE	1									1	1	0
Yokenella	FALSE	3									1	3	0
Flintibacter	FALSE	1									1	1	0
Ignavigranum	FALSE	1									1	1	0
Pusillibacter	FALSE	13									1	13	0
Meyerozyma	FALSE	1									1	1	0
Atlantibacter	FALSE	4									1	4	0
Anaerobutyricum	FALSE	1									1	1	0
Naumovozyma	FALSE	1									1	1	0
Companilactobacillus	FALSE	1									1	1	0
Cutibacterium	FALSE	4									1	4	0
Shigella	FALSE	218									0.96789	211	7
Vescimonas	FALSE	20									0.95	19	1
Limosilactobacillus	FALSE	1948									0.929671	1811	137
Lactococcus	FALSE	10									0.9	9	1
Alistipes	FALSE	65									0.876923	57	8
Leclercia	FALSE	8									0.875	7	1
Citrobacter	FALSE	102									0.862745	88	14
Enterobacter	FALSE	78									0.820513	64	14
Kosakonia	FALSE	15									0.8	12	3
Klebsiella	FALSE	78									0.794872	62	16
Porphyromonas	FALSE	51									0.745098	38	13
Simiaoa	FALSE	22									0.727273	16	6
Mediterraneibacter	FALSE	7									0.714286	5	2
Erysipelatoclostridium	FALSE	3									0.666667	2	1
Cronobacter	FALSE	3									0.666667	2	1
Buttiauxella	FALSE	3									0.666667	2	1
Lelliottia	FALSE	9									0.666667	6	3
Raoultella	FALSE	8									0.625	5	3
Faecalicatena	FALSE	8									0.625	5	3
Flavonifractor	FALSE	13									0.615385	8	5
Kluyvera	FALSE	5									0.6	3	2
Actinomyces	FALSE	5									0.6	3	2
Parabacteroides	FALSE	91									0.593407	54	37
Coprococcus	FALSE	9									0.555556	5	4
Dysosmobacter	FALSE	24									0.541667	13	11
Blautia	FALSE	36									0.527778	19	17
Oscillibacter	FALSE	4									0.5	2	2
Jejubacter	FALSE	6									0.5	3	3
Wujia	FALSE	2									0.5	1	1
Lactiplantibacillus	FALSE	4									0.5	2	2
Scandinavium	FALSE	2									0.5	1	1
Brettanomyces	FALSE	2									0.5	1	1
Moraxella	FALSE	2									0.5	1	1
Muribaculum	FALSE	2									0.5	1	1
Eubacterium	FALSE	6									0.5	3	3
Symbiopectobacterium	FALSE	4									0.5	2	2
Suillus	FALSE	2									0.5	1	1
Hungatella	FALSE	16									0.5	8	8
Amedibacterium	FALSE	2									0.5	1	1
Anaerotruncus	FALSE	8									0.5	4	4
Phocaeicola	FALSE	64									0.390625	25	39
Anaerostipes	FALSE	3									0.333333	1	2
Butyrivibrio	FALSE	3									0.333333	1	2
Lachnoclostridium	FALSE	3									0.333333	1	2
Ornithobacterium	FALSE	3									0.333333	1	2
Tannerella	FALSE	3									0.333333	1	2
Pectobacterium	FALSE	3									0.333333	1	2
Homo	FALSE	28									0.285714	8	20
Streptococcus	FALSE	32									0.28125	9	23
Neisseria	FALSE	28									0.25	7	21
Cedecea	FALSE	4									0.25	1	3
Sodaliphilus	FALSE	15									0.2	3	12
Lachnospira	FALSE	11									0.181818	2	9
Bacillus	FALSE	12									0.166667	2	10
Duncaniella	FALSE	6									0.166667	1	5
Quercus	FALSE	15									0.133333	2	13
Juglans	FALSE	8									0.125	1	7
Gossypium	FALSE	17									0.0588235	1	16
Synechococcus	FALSE	1									0	0	1
Telopea	FALSE	3									0	0	3
Cobetia	FALSE	3									0	0	3
Spiroplasma	FALSE	1									0	0	1
Nicotiana	FALSE	10									0	0	10
Loigolactobacillus	FALSE	1									0	0	1
Paenibacillus	FALSE	9									0	0	9
Purpureocillium	FALSE	1									0	0	1
Sphingobacterium	FALSE	6									0	0	6
Besnoitia	FALSE	1									0	0	1
Cellulophaga	FALSE	1									0	0	1
Lignipirellula	FALSE	1									0	0	1
Fusarium	FALSE	2									0	0	2
Mesomycoplasma	FALSE	2									0	0	2
Cryphonectria	FALSE	1									0	0	1
Nocardia	FALSE	2									0	0	2
Fenollaria	FALSE	2									0	0	2
Mucilaginibacter	FALSE	3									0	0	3
Lacticaseibacillus	FALSE	1									0	0	1
Fluviicola	FALSE	1									0	0	1
Solidesulfovibrio	FALSE	1									0	0	1
Alkalitalea	FALSE	1									0	0	1
Anaerococcus	FALSE	1									0	0	1
Talaromyces	FALSE	2									0	0	2
Candida/Metschnikowiaceae	FALSE	2									0	0	2
Paraprevotella	FALSE	8									0	0	8
Sesamum	FALSE	5									0	0	5
Aeromicrobium	FALSE	1									0	0	1
Muricauda	FALSE	3									0	0	3
Streptomyces	FALSE	5									0	0	5
Antarcticibacterium	FALSE	1									0	0	1
Salegentibacter	FALSE	1									0	0	1
Ureibacillus	FALSE	1									0	0	1
Methanocaldococcus	FALSE	1									0	0	1
Micromonospora	FALSE	1									0	0	1
Odoribacter	FALSE	2									0	0	2
Elaeis	FALSE	15									0	0	15
Prunus	FALSE	1									0	0	1
Pantoea	FALSE	1									0	0	1
Prescottella	FALSE	1									0	0	1
Kayvirus	FALSE	1									0	0	1
Herbinix	FALSE	1									0	0	1
Heliorestis	FALSE	1									0	0	1
Spirosoma	FALSE	2									0	0	2
Polaribacter	FALSE	3									0	0	3
Acetivibrio	FALSE	1									0	0	1
Paeniclostridium	FALSE	1									0	0	1
Malaciobacter	FALSE	1									0	0	1
Anaplasma	FALSE	1									0	0	1
Phoenix	FALSE	2									0	0	2
Geosporobacter	FALSE	1									0	0	1
Microdochium	FALSE	1									0	0	1
Paraburkholderia	FALSE	1									0	0	1
Corallococcus	FALSE	1									0	0	1
Pseudogymnoascus	FALSE	1									0	0	1
Shewanella	FALSE	2									0	0	2
Buchnera	FALSE	1									0	0	1
Candidatus Pelagibacter	FALSE	1									0	0	1
Pseudorhodoplanes	FALSE	1									0	0	1
Helicobacter	FALSE	2									0	0	2
Kaistella	FALSE	1									0	0	1
Listeria	FALSE	1									0	0	1
Sphingobium	FALSE	5									0	0	5
Phnomibacter	FALSE	3									0	0	3
Pediococcus	FALSE	2									0	0	2
Rothia	FALSE	3									0	0	3
Triticum	FALSE	31									0	0	31
Taylorella	FALSE	1									0	0	1
Psychrobacter	FALSE	3									0	0	3
Gilliamella	FALSE	1									0	0	1
Scytonema	FALSE	2									0	0	2
Nosema	FALSE	1									0	0	1
Rhizobium	FALSE	2									0	0	2
Enterocloster	FALSE	2									0	0	2
Neoantrodia	FALSE	1									0	0	1
Iamia	FALSE	1									0	0	1
Eremomyces	FALSE	1									0	0	1
Acinetobacter	FALSE	9									0	0	9
Ustilaginoidea	FALSE	2									0	0	2
Algibacter	FALSE	1									0	0	1
Rummeliibacillus	FALSE	1									0	0	1
Ziziphus	FALSE	5									0	0	5
Punica	FALSE	1									0	0	1
Lasiodiplodia	FALSE	1									0	0	1
Metallosphaera	FALSE	1									0	0	1
Coffea	FALSE	5									0	0	5
Alternaria	FALSE	1									0	0	1
Pseudoalteromonas	FALSE	1									0	0	1
Massilistercora	FALSE	1									0	0	1
Lactuca	FALSE	15									0	0	15
Haemophilus	FALSE	1									0	0	1
Subdoligranulum	FALSE	1									0	0	1
Ipomoea	FALSE	4									0	0	4
Corynebacterium	FALSE	2									0	0	2
Desulfurobacterium	FALSE	1									0	0	1
Dokdonia	FALSE	1									0	0	1
Acidihalobacter	FALSE	1									0	0	1
Hordeum	FALSE	13									0	0	13
Candidatus Profftia	FALSE	2									0	0	2
Nostoc	FALSE	2									0	0	2
Lacinutrix	FALSE	1									0	0	1
Cajanus	FALSE	3									0	0	3
Alteromonas	FALSE	3									0	0	3
Nibribacter	FALSE	1									0	0	1
Cicer	FALSE	5									0	0	5
Cupriavidus	FALSE	1									0	0	1
Rhizophagus	FALSE	1									0	0	1
Proteiniphilum	FALSE	1									0	0	1
Exophiala	FALSE	2									0	0	2
Ananas	FALSE	8									0	0	8
Tetrapisispora	FALSE	2									0	0	2
Lolium	FALSE	7									0	0	7
Flammeovirga	FALSE	4									0	0	4
Mycobacteroides	FALSE	1									0	0	1
Gramella	FALSE	2									0	0	2
Avibacterium	FALSE	1									0	0	1
Mammaliicoccus	FALSE	1									0	0	1
Leuconostoc	FALSE	1									0	0	1
Asparagus	FALSE	4									0	0	4
Brevibacillus	FALSE	1									0	0	1
Macadamia	FALSE	3									0	0	3
Ilyonectria	FALSE	1									0	0	1
Pseudescherichia	FALSE	2									0	0	2
Carya	FALSE	5									0	0	5
Elizabethkingia	FALSE	1									0	0	1
Methylocystis	FALSE	2									0	0	2
Yarrowia	FALSE	1									0	0	1
Phaeoacremonium	FALSE	1									0	0	1
Puccinia	FALSE	2									0	0	2
Microcella	FALSE	1									0	0	1
Kingella	FALSE	1									0	0	1
Caminibacter	FALSE	1									0	0	1
Salidesulfovibrio	FALSE	1									0	0	1
Oscillatoria	FALSE	2									0	0	2
Caulobacter	FALSE	4									0	0	4
Pisum	FALSE	9									0	0	9
Dorea	FALSE	2									0	0	2
Sulfurovum	FALSE	1									0	0	1
Brassica	FALSE	9									0	0	9
Vibrio	FALSE	7									0	0	7
Mariniblastus	FALSE	1									0	0	1
Chryseobacterium	FALSE	11									0	0	11
Dolosigranulum	FALSE	2									0	0	2
Ascochyta	FALSE	3									0	0	3
Methanonatronarchaeum	FALSE	1									0	0	1
Daucus	FALSE	1									0	0	1
Dysgonomonas	FALSE	10									0	0	10
Papaver	FALSE	14									0	0	14
Brachyspira	FALSE	2									0	0	2
Qiania	FALSE	1									0	0	1
Desulfuromonas	FALSE	2									0	0	2
Burkholderia	FALSE	1									0	0	1
Rhodococcus	FALSE	1									0	0	1
Phaeobacter	FALSE	1									0	0	1
Chitinophaga	FALSE	1									0	0	1
Dioscorea	FALSE	5									0	0	5
Sorghum	FALSE	5									0	0	5
Proteus	FALSE	1									0	0	1
Aquiflexum	FALSE	1									0	0	1
Marinomonas	FALSE	1									0	0	1
Zea	FALSE	4									0	0	4
Fluviispira	FALSE	1									0	0	1
Pluralibacter	FALSE	1									0	0	1
Lupinus	FALSE	7									0	0	7
Oryza	FALSE	6									0	0	6
Miniphocaeibacter	FALSE	1									0	0	1
Pseudomonas	FALSE	10									0	0	10
Tetrahymena	FALSE	3									0	0	3
Virgibacillus	FALSE	2									0	0	2
Candidatus Sulfidibacterium	FALSE	1									0	0	1
Carnobacterium	FALSE	1									0	0	1
Glycine	FALSE	6									0	0	6
Eucalyptus	FALSE	2									0	0	2
Campylobacter	FALSE	3									0	0	3
Trichoderma	FALSE	2									0	0	2
Pedobacter	FALSE	2									0	0	2
Halalkaliarchaeum	FALSE	1									0	0	1
Brucella	FALSE	1									0	0	1
Priestia	FALSE	1									0	0	1
Kosmotoga	FALSE	1									0	0	1
Camelina	FALSE	2									0	0	2
Blattabacterium	FALSE	2									0	0	2
Leptosphaeria	FALSE	1									0	0	1
Salvia	FALSE	5									0	0	5
Aeromonas	FALSE	7									0	0	7
Aggregatibacter	FALSE	2									0	0	2
Paracoccus	FALSE	1									0	0	1
Hymenobacter	FALSE	7									0	0	7
Staphylococcus	FALSE	6									0	0	6
Venustampulla	FALSE	1									0	0	1
Jeotgalibaca	FALSE	1									0	0	1
Thiomicrorhabdus	FALSE	2									0	0	2
Acaryochloris	FALSE	2									0	0	2
Myroides	FALSE	2									0	0	2
Bipolaris	FALSE	1									0	0	1
Ligilactobacillus	FALSE	2									0	0	2
Arthrobacter	FALSE	2									0	0	2
Planococcus	FALSE	5									0	0	5
Guyanagaster	FALSE	1									0	0	1
Apibacter	FALSE	1									0	0	1
Panicum	FALSE	6									0	0	6
Benincasa	FALSE	4									0	0	4
Pasteurella	FALSE	6									0	0	6
Anoxybacillus	FALSE	1									0	0	1
Hirsutella	FALSE	21									0	0	21
Olea	FALSE	6									0	0	6
Manihot	FALSE	5									0	0	5
Bordetella	FALSE	1									0	0	1
Mercurialis	FALSE	1									0	0	1
Brachypodium	FALSE	2									0	0	2
Methylacidiphilum	FALSE	1									0	0	1
Legionella	FALSE	1									0	0	1
Erigeron	FALSE	3									0	0	3
Aquimarina	FALSE	2									0	0	2
Eimeria	FALSE	2									0	0	2
Colwellia	FALSE	1									0	0	1
Rosa	FALSE	3									0	0	3
Wickerhamomyces	FALSE	2									0	0	2
Mergibacter	FALSE	1									0	0	1
Providencia	FALSE	2									0	0	2
Citrus	FALSE	3									0	0	3
Mycena	FALSE	1									0	0	1
Sphaerotilus	FALSE	1									0	0	1
Arachis	FALSE	13									0	0	13
Ktedonosporobacter	FALSE	1									0	0	1
Halothiobacillus	FALSE	1									0	0	1
Agrococcus	FALSE	1									0	0	1
Pseudarthrobacter	FALSE	1									0	0	1
Chroococcidiopsis	FALSE	2									0	0	2
Kribbella	FALSE	1									0	0	1
Potentilla	FALSE	3									0	0	3
Cucurbita	FALSE	3									0	0	3
Tatlockia	FALSE	1									0	0	1
Maricaulis	FALSE	1									0	0	1
Pseudonocardia	FALSE	1									0	0	1
Plasmodium	FALSE	6									0	0	6
Oceanobacillus	FALSE	1									0	0	1
Brevibacterium	FALSE	1									0	0	1
Beta	FALSE	2									0	0	2
Pseudoclavibacter	FALSE	1									0	0	1
Paraclostridium	FALSE	5									0	0	5
Mycobacterium	FALSE	4									0	0	4
Cytobacillus	FALSE	2									0	0	2
Helianthus	FALSE	12									0	0	12
Mesorhizobium	FALSE	1									0	0	1
Algoriphagus	FALSE	1									0	0	1
Phaseolus	FALSE	2									0	0	2
Blastomyces	FALSE	1									0	0	1
Entamoeba	FALSE	2									0	0	2
Theobroma	FALSE	1									0	0	1
Scheffersomyces	FALSE	3									0	0	3
Medicago	FALSE	8									0	0	8
Viridibacillus	FALSE	2									0	0	2
Vigna	FALSE	10									0	0	10
Zymoseptoria	FALSE	1									0	0	1
Thermosynechococcus	FALSE	1									0	0	1
Megasphaera	FALSE	1									0	0	1
Ichthyophthirius	FALSE	2									0	0	2
Weeksella	FALSE	1									0	0	1
Flavobacterium	FALSE	13									0	0	13
Cynara	FALSE	4									0	0	4
Ricinus	FALSE	3									0	0	3
Flavisolibacter	FALSE	3									0	0	3
Sorangium	FALSE	1									0	0	1
Paramecium	FALSE	1									0	0	1
Daldinia	FALSE	1									0	0	1
Paraurantiacibacter	FALSE	1									0	0	1
Setaria	FALSE	4									0	0	4
Physcomitrium	FALSE	3									0	0	3
Coniosporium	FALSE	1									0	0	1
Borrelia	FALSE	1									0	0	1
Perkinsus	FALSE	1									0	0	1
Treponema	FALSE	1									0	0	1
Anaeromyxobacter	FALSE	1									0	0	1
Fonsecaea	FALSE	1									0	0	1
Amycolatopsis	FALSE	2									0	0	2
Cannabis	FALSE	3									0	0	3
Megamonas	FALSE	2									0	0	2
Tardiphaga	FALSE	1									0	0	1
Pseudoprevotella	FALSE	4									0	0	4
Aspergillus	FALSE	6									0	0	6
Magnetospira	FALSE	1									0	0	1
Stutzerimonas	FALSE	4									0	0	4
Francisella	FALSE	2									0	0	2
Salipiger	FALSE	1									0	0	1
Fragaria	FALSE	3									0	0	3
Zunongwangia	FALSE	1									0	0	1
Impatiens	FALSE	2									0	0	2
Gordonia	FALSE	1									0	0	1
Candidatus Nitrosomarinus	FALSE	2									0	0	2
Mus	FALSE	116									0	0	116
Yersinia	FALSE	1									0	0	1
Metarhizium	FALSE	1									0	0	1
Sphingopyxis	FALSE	1									0	0	1
Fictibacillus	FALSE	1									0	0	1
Zingiber	FALSE	15									0	0	15
Solanum	FALSE	17									0	0	17
Cucumis	FALSE	5									0	0	5
Leptotrichia	FALSE	1									0	0	1
Sulfuricella	FALSE	2									0	0	2
Nymphaea	FALSE	3									0	0	3
Bathymodiolus thermophilus thioautotrophic gill symbiont(Not an actual Genus)	FALSE	3									0	0	3
Toxoplasma	FALSE	1									0	0	1
Seonamhaeicola	FALSE	1									0	0	1
Duganella	FALSE	1									0	0	1
Mycolicibacterium	FALSE	2									0	0	2
Musa	FALSE	4									0	0	4
Capsicum	FALSE	22									0	0	22
Gluconobacter	FALSE	2									0	0	2
Actinoalloteichus	FALSE	1									0	0	1
Mangrovivirga	FALSE	1									0	0	1
Malus	FALSE	8									0	0	8
Pontibacter	FALSE	1									0	0	1
Leptothermofonsia	FALSE	1									0	0	1
Lacunisphaera	FALSE	1									0	0	1
Trifolium	FALSE	3									0	0	3
Arachidicoccus	FALSE	1									0	0	1
Debaryomyces	FALSE	2									0	0	2
Sporosarcina	FALSE	2									0	0	2
Mangifera	FALSE	3									0	0	3
Vitis	FALSE	5									0	0	5
Lysinibacillus	FALSE	1									0	0	1
Tenacibaculum	FALSE	1									0	0	1
Sum		90361
