# Supplementary material for: Insights into gut microbiomes in stem cell transplantation by comprehensive shotgun long-read sequencing
Source: Sci Rep. 2024 Feb 19;14:4068. doi: 10.1038/s41598-024-53506-1 (PMC10876974; doi:10.1038/s41598-024-53506-1)
Supplement: Supplementary file 27 — Supplementary Table 12. [file 41598_2024_53506_MOESM27_ESM.xlsx]

## Sheet: FastANI Assembly Top-Level
Zymo Genome	Weighted FastANI
../../zymo_genomes/Akkermansia_muciniphila.fasta	99.814
../../zymo_genomes/Bacteroides_fragilis.fasta	99.7362
../../zymo_genomes/Bifidobacterium_adolescentis.fasta	97.734
../../zymo_genomes/Candida_albican.fasta	95.6526
../../zymo_genomes/Clostridioides_difficile.fasta	99.6499
../../zymo_genomes/Clostridium_perfringens.fasta	74.6222
../../zymo_genomes/Escherichia_coli_B1109.fasta	99.7596
../../zymo_genomes/Escherichia_coli_B3008.fasta	99.2432
../../zymo_genomes/Escherichia_coli_B766.fasta	99.7357
../../zymo_genomes/Escherichia_coli_JM109.fasta	99.8012
../../zymo_genomes/Escherichia_coli_b2207.fasta	99.6462
../../zymo_genomes/Faecalibacterium_prausnitzii.fasta	99.9618
../../zymo_genomes/Fusobacterium_nucleatum.fasta	99.9622
../../zymo_genomes/Lactobacillus_fermentum.fasta	99.5274
../../zymo_genomes/Methanobrevibacter_smithii.fasta	98.7317
../../zymo_genomes/Prevotella_corporis.fasta	99.881
../../zymo_genomes/Roseburia_hominis.fasta	99.7902
../../zymo_genomes/Saccharomyces_cerevisiae.fasta	97.9404
../../zymo_genomes/Veillonella_rogosae.fasta	99.9804
../../zymo_genomes/Enterococcus_faecalis.fasta
../../zymo_genomes/Salmonella_enterica.fasta
