# Supplementary material for: Insights into gut microbiomes in stem cell transplantation by comprehensive shotgun long-read sequencing
Source: Sci Rep. 2024 Feb 19;14:4068. doi: 10.1038/s41598-024-53506-1 (PMC10876974; doi:10.1038/s41598-024-53506-1)
Supplement: Supplementary file 28 — Supplementary Table 13. [file 41598_2024_53506_MOESM28_ESM.xlsx]

## Sheet: Zymo Power Kit
								2-Classes Recall		2-Classes Recall		2-Classes Recall		2-Classes Recall			Precision
								Species-Level / All		Species-Level / Not in baseline experiment		Read-Level / All		Read-Level / Not in baseline experiment
Removed Species:	Reads in GT assigned to Species	Classified Kraken2 Reads in GT	Emanating from Removed Species	Total detected Species	Evaluated Species	Non-Evaluated Species	Evaluated Species with status "Validated"	Evaluated FP Species	Fraction Evaluated FP Species with status "Filtered"	Evaluated FP Species not in baseline experiment	Fraction Evaluated FP Species not in baseline experiment with status "Filtered"	Reads in Evaluated FP Species	Fraction Reads in Evaluated FP Species with status "Filtered"	Reads in Evaluated FP Species not in baseline experiment	Fraction Reads in Evaluated FP Species not in baseline experiment with status "Filtered"	Species with status "Filtered"	Fraction Species with status "Filtered" that are FP	Reads in Species with status "Filtered"	... of which in FP Species
None (Baseline)	/	447433	/	1641	752	889	202	737	0.744912	/	/	113425	0.102129	0	/	549	1	11584	1
Akkermansia muciniphila	8647	444863	3399	2734	1143	1591	219	1129	0.816652	367	0.989101	115916	0.102505	875	0.963429	922	1	11882	1
Bifidobacterium adolescentis	1011	447261	851	1706	783	923	214	769	0.738622	44	0.772727	114497	0.0762116	860	0.14186	568	1	8726	1
Faecalibacterium prausnitzii	86946	442238	74332	2504	1041	1463	208	1027	0.810127	286	0.993007	185860	0.0642258	864	0.996528	832	1	11937	1
Candida albicans	744	447225	672	1667	737	930	206	723	0.733057	21	0.904762	115499	0.0730915	80	0.975	530	1	8442	1
Escherichia coli	85471	447319	69125	1674	790	884	249	776	0.695876	49	0.632653	178584	0.0456816	1499	0.0446965	540	1	8158	1
Fusobacterium nucleatum	22037	447178	20736	1718	782	936	218	768	0.731771	41	0.878049	136113	0.0688472	168	0.529762	562	1	9371	1
Saccharomyces cerevisiae	2839	447270	2699	1675	731	944	199	717	0.740586	33	0.939394	116154	0.0848529	64	0.96875	531	1	9856	1
Methanobrevibacter smithii	165	447318	160	1647	725	922	214	711	0.7173	12	0.75	113663	0.0853048	183	0.0874317	510	1	9696	1
Roseburia hominis	9289	445177	5133	2079	871	1208	217	857	0.76196	141	0.985816	117496	0.0768026	444	0.995495	653	1	9024	1
Enterococcus faecalis	3	447338	3	1663	735	928	213	721	0.722607	22	1	113464	0.0734859	27	1	521	1	8338	1
Limosilactobacillus fermentum	7580	443007	3174	2098	907	1191	249	893	0.735722	146	0.89726	116679	0.0960327	1433	0.286811	657	1	11205	1
Clostridium perfringens	0	447357	0	1655	714	941	214	700	0.714286	17	0.941176	113505	0.0862165	18	0.944444	500	1	9786	1
Clostridioides difficile	8541	447251	8115	1708	771	937	234	757	0.708058	45	0.8	122189	0.0622151	8349	0.0148521	536	1	7602	1
Salmonella enterica	89	447351	70	1658	753	905	214	739	0.728011	29	0.827586	113692	0.0836119	104	0.403846	538	1	9506	1
Bacteroides fragilis	85343	441836	58608	2075	901	1174	215	887	0.771139	133	0.977444	170007	0.0700853	923	0.307692	684	1	11915	1
