# Supplementary material for: Insights into gut microbiomes in stem cell transplantation by comprehensive shotgun long-read sequencing
Source: Sci Rep. 2024 Feb 19;14:4068. doi: 10.1038/s41598-024-53506-1 (PMC10876974; doi:10.1038/s41598-024-53506-1)
Supplement: Supplementary file 29 — Supplementary Table 14. [file 41598_2024_53506_MOESM29_ESM.xlsx]

## Sheet: Microbiome
	4_-7	4_1	7_-6	11_-2	11_0	11_182	12_-6	12_34	12_342	13_-7	13_298	14_-7	14_558	15_-6	15_6	15_16	15_104	15_189	16_-5	16_2	16_163	16_171	17_-7	17_9	17_13	17_154	18_-3	18_13	18_91	18.2_-9	18.2_16	18.2_71	19_-2	19_153	20_-4	21_-9	21_50	21_120	22_-4	22_0	22_91	23_-9	23_12	23_61	23_130	24_-10	24_0	24_9	24_49
Not validated	0.215874	0.235535	0.112393	0.0863255	0.133487	0.150324	0.197441	0.0334829	0.247858	0.150626	0.302938	0.234909	0.194099	0.133721	0.0295684	0.0360248	0.290648	0.29252	0.215682	0.0973162	0.0746291	0.038646	0.165725	0.117683	0.143466	0.237832	0.289488	0.228137	0.147501	0.0730574	0.111447	0.204167	0.123927	0.151765	0.080495	0.20104	0.23756	0.123803	0.105194	0.0490415	0.191049	0.469813	0.516547	0.090883	0.146184	0.258693	0.11007	0.204687	0.620016
Enterococcus faecium	0.000395279	0.135308	6.22775e-05	0.000742253	0.392405	0.000338266	5.73404e-05	0.903575	0.000167613	0.00130014	0.000858958	0.000199239	0.00036872	4.31392e-05	0.908517	0.848559	0.00173072	0	0.000239564	0.762083	0.00219291	0.229341	6.85731e-05	0.0018595	0.000501609	0.000266286	0.061988	0.0175364	0.00854542	0.0620035	0.126912	0.0104167	0.00550319	0.000266525	0.276964	0.00147472	0.000124813	0.000184836	0.000402137	0.132253	0.000532036	0.000839024	0.00160986	4.19434e-05	0.000816727	0.000158815	0.0104316	0.0284823	0.00187316
Bacteroides uniformis	0.0156854	0.00364465	0.00527039	0.0653608	0	0.000199635	0.268237	0	0.0121648	0	0.000215814	0.169505	0.0615682	0.00337665	0	0	0.000870454	0.170367	0.0793247	3.84036e-05	0.153332	0.000350434	0.224001	0.0278907	0.0332718	0.290328	0	0.0151984	0	0.000141641	0.00294167	0.00555556	0.0455725	0.00094786	0.000878537	0.0196972	0	0.00173746	0	0.000292676	0.000754435	0.00268354	0	0.00333222	0.000250287	0.134656	0.00123095	0.0187353	0.00289002
Escherichia coli	0.0207389	0.00501139	0.11304	0.0756518	0	0.0132858	0.00650369	0.000250469	0.000226495	0.0400124	0.0343841	0.00741732	0.00476988	0.00026323	0	3.31281e-05	0.0954098	0.000111869	0	0.000719862	0	0.000928608	0.000155035	2.29525e-05	2.61342e-05	0.00405136	0.271054	0	0.00396309	0.000253774	0.00168095	0.0888889	0.0102592	0.00376882	0	0.00275018	0.0375109	0.00511996	0.0158781	0.000439014	0.000897904	0.0212214	0	0.000112541	0.0213745	0.00104818	0	0	0.00529837
Phocaeicola dorei	0.00714433	0.0574032	0.0168113	0.00394322	0	0.000480432	0.00921648	0	0.00657839	0	0.000653031	0.0980338	0.00108163	0.00489737	0	0	8.62088e-05	0.00353444	0.0103251	0	0.00223158	0.0001811	0.0534893	0.208965	0.218455	0.000760818	0	0.074706	0.000206411	0.00133969	0.0373172	0	0.0199748	0.000811416	0	0.00330117	0.0017825	0.00419578	4.01513e-05	0.00301822	0.000650876	0.000388789	0.000170273	0.00751825	0	0.0126496	0.00117721	0.0176184	0
Phocaeicola vulgatus	0.167663	0.0177677	0.27704	0.130207	0	0.000172078	0.162527	0.000213165	0.0836021	0	0.000116935	0.0129171	0.0292479	0.00427979	0	0	0.000603825	0.00238211	0.251833	7.02703e-05	0.0641718	0.000670614	0.100073	0.063304	0.0935235	0.00174988	0	0.0494766	0.00513964	0.000507548	0.0126912	0	0.10412	0.000505125	0.00117889	0.0595291	0.0557893	0.105005	0.000426477	0.00129875	0.000389606	0.00215956	0.00113	0.215398	6.84996e-05	0.0960617	0.000221043	0.00317173	0.00096334
Not enough reads	0.0083661	0.104784	0.0077908	0.00641933	0.0552359	0.000175482	0.00299979	0.00240877	0.00208094	0.00580945	0.00164569	0.0114248	0.000306936	0.000266086	0.000966605	0.00254673	0.00158122	0.00576556	0.0017174	0.00479799	0.00187116	0.00116475	0.00308728	0.00192321	0.00269098	0.0240418	0.00367311	0.00112952	0.0364935	0.00475679	0.035216	0.0833333	0.00575464	0.000672498	0.00824473	0.00586348	0.00499689	0.0300359	0.00181118	0.00938392	0.000427587	0.00532462	0.103542	0.0032475	0.02432	0.0105079	0.00434887	0.0182401	0.24533
Enterococcus faecalis	4.53908e-05	0.0842825	0	0.000328601	0.00575374	9.51701e-05	1.04255e-05	0.00203573	0	9.70692e-05	0.000150468	0	9.00485e-05	0	0.00114895	0.00158187	0.000166961	1.5646e-05	0	0.00247254	0.000308982	0.00159502	4.47216e-05	4.17941e-05	0	0	0.000222463	8.35931e-05	0.000165129	0.752493	0.0640444	0	5.02902e-05	5.63803e-05	0.272662	0.00110739	6.58559e-05	0	0.000121702	0.00543279	0	0.000303881	0.000232191	0	8.16727e-05	0	0.153204	0.557792	0.00578004
Enterocloster bolteae	0.0899732	0	0.000312609	0.00165074	0	0.00854377	0.00141665	3.73039e-05	0.00316391	0.0763869	0.00791634	0.00433379	0.0193764	0.00266321	0	0	0.00525255	0.0030056	0.0023118	0	0.00774257	0.0183263	1.49072e-05	0.000247339	2.48697e-05	0.000989063	0	0.0012055	0.0765785	0	0	0.00416667	0.166729	0.576435	0	0.00143211	0.0201067	0.0323648	0.089543	0.000109753	0.024463	0.00637479	0.000696573	0.00376577	0.17083	0.0030606	6.28655e-05	0.000621701	0.00256891
Streptococcus thermophilus	0.000335703	0.0542141	0.000846242	0.00015077	0	0.000438018	0.00100974	0.0169573	6.28967e-05	0	0.00320497	0.000299528	0.000424898	0.000132567	0.0333707	0.0837728	0.0393476	0.000452952	0.000162224	0.0370799	0.000343146	0.0723831	0.0026192	0.000439181	0	0.000228245	0.00279314	0.0286139	0.00392181	0.0240082	0.200034	0	0.00441596	0.000347826	0.0108878	0.0687922	0.000202585	0.000517541	0.0135514	0.0401515	0.00625446	0.00200539	0.0259435	0.000109219	0.000671823	0.000137262	0.0424464	0.00222337	0
Parabacteroides distasonis	0.0849092	0	0.0118559	0.00404953	0	0.000158464	0.0491772	0.000234482	0.0143863	0	0.000979332	0.00461326	0.00087479	0.101176	0	0	0.000720953	0.00307288	0.00297621	0	0.0455912	0.00185553	0.0517407	0.0257318	0.0260221	0.00300523	0	0.014754	0	0.000165248	0.00327786	0	0.0720683	0.000178155	0.000210248	0.00386717	0	0.0734354	0	0.00032926	0.000131006	0.0022981	0.000325067	0.0920429	3.9519e-05	0.101945	0.000239294	0.00278185	0.00181964
Roseburia intestinalis	0.000578733	0	0.00229206	0.00065527	0	0.161972	0.0176222	0	0.0506121	0	0.0375014	0.00682362	0.00604329	0.023776	0	0	0.00238256	0.0104249	0.00203598	0	3.26627e-05	8.82387e-05	8.94432e-06	0	0	0.0192867	0	6.43024e-06	0.0709229	0	0	0.00625	0.000143686	0.00559119	0	0.00187987	0.406606	0.00768918	0.00100836	0	0.00699302	0.00344324	0	0.000299833	0.00216301	0.00191259	0.000948052	0.00642775	0
Flavonifractor plautii	0.0316365	0	0.00243981	0.103457	0	0.0351927	0.00719883	0	0.00899289	0.0653151	0.030171	0.0160368	0.0104723	0.0109628	0	0	0.0867679	0.00392481	0.00920319	0	0.0267459	0.000211353	7.60268e-05	9.69487e-05	0	0.0076272	0	0.000252979	0.0227259	0	0	0.0215278	0.0260791	0.0435289	0	0.00150834	0.0307158	0.00598869	0.0356787	0	0.0374536	0.0412753	0.078852	0.00489658	0.0344395	0.00461245	0.000122689	0.00103266	0.00711801
Bacteroides ovatus	0.094587	0	0.00430936	0.0631417	0	7.07557e-05	0.0053207	0	0.0118477	0	0.00013929	0.0121483	0.000398386	0.00198785	0	0	9.4575e-05	0.112512	0.0547473	1.06223e-05	0.0061436	0.000981131	0.0120778	0.111959	0.0284185	0.000779838	0	0.164211	0	0	0	0	0.0852084	0	0.00171202	0.0902204	0	0.000702377	0	0	0	0.00021227	0.000356026	0.00678528	0	0.00921129	0	0.000537402	0
Bacteroides fragilis	0.011378	0.00637813	0.011238	0.0025341	0	0.000653231	0.00341988	0	0.00270757	0	0.000489666	0.00568434	0.0191396	0.506817	0	0	0.000141499	0.164379	0.0061379	0	0.00430472	5.33634e-05	0.0188136	0.0210999	0.0192238	0.109862	0	0.0171342	0	0.000230167	0.00479072	0	0.00169071	0.000307705	0	0.00142551	0.00064476	0.00216258	0	0.000384137	0	0.00084461	0.00241479	0.0988959	0.000308248	0.0209602	7.70609e-05	0.000611163	0.000321113
Lactobacillus amylovorus	0	0.111617	0	5.02567e-05	0.0126582	0	0	0	0	0	4.68601e-05	0	0	0	0	0	1.67325e-05	0	0	0	0	1.47065e-05	0	0	0	0	0	0	0	0.00390694	0.0629518	0	0	1.04277e-05	0	6.84243e-05	0	0	0.414837	0.628082	0	3.79851e-05	0.000123835	0	0	0	0	0	0
Stenotrophomonas maltophilia	0	0	0	0	0	0	0	0	0	0	0	0	0	0	0	0	0	0	0	0	0	0	0	0	0	0	0	0	0	0	0	0.170833	0	0	0	0	0	0	0	0	0	0	0	0	0	0	0	0	0
uncultured crAssphage	0	0	0.287775	0	0	0	0.00051821	0	0.000956499	0	0.000560171	0	0	0	0	0	0	0	0	0	0.302391	0.345258	0	0	0	0	0	0	0	0	0	0	0	0	0.00156184	0.00122503	0	0.0242875	0	0	0	0	0	0	0	0	0	0	0.000267594
Citrobacter freundii	0	0	0	0.000115977	0	0	0	0	0.000113415	0.00113542	0	7.08704e-05	0.0010251	0	0	0	6.51113e-05	0	0	2.28787e-05	0	0	1.0435e-05	0	0	0	0.126339	0	0.00348835	0	0	0.104167	3.35268e-05	8.35983e-05	0	0	0.000154918	0	6.80284e-05	0	0.00447053	0	0	1.91029e-05	8.95765e-05	0	0	0	0.0422799
Alistipes onderdonkii	0.000981577	0	0	0.000239686	0	0	0.0201118	0	0.0943735	0	0.0137777	0.0534162	0.176194	0	0	0	6.32925e-05	0.000105611	0.0263732	1.38906e-05	2.77821e-05	0	0.000249696	7.87922e-05	7.33445e-05	0	0	6.6333e-05	0	0	0	0	0.00409027	0.000808765	0	0.00231982	0	0.00186684	0	0	0.000325661	0.0011619	0	0.000599251	0.00388604	0.00623917	0	0	0
Bacteroides stercoris	0.00125487	0.00774487	0.00172301	0.0913415	0	9.12428e-05	0.00151078	0	0.000835723	0	6.36265e-05	0.00298859	0.00049334	0.000628852	0	0	0.000104396	0.000775261	0.000728332	0	0.000610455	0	0.00103232	0.00113426	0.00100617	0.000817879	0	0.000970966	0	0.000224266	0.0036981	0	0.178787	0.000307529	0	0.000266495	0	0	0	0.000439014	0.000233081	0.000424539	0	0.357594	0	0.0153302	0	7.37611e-05	0
Bacteroides thetaiotaomicron	0.0100399	0	0.00587851	0.00348511	0	0.000340426	0.0051358	0	0.00874532	0	0.000290618	0.0183233	0.00500312	0.0178265	0	0	0.000280815	0.0782575	0.00845117	0	0.0261628	9.20204e-05	0.0205667	0.0325826	0.0342671	0.00245364	0	0.0205573	0	2.95086e-05	0.00100857	0	0.00367358	0.000383527	0.000668289	0.0335081	0	0.222358	1.43546e-05	0	7.68529e-05	0.00149147	0.00496889	0.00853694	0.000171249	0.0350131	3.34607e-05	0.000105373	0.00230131
Blautia wexlerae	0.000411355	0	0.000420068	0.000168167	0	0.153026	0.02001	0	0.0494937	0.0086752	0.073897	0.00130642	0.00357484	0.00630089	0	0	0.0030977	0.0036291	0.00173563	0	0.000522228	0.00619604	8.19896e-06	0	0	0.0289111	0	0	0.0303424	0	0	0	0.000957909	0.00217232	9.01063e-05	0.019843	0.00171727	0.00103508	0.00728985	0	0.0756386	0.00381415	0.00154794	0.00124543	0.00129095	0.000752104	0.000211917	0.00202316	0.00096334
[Clostridium] innocuum	0.000158868	0	0.000118449	0.000431048	0	0.0192262	0.000706176	3.73039e-05	0.00179958	0.0494605	0.00225745	0.00135055	0.000887287	0.00155711	2.27933e-05	0	0.045192	0.000467816	0.00260481	0.000218165	0.00237011	0.00790115	0	0	0	0.00119829	0	0	0.00561438	0	0	0	0.00582169	0.0369369	0	0.000265894	0.0344382	0.00164504	0.0211227	0	0.00918704	0.00175513	0	0.00378986	0.0151305	0.00118317	0.000846656	0.0535505	0
Saccharomyces cerevisiae	0	0.0164009	0	0	0.0257	0.00321916	6.34731e-05	0.0149642	0	0.00321358	0	0	0	5.6396e-05	0.00223965	0.00394639	0.0254734	0	0	0.00121094	0	0.0138728	0.000473304	0	0	0	0.00660467	0.000714433	0.00258014	0.021199	0.0217684	0	0.000258636	0	0.0181189	0.0122696	0.00162005	0	0	0.0104815	0	0	0.000990681	0.000729234	0	0	0.00310474	0.000284507	0.000909821
Prevotella copri	0	0	0	5.41226e-05	0	3.22688e-05	0.000183673	0	0.0201009	0	0	0.0016581	0	0.000128319	0	0	0	0	0.000139588	0	7.69639e-05	0	0.000178886	0	0	0	0	0.000444702	0	0	0	0	0	0	0	0	0	0	0	0	0	0	0	0	0	0.0021372	0	0	0
Erysipelatoclostridium ramosum	8.51078e-05	0.00728929	3.54127e-05	5.41226e-05	0	0.0087366	0.000133692	0	0.000563394	0.0240327	0.000401105	0.000128369	0.00100023	0.000232102	0	0	0.000419404	0.000122039	0.00050868	0	0.000290961	0.00027228	6.63371e-05	0	0	0.000646695	0	0	0.00119718	0.00013574	0.00487477	0.0201389	0.00733998	0.000132025	0.000300354	0.000105037	0.00269445	0.00092418	0.000148331	0.000256091	0.00445213	0.000787632	0	0.000533221	0.025632	7.71389e-05	0	0.00108534	0
Faecalibacterium prausnitzii	0.00338351	0	0.000915846	0.000479372	0	0.0455619	0.00740397	0	0.0128149	0.000879506	0.0051301	0.0393398	0.00330236	0.0289059	0	0	0.0127429	0.00297118	0.00131288	0	0.000137033	0	7.60268e-05	0	0	0.079106	0	0	0.0023118	0	0	0	0.000699274	0.00210286	0	0.00573564	0.00250315	0.00147869	0.00175605	0	0.00394057	0.011514	0.00934956	0.000292358	0.00253185	0.0113167	0	0.000526865	0
Bacteroides xylanisolvens	0.012074	0	0.00695799	0.0310219	0	5.65522e-05	0.0170433	0	0.0727678	0	0.000113066	0.00515214	0.000594951	0.00875419	0	0	8.40263e-05	0.0151712	0.0352991	0	0.0023337	7.01708e-05	0.0093103	0.0424001	0.0192074	0.000665716	0	0.0577674	0	0	0	0	0.00429862	0	0.000285337	0.0153402	0	0.000942664	9.13286e-05	0	0.000138573	0.000329577	0	0.00739408	2.89806e-05	0.0112827	4.15723e-05	0.000547939	0
Parabacteroides merdae	0.00120664	0	0.000647198	0.0127285	0.00613732	4.73232e-05	0.00150434	0	0.00043392	0	0.000109197	0.000407839	0.000133146	0.00268049	0	0	4.54688e-05	0.00075805	0.0332212	1.7159e-05	0.0341645	0.000242026	0.00945639	0.0228018	0.0872875	0.000114123	0	0.0134744	0.000123847	0	0	0	0.0272453	0	0.000127651	0.000970545	0.000383218	0.000480574	0	0	0	0.000204449	0.000448903	0.000463869	1.84422e-05	0.00595671	0.000587082	0.00864058	0
Dysosmobacter welbionis	0.0113657	0	0.000847463	0.000185563	0	0.00581303	0.0058199	0	0.00462659	0.000100011	0.0368346	0.014487	0.00823424	0.0118196	0	0	0.0134289	0.0113723	0.00762412	0	0.000260926	5.96662e-05	2.45969e-05	0	0	0.00129339	0	0	0.0767643	0	0	0	0.00110878	0.00881512	0	0.000390138	0.0101412	0.0042882	0.00226491	0	0.00841584	0.0468613	0.00842079	0.00134759	0.0184317	0.00914436	0	0.000147522	0
Lacticaseibacillus rhamnosus	0.000142792	0.0113895	0	6.37873e-05	0.0023015	0.000280339	0	0	0	0	0	4.27897e-05	0.000566686	4.98042e-05	5.06518e-06	0.00793419	5.20163e-05	0.000175235	0	0	0.000193724	1.1345e-05	0	8.56437e-06	0	0.000133143	0	0	0.000144488	0.0369507	0.0911918	0	0	4.08271e-05	0.193098	0.000722056	0.000174361	0	0	0.000713397	0	4.02195e-05	0.000340547	0	2.89806e-05	0	0.19565	0.0109904	0
Roseburia hominis	0.000574951	0	0.000877991	8.69827e-05	0	0.0107839	0.00149024	0	0.00471859	0.0012016	0.0194921	0.00503982	0.00633633	0.00228052	0	0	0.00275723	0.00238132	0.000526914	0	0	0	0	0	0	0.0169472	0	0	0.00392181	0	0	0	0.00135305	0.00519352	0	0.00143631	0.00246489	0.000776311	0.000580633	0	0.170021	0.00195847	0.00125383	0.000817273	0.00226576	0.001283	0	0.000368805	0.00406743
Lactobacillus johnsonii	1.41846e-05	0	2.93071e-05	0.000127575	0.00728807	5.07923e-05	0	0	0	0	8.08228e-05	2.2732e-05	0.000289417	0	0	0	0	3.91151e-06	0	0.0110807	0	0	3.7268e-06	0	0	0	0	0	0	0	0.000672382	0	0	3.8176e-05	3.75443e-05	0.00304308	5.08031e-05	0	0.00168261	0.00201215	0	0	0.000201232	0	0	0	0.00108189	0.000136985	0
[Ruminococcus] gnavus	0.00109411	0	0.000707033	0.00124289	0	0.0401506	0.00170641	0	0.00498356	0.0296091	0.00896532	0.00198437	0.0043548	0.00117186	0	0	0.108503	0.000748662	0.00944254	0	0	0.000104206	0	0	0	0.00458393	0	0	0.0167399	0	0	0	0.00530203	0.0206096	0	0.00142731	0.00176619	0.0031607	0.019753	0	0.0218556	0.00911866	0.000928764	0.00226536	0.0357278	0.00112986	0.000285936	0.000537402	0
Akkermansia muciniphila	0	0	0	9.66475e-06	0	0.00015866	4.69149e-05	0	8.09628e-05	0	0.000144019	0.000370398	0.0868691	2.20457e-05	0	0	0	0.000391151	0	0	6.75781e-06	0	0.0211623	1.95268e-05	0.00161864	0.000380409	0	1.91215e-05	0	0	0	0	0	0.00286956	0	0.00165179	0	0.195131	0	0	0	0	0	0	0.000534824	0.000208729	0	0	0.0017126
Klebsiella pneumoniae	0	0.0159453	2.68648e-05	0.00136466	0	0.000122792	2.69837e-05	0.000602191	0.000115422	0.187505	0.00129832	0.000151101	0.000187805	0	0.000483302	0.000554896	0.000411765	0	4.65294e-05	0.00149856	1.68945e-05	0.000306735	0.00213173	0	0	0.00182596	0.00716825	5.95643e-05	0.00179578	0.00047804	0.000588334	0	0.000143686	0.000170201	0.00139665	0.000302507	0.000862398	0.000129385	0.000948652	0.00102437	0.000260825	0.000275951	0	3.32225e-05	0.000179153	0	0.000138912	7.37611e-05	0
Enterocloster clostridioformis	0.00244354	0	0.000169737	0.00801208	0	0.0237689	0.00101649	0	0.00148711	0.0508827	0.00715454	0.000589695	0.000734403	0.000695941	0	0	0.0018955	0.000366899	0.00271925	0	0.00162976	0.00112904	0	0	0	0.000247266	0	0	0.00113526	0	0	0.0277778	0.00278991	0.0044954	0	0.000154255	0.00494421	0.00905697	0.0318398	0.000109753	0.0255851	0.00348122	0.000294109	0.00699375	0.00245281	0.000155412	7.09771e-06	0	0
Subdoligranulum variabile	0.00283693	0	0.000802281	4.05919e-05	0	0.00114728	0.00064577	0	0.00190028	0	0.00612663	0.00416531	0.00232736	0.000716375	0	0	0.00760747	0.000192446	0.000884269	0	3.75434e-05	1.89083e-05	0	0	0	0.00043747	0	0	0.0010527	5.31155e-05	0.000588334	0	5.50798e-05	0.000387769	0	0.00327836	0.0025044	0	0.000446241	0.000109753	0.00099078	0.0456469	0.0121513	6.10463e-05	0.00495042	0.00109356	0	5.26865e-05	0.0160557
Ligilactobacillus salivarius	0	0	2.44226e-05	0	0	0	0	3.19748e-05	0.000120106	0	0.000363273	3.34294e-05	8.77126e-05	0	1.18187e-05	0	0	0	0	0	0	0.000215555	0.00517578	0	0	0.000589634	0	2.47057e-05	0	0.000123936	0	0	0	3.87062e-05	0	0	0	0	0	0	0	0	0	8.30562e-06	0	0	0.240934	0.0105584	0.000428151
CrAss-like virus sp.	0	0	0.0347118	0	0	0	0.000204831	0	0.000397119	0	0.000325011	0.000722076	0.0166257	0	0	0	0	0	0	0	0.199664	0.203921	5.44113e-05	0	0	0	0	0	0	0	0	0	0.00010537	0	0.000893554	0.00178383	0	0.00375217	0	0	0	0	0	1.24584e-05	0	0.000162219	0	0	0
Bacteroides sp. M10	0.00636039	0	0.00080106	0.00137626	0	0	0.000416101	0	0.000899958	0	0	0.00137061	9.18004e-05	0	0	0	0	0.00979598	0.103768	0	2.02734e-05	0	0.00219956	0.0378326	0.00859184	9.51022e-05	0	0.0573978	0	0	0	0	0.0012357	0	0	0.00412466	0	0	0	0	0	0	0	0.000306062	0	0.000554719	0	0	0
Bacteroides cellulosilyticus	0.000877556	0	0.00240929	0.00045231	0	0.000233998	0.000535382	0	0.0599509	0	4.08413e-05	0.00167682	0.000767339	0.000648554	0	0	2.14613e-05	0.000740839	0.000514968	0	0.000882645	0	0.105033	0.0503688	0.057274	0.00119829	0	0.0298155	0	0	0	0	0.000620246	0	0	0.000223879	0	0.000129385	0	0	0.000115873	0	0	0.00129402	0	0.00243214	6.08376e-06	0	0
Rothia mucilaginosa	5.10647e-05	0.00273349	0	0.000156569	0	0.000382382	0	0.000175861	1.23786e-05	2.13258e-05	0	0.000599055	7.12446e-05	0	0.00109408	0.00133341	0.00021825	1.01699e-05	0	0.000318668	0	6.00864e-05	0.000132674	3.46e-05	6.06989e-05	9.51022e-05	0.000578403	0	0	0.00250233	0.00537906	0	0	3.44644e-05	0.000187722	0.000233483	0	0	1.47707e-05	0.00276213	0.000275217	0	0.000232191	0	4.74228e-05	4.99134e-05	0.00102815	0.000252895	0
Alistipes finegoldii	0.0438372	0	0	0.000241619	0	1.11272e-05	0.000111308	0	0.002369	0	0.0110061	0.00500104	0.00581998	3.22263e-05	0	0	6.87488e-05	0.000134556	0.00038523	0	6.64518e-05	1.21854e-05	0.000634302	0.000798884	0.000721221	0	0	0.000437087	0	0	0	0	0.000222714	0	0	0.000162658	0	0.00218107	0	0	0	0.000856899	0	4.81726e-05	0.237631	0.00412012	0	0	0
Ruthenibacterium lactatiformans	0.0162877	0	0.00294048	0.000403987	0	0.00165009	0.00163987	0	0.0018685	0.000137515	0.0186671	0.00460123	0.00290935	0.00202813	0	0	0.0122835	0.000201051	0.00423334	0	5.93185e-05	4.74808e-05	4.84484e-05	0	0	0.000646695	0	1.69217e-06	0.00214668	0	0	0.00972222	0.000292162	0.000597207	0	0.000339721	0.00790208	0.00212561	0.000349712	0	0.00482274	0	0.00441163	0.000493769	0.000895765	0.00136354	0	9.48357e-05	0.00289002
Schaalia odontolytica	0.000263834	0	0.000247889	0.000678465	0	0.000249314	7.63517e-05	0.000223823	9.93634e-05	0.000431664	0.00033103	0.000689983	0.000407846	5.67622e-05	0.000263389	0.00248875	0.00136406	0.000100135	2.74566e-05	0.00206399	4.61783e-05	0.000312617	3.13051e-05	1.23327e-05	4.2152e-06	0.000152164	0	0	0	0	0.00075643	0	0	8.13007e-05	0	0.00378734	0.000181888	0.000351188	0.000233418	0.00192068	0.000960959	0.00097644	0.00735271	5.48171e-05	6.84996e-05	4.42414e-05	0.00121067	7.37611e-05	0.000802783
Hungatella hathewayi	0.000752731	0	0.000128218	0.000626276	0	0.00185451	0.00244847	0	0.00157978	0.0039063	0.00634588	0.00152438	0.00189709	0.0012306	0	0	0	0.000250336	0.000485625	0	7.39604e-05	0.000163872	0	0	0	0.000380409	0	0	0.00183706	0	0	0	0.00144884	0.00213927	0	0.000667437	0.00493355	0.00216258	0.0011234	0	0.00304148	0	0.00103712	0.00461751	0.00187584	0.000495731	2.63629e-05	0.000126448	0
Bacteroides caccae	0.00298067	0.00865604	0.00301741	0.000916218	0	1.5709e-05	0.00167422	0	0.0512531	0	5.28788e-05	0.00192019	0.000416255	0.00343942	0	0	6.62025e-05	0.0024533	0.00245223	0	0.00165191	1.1345e-05	0.00331909	0.0032733	0.0021253	0.00146457	0	0.00425343	0	0	0.00630358	0	0.000835776	0.000162955	0	0.0019765	0	0	0	0.000676813	0.00014792	0.000241317	0	0.00123961	0	0.00908537	0	7.37611e-05	0
Proteus vulgaris	0	0	0	0	0	0	0	0	0	0	0	0	0	0	0	0	0	0	0	0	0	0	0	0	0	0	0	0	0	0	0	0.0631944	0	0	0	0	0	0	0	0	0	0	0	0	0.000129095	0	0	0	0
Ruminococcus bicirculans	5.57929e-05	0	0	3.28601e-05	0	0.00454159	0	0	0.000657405	0	0.0166241	0	0.000544612	0.00525493	0	0	0	0	8.78191e-05	0	0	0	0	0	0	0.000266286	0	0	0.121824	0	0	0	0	0.000365323	0	0.000187867	0.000578904	0.012384	0	0	0.14605	0	0	0.00061254	0	0.00100054	0	0.000179134	0
[Clostridium] spiroforme	0	0.00774487	0	6.18544e-05	0	0.00113824	0.000280263	0	4.11505e-05	0.000463285	0.00344529	0	0.000367902	0.000136522	0	3.51987e-05	0.00881112	0.000236255	0	0	0	1.1345e-05	0	0	0	0.000304327	0	0	0.00625426	0.000188855	0.00420239	0	0	0.0020965	0.00577431	0	0.000579532	0	0.000397976	0.000219507	0.00590774	0.00841928	0	9.21924e-05	0.00943714	4.53758e-05	0.000275797	0	0
Veillonella parvula	9.2673e-05	0	0	0	0	0.010084	0.00467677	0	0.000209767	0.023276	0	0.00028883	5.04552e-05	0.00176424	0	0	0.0014259	0.00172341	0	0	0	0	0	0	0	0.000304327	0.0004647	0	0.00835965	0	0	0	5.98693e-05	0.000762813	0	2.58092e-05	0.0129861	0	6.24113e-05	0	0.0491215	0.000775343	0	0.000248753	0.0394637	3.7435e-05	3.75165e-05	0.000569014	0
Simiaoa sunii	0.000173998	0	0.000488451	5.02567e-05	0	0.0101784	0.00212528	0	0.00094412	0.000852297	0.00504326	0.0138612	0.00191087	0.00219871	0	0	0	0.000201834	0.00203933	0	0	2.47909e-05	0	0	0	0.0103281	0	0	0.00270399	0	0	0	6.70537e-05	0	0	0.000635626	0.00104491	0	0.000358241	0	0.0572416	0	0	0.000246677	0	0.00186268	0	0.000126448	0
Pediococcus acidilactici	0	0.0150342	0	0.00331887	0.103184	0	0	0	0	0	0	0	0	5.62495e-05	0	1.24231e-05	0	0	0	0	0	7.39525e-05	0.000238515	0	0	0	0	0	0	0.00054886	0.00899311	0	0	0	0	3.24115e-05	0	0	0.0101375	0.0477793	0	0	0.00024767	0	0	0	0.000122689	0.000126448	0
Citrobacter portucalensis	0	0	0	0	0	0	0	0	0	6.98604e-05	9.02808e-06	0	0	0	0	0	0	0	0	0	0	0	0	0	0	0	0.0135257	0	0.000495387	0	0	0.0465278	0	0	0	0	0	0	0	0	0.000306077	0	0	0	0	0	0	0	0.00117742
Staphylococcus haemolyticus	0	0	0	0	0	0	0	5.86204e-05	0	0	0	0	0	0	2.82806e-05	3.51987e-05	0	0	0	2.45129e-05	0	0	5.21752e-06	0	0	0	0	2.70747e-06	0	9.44276e-05	0	0	0	0	0	0	0	0	0	0	0	0	0.000201232	0	0	0	0	0	0
Bacteroides eggerthii	0.00821669	0	0.00201242	0.000547025	0	6.75485e-05	0.0786775	8.5266e-05	0.00350181	0	0.00023344	0.00271714	0	0.00150665	0	0	0	0.00153253	0.00131226	0	0.000426117	0.000146644	0.00137519	0.00128294	0.00114569	0.0008369	0	0.000846761	0	0	0	0	0.00131952	0	0	0.000313311	0	0	0	0	0	0	0	0.00245057	0	0.00254445	0	9.48357e-05	0
Lachnoclostridium sp. YL32	0.00288799	0	0	0.00170293	0	0.00279443	0.000291608	0	0.00138473	0.0392241	0.0140868	0	0.000938093	0.000309812	0	0	0	0.000884783	0.000499039	0	0.00221994	0.00193957	0	0	0	0.000285307	0	0	0.00163065	0	0	0.00416667	0.0013746	0.00252138	0	0.000294705	0.0113849	0.0177443	0.00920359	0	0.00703397	0.00650997	0	0.0129389	0.00186266	0	0	0	0.000428151
Faecalibacterium sp. HTFF	0	0	8.42578e-05	0	0	0.00547313	0.00161994	0	0.00137168	8.60386e-05	0.000604022	0.00357427	0.000394415	0.00237984	0	0	0	0	0.000115904	0	0	0	0	0	0	0.00814075	0	0	0	0	0	0	6.22641e-05	0	0	0.000510181	0	9.2418e-05	4.3896e-05	0	0.0005807	0.00111833	0	0	0.000268729	0.000972177	0	0	0.00123093
Parabacteroides johnsonii	0	0	0.000145314	0.137075	0	9.79846e-05	0.0161973	4.79621e-05	0.00155502	0	0	0.000784923	0.000171921	4.77535e-05	0	0	3.56475e-05	0.000161154	0.000287979	0	8.89778e-05	0	0.00783746	0.0170811	0.0671423	9.51022e-05	0	0.00998785	0	0	0	0	0.000663352	0	0.000157686	0.00952598	0	0	0	0	0	9.27283e-05	0	0.00120099	0	0.00402937	0	0	0
Staphylococcus epidermidis	0	0.0177677	0	0	0	0	0	0	0	0	0	0	0	0	0	5.17627e-05	0	0	0	0.000178127	0	0	0	0	0	0	0.000370771	0.000142311	0	0.00030689	0.00714406	0	0	0	0.0077942	6.78241e-05	0	0	0	0.000585352	0	0	7.7397e-05	0	0	0	0	0	0
Blautia obeum	0.000417028	0	0.00082304	0.000245485	0	0.00722874	0.0013639	0	0.00151956	0.0230297	0.00738884	0.00224378	0.0239863	0.00184246	0	0	0.00338833	0.000841756	0.000913612	0	7.20833e-05	0.000121433	2.08701e-05	0	0	0.00317641	0	0	0.0260491	0	0	0	0.00084775	0	0	0.00600153	0.00434398	0.00158959	0.0418356	0	0.00384205	0.00687195	0.00278629	0.00250456	0.00174938	0.000985789	0.000446142	0.000600626	0.00235483
Candida albicans	0	0	0	0	0	0	0	0	0	0	4.2561e-05	0	0	0	0	0	8.0025e-06	0	0	0	0	0	0	0	0	0	0	0	0	0	0	0.0451389	0	0	0	0	0	0	0	0	0	0	0	0	0	0	0	0	0
Bacteroides sp. D2	0.00430835	0	0.000435943	0.000974207	0	0	0.000138905	0	0.00048745	0	0	0.000698007	0	0.000169261	0	0	0	0.00667459	0.0413674	0	1.31402e-05	0	0.00172775	0.0297386	0.00685898	0	0	0.0446423	0	0	0	0	0.000828592	0	0	0.00288162	0	0	0	0	0	0	0	0.000150747	0	0.000305152	0	0	0
Bacteroides zhangwenhongii	0.000895524	0	0.016992	0.0548533	0	0	0.000325031	0	0.000712606	0	7.48041e-05	0.000846433	0	0.000242869	0	0	2.037e-05	0.00267782	0.00578746	0	0.000338266	0	0.000588835	0.0033216	0.00121904	9.51022e-05	0	0.00565506	0	0	0	0	0.000541219	0	0	0.000952538	0	0.000184836	0	0	0	8.82595e-05	0.000154794	0.0135764	2.89806e-05	0.00250701	7.09771e-06	0.000136985	0
Bacteroides intestinalis	0	0	0	0.000266747	0	3.08288e-05	0.000198085	0	0.00127734	0	0	0.00135723	7.87194e-05	0.000199803	0	0	0	0.00120787	0.000336186	0	0.000753495	0.000391612	0.0161997	0.0872134	0.0767129	0	0	0.0500083	0	0	0	0	0.00137221	0	0	0.000105037	0	0.000110902	0	0	0	0	0	0.00249127	0	0	8.11167e-06	7.37611e-05	0
Ruminococcus sp. FMBCY1	0.00293055	0	0.00469646	0	0	0.0252478	0.00219151	0	0.00399762	0	0.0117197	0.00130241	0.0151009	0.00643507	0	0	0.000132405	0.000582814	0.000146924	0	1.1263e-05	0	0	0	0	0.00395625	0	0	0.0980453	0	0	0	0	0.000431601	0	0.00381435	0	0	0	0	0.00191554	0.00930188	0	5.10796e-05	0.000392556	0.0015995	2.5349e-05	0	0.000267594
Alistipes shahii	0.000782046	0	0.000131882	0.000332467	0	0	0.000195019	0	0.000510199	0	0.00805176	0.00282546	0.0710748	3.0322e-05	0	0	0.000212066	7.74478e-05	0.00588954	0	7.99674e-05	0	0.00504087	8.4616e-05	0.000104959	0	0	8.02088e-05	0	0	0	0	0.000280189	0	0	0.000136849	0	0.00118295	0	0	0	0.00103565	0	0.000112126	0.00232108	0.0268024	0	0	0
Lactococcus lactis	0.0145846	0.00410023	0	0	0.00460299	3.46906e-05	0	9.59243e-05	0	6.83897e-05	7.95331e-05	0	0	0.000835173	9.75047e-05	0.000155288	0.00400925	0.000232343	0.000267649	0.00229359	0.00013816	0.00149165	0.000112549	0	0	0	0.000889851	0	0.000433463	0.000318693	0.0998487	0	0.00048135	0	0	0.000223279	0	0	0.00863378	0.000457306	0	0.000230145	0	0	2.89806e-05	0	9.22703e-05	0.000252895	0
Anaerostipes hadrus	0.00172485	0	0.000188054	9.47145e-05	0	0.00663945	0.000480494	0	0.000258613	0	0.00249863	0.000574986	0.000954911	0.000397921	0	0	0.0066348	0.000951278	0.000180459	0	1.91471e-05	2.94129e-05	0	0	0	0.00125535	0	0	0.0275972	0	0	0	0	0	0	0.0139622	0.00180508	0	0.000586459	0	0	0.000922814	0	7.30895e-05	0.000334594	0.000316496	0	0.000347731	0
Bacteroides faecis	0.00179578	0	0.00510431	0.000697795	0	0.000118537	0.00155463	0	0.00178352	0	6.36265e-05	0.0020071	0.00036545	0.00282654	0	0	0.00010185	0.00360641	0.00285171	0	0.00310559	3.57157e-05	0.00479416	0.00347679	0.0031458	0.00403233	0	0.0033175	0	0	0	0	0.00234927	0	0	0.00120763	0	0.00354885	0	0	0	0.000304998	0	0.00261378	0	0.0101642	0	0.00027397	0
Cellulosilyticum lentocellum	0	0	0	0	0	0	0	0	0	0	3.22432e-05	0	0	0	0	0	0	0	0	0	0	0	0	0	0	0	0	0	0	0	0	0	0	0.000264934	0	7.20256e-06	0	0	0	0	0	0	0	9.96675e-06	0.000424171	0	0	0	0
Lachnospira eligens	0.000389605	0	0.000177064	7.92509e-05	0	0.00174121	0.000528329	0	0.000519902	0	0.00297497	0.00315574	0.00890604	0.00342814	0	0	0	0.0135588	0	0	0	0	0	0	0	0.00136947	0	0	0.0022086	0	0	0	1.67634e-05	0	0	0.000409946	0	0.000351188	0	0	0.00129968	0.00229475	0	0	0	0.00792942	0.00010748	0.00011591	0
Staphylococcus hominis	0	0	0	0	0	0	0	0	0	0	0	0	0	0	0	0	0	0	0	0	0	0	0	0	0	0	0	0	0	0	0	0	0	0	0	0	0	0	0	0	0	0	0	0	0	0	0	0	0
Lacticaseibacillus paracasei	0	0	0	0.000115977	0	0.000199373	0	6.39495e-05	0	0	0	0	0.000188039	8.20305e-06	0	0.000637717	0.0015343	0.000930938	8.17409e-06	0	9.38584e-05	0	1.63979e-05	8.90694e-06	0	0	0	0.000426257	0.000474746	0.00234298	0.0126912	0	0	0	0.100258	0.000575004	0	0	2.01797e-05	0	1.03855e-05	5.92121e-05	9.28764e-05	0	0	0	0.0733863	0.0066385	0
Cellulosilyticum sp. WCF-2	0	0	0	0	0	0	0	0	0	0	0	0	0	0	0	0	0	0	0	0	0	0	0	0	0	0	0	0	0	0	0	0	0	0.000512018	0	0	0	0	0	0	0	0	0	0	0.000418902	0	0	0	0
Anaerobutyricum hallii	0.000167379	0	0.000380992	6.76532e-05	0	0.0197651	0.000749105	0	0.000854459	0	0.0193661	0.000958756	0.004544	0.00316396	0	0	0.00126076	0.002422	0.00307597	0	5.66905e-05	0.000223538	0	0	0	0.00543985	0	0	0.00658452	0	0	0	8.62119e-05	0	0.000247792	0.0318413	0	0.000388156	0.00110926	0	0.00192815	0.00318516	0	0	0.00125671	0.000541107	0	0.000379343	0
Intestinimonas butyriciproducens	0	0	0.000234457	0.000146904	0	0.00147324	0.00034067	0	0.00153796	0.000124278	0.00894898	0.0034312	0.0015849	0	0	0	0.00369897	7.90124e-05	0.000379152	0	7.02061e-05	0	2.98144e-05	0	0	0.000247266	0	0	0.000763721	0	0	0	0.00228222	0.00107123	0	0.000269496	0	0.000351188	0.000218856	0	0.0155325	0.00646975	0.0830315	0.000213039	0.00221307	0.00144522	0	0	0.00219427
Providencia alcalifaciens	0	0	0	0	0	0	0	0	0	0	0	0	0	0	0	0	0	0	0	0	0	0	0	0	0	0	0	0	0	0	0	0.0333333	0	0	0	0	0	0	0	0	0	0	0	0	0	0	0	0	0
Phocaeicola coprophilus	0.000989142	0	0.0110256	0.0001701	0	0	0.00166778	0	0.000835723	0	0	0.000922652	0.000191192	0.00155924	0	0	0	0.000753356	0.00017962	0	0.000221506	1.34459e-05	0.000709583	0.000690288	0.000946734	0	0	0.000413904	0.000268334	0	0.000672382	0	0.000397532	0	0	4.26151e-05	0.00173734	0.00323463	0	0	1.49848e-05	0	0	0.000454733	0	0.0254762	0	0	0
Lactobacillus gasseri	0	0.00318907	0.000203928	0.000382724	0.0414269	0.000137192	0	0	4.95144e-05	0	0	4.5464e-05	0.00449927	0.000196434	0	3.10576e-05	0.00047433	4.61558e-05	3.41635e-05	0.00620013	2.2526e-05	0	0	7.87922e-06	0	0	0	1.6414e-05	0	0.000147543	0.00117667	0	0	4.24178e-06	0	0.0163864	0.000159308	0	4.74326e-05	0.000201215	0	0	0	0	0	0	0.00777504	0.000326656	0
Clostridium sp. C1	0.000483223	0	0	0	0	0.000818633	0.000743892	0	0.000248576	0	0.00214353	0	0.000781822	0.00023408	0	4.76217e-05	0.0341096	4.69381e-05	0.000403465	0	1.80208e-05	0	1.19258e-05	0	0	0.000323348	0	0	0.0644209	2.95086e-05	0.00109262	0	0	0.0136566	0.000270319	0	0.00148834	0	0.000121702	0	0	0.0114369	0.00258506	0	0.0137078	0.000190578	0.000591138	0.000705999	0
Klebsiella variicola	0	0	0	8.69827e-05	0	0	0	0	0	0.00244291	0.000146169	0	0	0	0	0	3.38288e-05	0	0	2.04274e-05	0	7.47928e-05	0.000266094	0	0	0.000133143	0.00087502	0	0.000165129	0	0	0	0	0	0	0	2.75967e-05	0	0.000155196	0	4.53996e-05	0	0	0	0.000144903	0	0	0	0
[Ruminococcus] lactaris	0.000574005	0	0.000936605	0.000102446	0	0.00195982	0.000472522	0	0.000454328	0.000836119	0.00276087	0.000956082	0	0	0	0	0	0.000110304	0.000409333	0	0.000106623	0	0	0	0	0.000989063	0	0	0.0211365	0	0	0	0.000119739	0.00142824	0	0.00059181	0	0.000277254	0	0	0.000865115	0	0	0.000186461	0	0.000547913	0.000360969	0.000326656	0
Alistipes dispar	0.000300714	0	0	0.0439302	0	0	0.00253248	0	0.000507188	0	0.0175123	0.00280139	0.00165334	0	0	0	1.746e-05	9.70054e-05	0.00686728	6.7819e-05	8.55989e-05	1.93285e-05	0.000421874	0.00131994	0.000377682	0	0	0.00170858	0	0	0	0	0	0	0	0.00876971	0	0.00149717	0	0	0	0	0	4.90032e-05	0.000305614	0.00120813	0	0	0
Dysosmobacter sp. Marseille-Q4140	0.00182698	0	0.000578815	0.000272546	0	0.00209557	0.0015163	0	0.00459849	0	0.00971336	0.00599991	0.00409376	0.00157491	0	0	0.0100097	0.00016663	0.000708631	0	8.44726e-05	3.78166e-05	0	0	0	0.000665716	0	0	0.00245629	0	0	0	0.000234688	0.00108925	0	0.000279099	0.00226544	0.0023659	0.00110489	0	0.0031121	0.0106984	0.00962818	0.000394517	0.00863096	0.00139871	0	6.32238e-05	0.00272946
Alistipes communis	0.000481332	0	0.000290628	0.000415584	0	0	0.000507171	0	0.00119069	0	0.0123745	0.006492	0.0150946	0	0	0	4.69238e-05	0.000219827	0.000656442	0	0	0	0.000474049	0.000253848	0.000235208	0	0	0	0	0	0	0	0.000122133	0	0	0.00185946	0	0.00408488	0	0	0	0	0	0.000262873	0.00065865	0.00468051	0	0	0
Vescimonas coprocola	0.000607103	0	0.000939047	7.92509e-05	0	0.000540323	0	0	0.0292778	0.000119866	0.00132025	0.0293885	0.0110449	0.00409757	0	0	0	8.0577e-05	0.000649316	0	0	0	0	0	9.27344e-06	0.000114123	0	1.65832e-05	0.000288976	0	0	0	0	0.000235949	0	0.000576805	0	0.00190381	9.13286e-05	0	0.00133899	0	0	0.000112541	0	0.00152576	0	5.26865e-05	0
Flintibacter sp. KGMB00164	0.00285111	0	0.000492115	0	0	0.00241748	0.00119127	0	0.00290529	0	0.00608665	0.0019496	0.0028353	0.00186524	0	0	0.00435882	4.85027e-05	0.000245851	0	0	0	0	0	0	0.000817879	0	0	0.00179578	0	0	0	0.000735196	0.000463591	0	0.000157856	0	0	0.000155404	0	0.00417409	0.0567441	0	0.000414451	0.00112497	0.00162105	0	0.00011591	0
Toxoplasma gondii	0	0.028246	0	0	0	0	0	0	0	4.3387e-05	0	0	0	0	0	0	0	1.17345e-05	0	0	0	0	0	0	0	0	0	0	0	0.00030689	0	0	0	0	0.00409233	3.48124e-05	0	0	3.76548e-05	0.000201215	0	0	0	0	3.42498e-05	0	0	0.000252895	0
Enterocloster asparagiformis	0.0188334	0	0	9.85804e-05	0	0.00227007	0.00121457	0	0.00153729	0.00370996	0.00341906	0.00477773	0.00254635	0.00169642	0	0	0.0236052	0.000390368	0.000969992	0	0	9.58021e-05	0	0	0	0.00041845	0	0	0.00408694	0	0	0	0.000941146	0	0	0.000702249	0.00118415	0.000609959	0.000901636	0	0.00204283	0.00332258	0	0.00207724	0.00121719	0.00095743	0	6.32238e-05	0.00155205
Streptococcus salivarius	0	0	3.29705e-05	0.000906553	0	0.00613513	0.000270451	0.000357052	8.63157e-05	0.000569179	0.0016444	0.00418269	0.00276487	9.11857e-05	9.455e-05	0.000200839	0.000250624	0.00129001	0	0.000496795	0.000744485	0.00198201	4.99391e-05	0	0	0.00226343	0.00012359	0.000121498	0.00313745	0.000371809	0.001765	0	0.000191582	0.00450388	0	0.00545894	0.00392877	0.00476877	0.000200756	0.00252433	0.00166287	0.00698479	0.00075849	0.000133305	0.0074691	0	0.00039443	0.000105373	0
Dorea longicatena	0.000327192	0	0.00245447	0.000168167	0	0.00465522	0.000885863	0	0.000899289	0.00249291	0.00634803	0.00262622	0.00384697	0.000849528	0	0	0	0.00032309	0.00453557	0	4.39257e-05	7.56332e-05	0	0	0	0.00338564	0	0	0.00280719	0	0	0	0.000256241	0.0024141	0	0.0053419	0.00112331	0	0.00108346	0	0.00274237	0.00406105	0	0	0.0013858	0.000715803	0.00312806	0.00565853	0.00048167
Lactococcus cremoris	0.000788666	0	0	0	0.00383583	4.5556e-05	1.93179e-05	5.86204e-05	0	0	0	0	0	0.000121801	0.000289981	8.90319e-05	0.00119601	0	7.69203e-05	0.0145934	4.2424e-05	0.00123576	0.000207956	0	0	0	0.0065849	0	0.000433463	0.000212462	0.0190788	0	0.000689695	0	0.000443023	0.00126105	0	0	0.00223183	0.00129875	6.94347e-05	4.91572e-05	0	4.56809e-05	0	0	0	0.000126448	0
Blautia hansenii	0.000515375	0	6.96043e-05	3.8659e-05	0	0.00145295	0.000279956	0	0.000198727	0	0.00745806	0.00055894	0	0	0	0	0.00278669	8.29239e-05	0.000327592	0	0	1.63872e-05	0	0	0	0	0	0	0.000392181	0	0	0	0.000943541	0.00068434	0	0.000220878	0.000773963	0.000406639	0.0579192	0	0.000690935	0.00101554	0	0.000612955	0.0295102	0	6.18515e-05	0	0.000802783
Afonbuvirus faecalis	0	0	0	0	0	0	0	0	0	0	0	0	0	0	0	0	0	0	0	0	0	0	0.0237643	0.0491187	0.0396225	0	0	0.0217587	0	0	0	0	0	0	0	0	0	0	0	0	0	0	0	0	0	0	0	0	0
Lactobacillus panisapium	0	0.00683371	0	0	0	0	0	0	0	0	0	0	1.03947e-05	0	0	0	0	0	0	0	0	0	0	0	0	0	0	0	0	0.000218364	0.00319381	0	0	0	0	5.10181e-05	0	0	4.78487e-05	0.000292676	0	0	0.000170273	0	0	0	0	0	0
Faecalibacterium sp. I4384	0.000210878	0	0.000189275	1.15977e-05	0	0.0189945	0.00316446	0	0.000994973	6.17713e-05	0.000530077	0.0103257	0.000379115	0.00646964	0	0	0	0.000126733	0.000158032	0	0	0	0	0	0	0.0207513	0	0	0.000165129	0	0	0	5.02902e-05	0	0	0.00053539	0.00033367	0	6.19953e-05	0	0.000631144	0.00102113	0	0	0.000152807	0.00222228	0.00010748	0.000147522	0.0011239
Phocaeicola salanitronis	0	0	0.00482956	0.000233887	0	0.000109504	0.00114374	0	0.000457005	0	0	0.00115265	0.000154169	6.52582e-05	0	0	4.03763e-05	0.000484244	0.000177944	0	0.000512467	0	0.000439017	0.000316196	0.000337216	0.000152164	0	0.000243165	0	0	0	0	0.000431059	5.16083e-05	0	0.000145852	0	0.000184836	0	0	0	0.000255841	0	0.0011142	0	0.00663167	0	0	0
Sutterella wadsworthensis	0.000688428	0	0	0	0	0	0	0	0	0	0	3.87781e-05	0	0.000181566	0	0	0	3.28567e-05	0	0	0	0	0	0	0	0	0	0	0	0	0	0	0.00110399	0	0	6.12217e-05	0	0	0	0	0	0	0	0	0	0.00187175	9.12563e-05	0.00123286	0
Blautia sp. SC05B48	0.000109695	0	0.00022713	0	0	0.00203431	0.000474362	0	0.000439942	0.00264661	0.00224154	0.000688646	0.00125437	0.000995059	0	0	0	0.00212629	0.00352261	2.04274e-05	3.86697e-05	0	0	0	0	0.00112221	0	0	0.00181642	0	0	0	0	0	0	0.00923068	0.000423359	0.000184836	0.00134829	0	0.000928763	0.0379069	0	0	0	0.000597826	0.000192652	0.000432029	0
Blautia pseudococcoides	0.000493625	0	0	0.00765255	0.00805524	0.00111998	0.000222922	0	0	0.0311666	0.00171104	0	0.000625784	0	0	0	0	0.000131427	0.000279596	0	5.48133e-05	2.7312e-05	0	0	1.43317e-05	0	0	0	0.00037154	0	0	0	0.000557982	0	0	0	0.00101794	0.000499057	0.0272494	9.14612e-05	0.000757996	0.00143338	0	0.00186171	0.000832534	0	0	0.000316119	0.000695745
Klebsiella grimontii	0	0	0	0	0	0	0	0	0	0.000115454	0	0	0	0	0	0	0	0	0	0	0	0	0	0	0	0.000266286	0.000113703	0	0	0	0	0	0	0	0	0	1.8816e-05	0.000499057	0	0	0	0	0	0	0	0	0	0	0.00155205
Roseburia sp. NSJ-69	0	0	0.000339474	5.60555e-05	0	0.00962252	0.00134827	0	0.00161524	0	0.0119467	0.00165141	0.00110791	0.0019264	0	0	0	0.00042479	0.000373283	0	0	0	0	0	0	0.00568711	0	0	0.00423143	0	0	0	0	0.00248992	0	0.000456162	0.0092838	0.000702377	0.000580425	0	0.00150041	0	0	0	0	0	0.00010241	0	0
[Clostridium] scindens	0.000608048	0	0.0001734	0.000431048	0	0.00280699	0.000487853	0	0.000615585	0.00579106	0.00379051	0.00145752	0.00208712	0.000399972	0	0	0.0146351	0.000226085	0.00077591	1.38906e-05	0	6.05066e-05	0	0	0	0.0010271	0	0	0.00202283	0	0	0	0.0200898	0	0	0.000641628	0.00191609	0.0036043	0.00178226	0	0.00125977	0.00300976	0.00221355	0.00125	0.00141215	0.000678368	0	0.000421492	0.00101686
Paraprevotella xylaniphila	0.00109127	0	0.00130783	0.000218423	0	0	9.81226e-05	0	8.46429e-05	0	0	0.000278133	4.88201e-05	0.000477388	0	0	0	9.857e-05	0.000142313	0	0.000199355	0	0.0005061	0.000704676	0.000541232	0.000152164	0	0.000673652	0	0	0	0	0	0	0	0.000162058	0	0.000129385	0	0	0	0.000149706	0	0.00014784	0	0.00435381	0	0	0
Bifidobacterium adolescentis	0	0	0	0	0	9.3861e-05	0	0	0	1.69136e-05	0.0102477	0.00141206	5.97987e-05	0	0	0	0	8.60531e-06	0	0	0	2.14294e-05	0	0	0	0.000133143	0	0	0	0	0	0	0	3.69388e-05	0.00147174	0.0859937	0	0	0	0	6.12746e-05	0	0	0	7.37689e-05	0.000479849	0	0	0
Clostridium sp. M62/1	0	0	0.000449375	0	0	0.0264698	0.000394944	0	0.00165873	0	0.00546801	0.00249384	0.00455498	0.000355514	0	0	0.0151124	0.000191664	0.000454396	0	0	1.47065e-05	0	0	0	0.000513552	0	0	0.0032613	0	0	0	0.000119739	0.00150194	0	0.000665036	0.00218077	0.000240287	0.000676955	0	0.00179447	0.00786627	0.00275533	0.000247923	0.00178889	0.000594423	0	6.32238e-05	0.000856302
Odoribacter splanchnicus	0	0	0.000659409	0.000369193	0	2.69016e-05	0.000122653	0	0	0	4.29909e-05	0.00673402	0.00962351	0.000139012	0	0	3.27375e-05	9.54407e-05	0.000112551	0	0	0	0.000201247	0.00035388	0.000372624	0	0	0.000238088	0	0	0	0	0.000275399	0	0	0.00042255	0	0	0	0	6.08296e-06	9.71971e-05	0	0.000448919	0	0.00411899	0	0	0
Citrobacter sp. LUTT5	0	0	0	0	0	0	0	0	0	0	0	0	0	0	0	0	0	0	0	0	0	0	0	0	0	0	0.116417	0	0	0	0	0	0	0	0	0	0	0	0	0	5.4895e-06	0	0	0	0	0	0	0	0
Bacteroides salyersiae	0.000912545	0	0.00170225	0.000997402	0	4.38542e-05	0.00073316	0	0.000602872	0	0.000554152	0.001507	0.000288599	0.000806169	0	0	5.31075e-05	0.00115937	0.00111356	0	0.000218502	1.38661e-05	0.000884743	0.0015409	0.00141884	0.000361388	0	0.00140365	0	0	0	0	0.00104173	0	0	0.000363729	0	0.000184836	0	0	0	0.000156409	9.28764e-05	0.00175913	1.84422e-05	0.00644223	1.01396e-05	0	0
Bacteroides luhongzhouii	0.00154518	0	0.000451817	0.00111338	0	0	0.000231201	0	0.00158145	0	5.11591e-05	0.000346329	0.000125788	0.000164207	0	0	0	0.00271615	0.00360938	0	0	0	0.000594052	0.00777062	0.00206587	0.000114123	0	0.0141643	0	0	0	0	0.00118541	1.18416e-05	0	0.00160557	0	0	0	0	0	0	0	0.000164036	0	0	0	0	0
Clostridioides difficile	0.000866209	0	0.00105139	0.000295741	0	0.00250244	0.00057923	0.000111912	0.00083472	0.00464903	0.00358501	0.00241494	0.00197604	0.000391403	3.79888e-05	5.79743e-05	0.00362077	0.000294145	0.000933313	0.000122565	0.000273316	0.000150006	6.70824e-05	1.33604e-05	0	0.000646695	0.000479531	1.45526e-05	0.00210539	9.44276e-05	0	0	0.000500508	0.00125203	0	0.000330117	0.00151657	0.00046209	0.0016849	0	0.00258911	0.00478165	0.0110987	0.000314783	0.00261616	0.000404979	0	0.000400417	0
Wujia chipingensis	0	0	0	4.83237e-05	0	0.000925977	0.000190419	0	0.000191032	0	0.00698559	0.00310225	0.00100852	0	0	0	0	9.15292e-05	8.36272e-05	0	0	0	0	0	0	0.000779838	0	0	0.00101141	0	0	0	0	0.00512353	0	0.000255691	0.00144318	0.000166352	0.000104435	0	0	0.000407781	0	0	0	0.00029154	0	0.00011591	0
Blautia producta	0.00134376	0	0	0.00206632	0.0023015	0.00182525	0.000353548	0	0.000391097	0.0121506	0.00243629	0.000607078	0.00140177	0	0	0	0.00481569	0.000183058	0.000298878	0	0	0	2.23608e-05	1.57584e-05	0	0.000760818	0	0	0.00212603	0	0	0	0.00118062	0.00116366	0	0.000319914	0.0122542	0.00262467	0.00489867	0	0.000848201	0.0159079	0.000712052	0.00101868	0.00227893	0	4.76561e-05	0	0
Bifidobacterium longum	4.44452e-05	0	2.56437e-05	0.000185563	0	0.000552497	2.36108e-05	0	0.000138172	2.86795e-05	0.000926453	0.00333893	0.00244404	0.00336266	0	0	0	0	8.73999e-05	0.000198555	6.08203e-05	0	1.56526e-05	0	1.34886e-05	0.00218735	0	1.03222e-05	0	0	0	0	2.63425e-05	7.58217e-05	0	0.044627	0	0.00107205	2.82931e-05	0	0.000189759	0.000397726	0.00024767	0	0.000115922	0.00354045	0.000108494	0.000158059	0.000267594
Anaerotruncus colihominis	0.000543744	0	0.000501884	7.92509e-05	0	0.00144457	0.00135624	0	0.000749742	0.000345625	0.00191954	0.00217024	0.000912631	0.00120848	0	0	0.00231272	0.000923115	0.000237468	0	0.000873634	1.00844e-05	0	0	0	0.000342368	0	0	0.00216732	0	0	0	0.00286894	0.0184447	0	0.000409345	0.00348534	0.00166352	0.000311225	0	0.0103128	0.00740151	0	0.000872921	0.00378592	0.000493462	0	7.37611e-05	0
Catenibacterium mitsuokai	0	0	0	0	0	0	5.09011e-05	0	0	0	0	4.41268e-05	0	0	0	0	0.000371025	0	0	0	0	0	0	0	0	0.000228245	0	0	0.00074308	0	0.000420239	0	0	0	0	0.0242486	0	0	0	0	8.32326e-05	0	0	0	0	0.000806555	0.0688914	0.00361429	0.000321113
Coprococcus comes	0.000178726	0	0.0027109	0	0	0.00287297	0.000676126	0	0.00146636	0.0006008	0.00402696	0.00772354	0.00106154	0.000574506	0	0	0.00165797	0.00077839	0.000400111	0	3.86697e-05	7.98351e-05	0	0	0	0.00161674	0	0	0.00154808	0	0	0	8.38171e-05	0	0	0.0104965	0.000531865	0	0	0	0.0191293	0.00235731	0.00171821	0.000158637	0.000534824	0.000652277	0	0	0
Streptococcus sp. LPB0220	0	0	0.000170958	0.000850498	0	0.00194981	0.000126333	0	0	0	5.07292e-05	0.000459989	0.000281124	6.78949e-05	4.05214e-05	0	5.05613e-05	0.000484244	1.78153e-05	0.00913514	0.000115258	0.000745827	0.00109121	3.01466e-05	3.83583e-05	0.000228245	0.00337155	5.24572e-05	0.000227052	0	0	0	7.18432e-05	0.000441321	0	0.000489774	0.000153036	0	3.34941e-05	0	0	0.000540729	0.0126621	1.12126e-05	0.000181788	0	0.00253186	0.000147522	0
Lactobacillus paragasseri	0	0	0.000258879	0.000168167	0.0176448	5.73377e-05	0	0	0	0	0	8.15678e-05	0.0023499	1.39159e-06	0	0	0	0	0	0.000119296	3.90451e-05	2.10092e-06	0	0	0	0.000114123	0	0	0	0	0.000420239	0	0	0	0	0.0305178	0.000306073	0	0	0	0	0	0	0	0	0	0.0136803	0.000695462	0
Streptococcus sp. HSISM1	0	0	0.000139209	0.000782845	0	0.00186655	0.000111001	0	7.3268e-05	0	4.21311e-05	0.000489407	0.000277971	5.99115e-05	0	0	8.0025e-05	0.000445129	0	0.00875519	8.97287e-05	0.000642042	0.00104052	3.04892e-05	3.41431e-05	0.000228245	0.00305021	5.66876e-05	0.000309617	0	0	0	7.4238e-05	0.000368328	0	0.000489774	0.000130457	0	3.55745e-05	0.000182922	3.60526e-05	0.00046811	0.00914832	0	0.000158076	0	0.00215264	9.48357e-05	0
Streptococcus parasanguinis	0	0	0.000101354	0.000496768	0	0.00128133	0.000248373	0	5.48674e-05	0	0.000127683	0.00132782	0.000194112	3.04685e-05	2.06828e-05	0	0.000264446	0.000401321	2.17976e-05	0.00640032	8.74761e-05	0.000513465	0.000660389	1.54159e-05	0	0.000171184	0.00191812	3.94275e-05	0.000454104	0	0	0	0.000270609	0.000312301	0	0.000653632	0.000139238	9.2418e-05	3.51584e-05	0.000109753	9.61404e-05	0.000383203	0.00938051	1.24584e-05	0.000139634	0	0.00218103	0.000105373	0
Brevundimonas diminuta	0	0	0	0	0	0	0	0	0	0	0	0	0	0	0	0	0	0	0	0	0	0	0	0	0	0	0	0	0	0	0	0.0138889	0	0	0	0	0	0	0	0	0	0	0	0	0	0	0	0	0
Vescimonas fastidiosa	0	0	0.000505547	7.7318e-05	0	0.000524941	0.000194099	0	0.0150383	9.55985e-05	0.00100943	0.01346	0.0037672	0	0	0	0	7.97947e-05	0.00108129	0	2.06489e-05	0	1.11804e-05	0	0	0	0	0	0.000454104	0	0	0	5.74746e-05	0.00023913	0	0.000318113	0	0	0	0	0	0.00158197	0.00239931	7.14284e-05	0.000439979	0.00106633	0	0	0
Terrisporobacter sp. MCA3	0.000115368	0.0218679	0	0	0	0.000283808	0	0	5.01836e-05	0.000416221	0	0	0.000123452	0.000178563	0	0	0	0	0	0	4.61783e-05	0	0	0	0	0	0	0	0	0.000389514	0.0126072	0	0	0.000743901	0.00026281	0	0	0	0	0.000749982	0.000351031	0	0	1.12126e-05	0.000519017	0	0	0	0.000428151
Blautia sp. NBRC 113351	0.000373529	0	0	0.00496575	0.00421941	0.00138376	0	0	0	0.00444533	0.00168223	0.000433245	0	0	0	0	0.00398416	0.000150984	0.000192405	0	3.52908e-05	0	0	0	0	0.000399429	0	0	0	0	0	0	0.00202119	0.000657122	0	0	0.00171288	0.00730102	0.00290067	0	0.00139092	0.00149929	0	0.00201868	0.00904195	0.000387963	0	0.000221283	0
[Ruminococcus] torques	0.000598592	0	0.00202341	0.000208759	0	0.00389235	0.000626758	0	0.000652052	0	0.00428963	0.00138264	0.00160242	0.0007393	0	0	0.00344762	0.000280846	0.00085283	0	9.12304e-05	0.000116811	0	0	0	0.00146457	0	0	0.00179578	0	0	0	0.000141292	0.00146165	0	0.00128866	0.000496741	0.000295738	0.00080469	0	0.00193023	0.0019607	0.00113	0.000241694	0.000721881	0.000600095	0.000731065	0.000474178	0.00139149
Streptococcus oralis	1.51303e-05	0	0	2.70613e-05	0	0.000120304	0	0	0	0.000170607	0.000149178	0.000196565	0	0	1.64618e-05	2.69166e-05	0.000442684	0.000436524	0	0.00018303	0	5.08423e-05	1.63979e-05	0	0	0.000114123	5.93234e-05	0	0.000123847	5.90172e-05	0	0	0.00026103	0.000123542	0	0.000290503	0	0	0.000127943	0.00224995	0	0.000236848	0.00651683	5.44018e-05	0.000155442	0	0.000688478	0	0
Lactobacillus delbrueckii	1.04021e-05	0	0	0	0	0	0	0.00097523	0	0	0	0	0	0	0.00198808	0.00201046	0	0	0	0.000667568	4.5052e-06	0.0049275	0.00010435	0	0	0	0	0.00033065	0	3.54103e-05	0.00109262	0	0.000275399	0	0	0.00527767	0	0	0.00121036	0.00157313	0	0	0.00306492	0	0	0	0.000766553	0	0
Streptococcus mitis	0	0	8.5479e-06	0.000104379	0	0.000456738	2.14643e-05	0	3.2452e-05	0.000606683	0.000309104	7.48819e-05	0	3.08347e-05	0	0	0.000991219	7.97947e-05	7.12613e-05	0	5.63151e-06	4.7901e-05	0	0	0	0	0	0	0.000206411	8.26241e-05	0.000840477	0	0.000375979	0.000167197	0	0.000887115	0.000151782	0	0.000582714	0.0114509	0.000127742	0.000218973	0.000294109	0	0.000126461	1.70159e-05	0.00286241	0.000242358	0.00128445
Klebsiella quasipneumoniae	0.000773536	0	0.00192572	0.000487103	0	0	0.000312766	0	0	0.00395631	0.000105758	0.000203251	0	0	0	0	8.5845e-05	0	0	4.82087e-05	0	0	0.0209141	0	0	0.01767	0.00103816	0	0.000206411	0	0	0	4.07112e-05	0	0	0	0	0	0	0	0	0	0	0	5.00574e-05	0	0	0	0.000267594
Sellimonas intestinalis	0	0	0	0.000833101	0	0.0237985	0.000264624	0	0	0.00159355	0.00383307	0	0.00172821	0.000540156	0	0	0	8.84e-05	0.000215461	0	0	1.84881e-05	0	0	0	0.000456491	0	0	0.00127975	0	0	0	0.00139136	0.000574407	0	0.000164458	0	0.000129385	0.00648142	0	0	0.0038823	0	0	0.000906303	0.000613708	2.23071e-05	0.000337193	0
Eggerthella lenta	0.000213715	0	0	0.00468354	0	0.00633326	0.000310619	0	0.000176312	0	0.00182582	0.000121683	0.00144895	0.000483028	0	0	0.000262264	0	0.00101212	8.25268e-05	0	0.000146224	4.62123e-05	0	0	0	0	0	0	0	0	0	0.00135784	0.00134128	0	0.00016986	2.63423e-05	0.000776311	0.00426581	0	0	0.00495259	0.00625368	1.6196e-05	0.00938182	0.000169025	0	0.000126448	0
Pseudomonas aeruginosa	4.44452e-05	0	0	0	0	0	0	0	7.39371e-05	0	0	0	0	2.54148e-05	0	1.03525e-05	8.73e-05	0	0	0	0	0	0	0	0	0	6.4267e-05	0	0	0	0	0	0	0	0	0	0	0	0	0	0	0	0	3.19767e-05	0	0.000136127	0	0	0
Pediococcus pentosaceus	0	0	0	0.00192135	0.0590717	0	0	0.000234482	0	0	0	0	0	0	0	0	0	0	0	0	0	0	0.000386842	0	0	0	0	0	0	0	0	0	0	0	0	0	0	0	0	0.000676813	0	0	0	0	0	0	0	0	0
Faecalibacterium sp. I4179	0.000182509	0	0	0	0	0.00115068	0.000392491	0	0.0085312	0.00040372	0.0012549	0.00148293	0.000375377	0.000986417	0	0	0.000879184	0.000958319	0.000213365	0	2.70312e-05	0	0	0	0	0.00389919	0	0	0.000123847	0	0	0	9.10014e-05	0.000165606	0	0.000632024	0.000215756	0.000110902	8.46714e-05	0	0.000468239	0.00084461	0	0	0.00020023	0.000821302	0	9.48357e-05	0
Bacteroides caecimuris	0.000977794	0	0.00110268	0.00229441	0	4.66032e-05	0.00123849	0	0.00137168	0	0.000457423	0.000946722	0.000132445	0.00140777	0	0	0	0.00171559	0.00212945	0	0.000218878	0	0.000273547	0.00241207	0.000816063	0.000190204	0	0.00496465	0	0	0	0	0.000701669	0	0	0.00108398	0	0.000240287	0	0	0	0	0	0.000413205	0	0.00285187	0	0	0
Pusillibacter faecalis	0.00383458	0	0.000696043	0.000152703	0	0.000768364	0.000203911	0	0.00132518	0.00418795	0.00420537	0.00262622	0.00266023	0	0	0	0.00169326	7.19717e-05	0.0011297	0	5.93185e-05	1.38661e-05	0	0	0	0.000190204	0	0	0.00167193	0	0	0	0.000263425	0.000240721	0	0.000373333	0.00035813	0.00149717	0.000278147	0	0.000820309	0.00187579	0	7.35048e-05	0.00111444	0.00123195	0	0	0
Bacteroides humanifaecis	0.000384877	0	0.000362675	0.000922017	0	0.000122203	0.000918367	0	7.25989e-05	0	2.14954e-05	0.00350474	0.000984694	0.000917863	0	0	0	0.00377539	0.00105194	0	0.000858617	0	0.00420011	0.00108425	0.00112714	0.0034427	0	0.000696835	0	0	0	0	0.000514876	0	0	0.000239485	0	0.000388156	0	0	0	0	0	0.000226328	0	0.00141232	2.63629e-05	0.000189671	0
Providencia rettgeri	0	0	0	0	0	0	0	0	0	0	0	0	0	0	0	0	0	0	0	2.85984e-05	0	0	0	0	0	0	0	0	0	0	0	0.0118056	0	0	0	0	0	0	0	0	0	0	0	0	0	0	0	0	0
Anaerostipes caccae	0.00217025	0	0	5.02567e-05	0	0.00101859	0.000130626	0	0.00070993	0.0198749	0.00111131	0	0	0.000441646	0	0	0.00217559	0	0.000175009	0	0	0	0	0	0	0.000323348	0	0	0.00123847	0	0	0	0.00108723	0	0	0	0.00856753	0.00144172	0.00444868	0	0.000566902	0.00145349	0	0.00201162	0.00222624	0.000130455	4.9684e-05	0.000200209	0
Actinomyces pacaensis	0	0	0.000157526	0.000197161	0	6.50613e-05	2.94368e-05	0.000234482	7.72827e-05	0.000175019	0.000459143	6.68589e-05	5.50102e-05	0	0	1.44936e-05	7.96613e-05	0	0	0.000266374	0	9.7903e-05	9.83876e-05	0	0	0	0	1.04914e-05	0	0	0	0	5.2685e-05	0	0	0.000247288	7.40094e-05	0	0	0.000146338	4.19872e-05	5.80948e-05	0	0	0	0	0.000122689	0	0
Betapolyomavirus hominis	0	0	0	0	0	0	0	0	0	0	0	0	0	0	0	0	0	0	0	0	0	0	0	0	0	0	0	0	0	0	0	0	0	0	0	0	0	0	0	0	0	0	0	0	0	0	0	0	0
Blautia argi	0.000964555	0	0.000101354	3.8659e-05	0	0.00229338	0.000290688	0	0.000214451	0.00473433	0.00244962	0	0	0	0	0	0.00558575	0.000110304	0.000312292	1.55248e-05	5.66905e-05	3.31946e-05	4.47216e-06	0	0	0.00085592	0	0	0	0	0	0	0.00144405	0	0	0.000304908	0.000565106	0.000517541	0.00205396	0	0.000721795	0.00154398	0	0	0.00154915	0	2.02792e-05	7.37611e-05	0.000535189
Lachnoclostridium phocaeense	0.000552255	0	0.000130661	8.89157e-05	0	0.0018227	0.000498279	0	0.000255267	0	0.00404114	0.000493418	0.0016934	0.000257151	0	0	0.0083557	0.000152549	0.000238935	0	0	0	2.31062e-05	0	2.69773e-05	0.000970043	0	0	0.00148616	0	0	0	7.4238e-05	0.000553198	0	0.000213676	0.0007702	0.000147869	0.000749352	0	0.00120339	0.00459173	0.00204328	0	0.00691846	0.000648874	0	0	0
Parabacteroides goldsteinii	0	0	0.000402972	0.000226155	0	1.89817e-05	0.00145957	0	0.000310134	0	0	0.000196565	0.00138378	0.00128641	0	0	0	0.000459993	0.000162643	0	0.000117135	3.36148e-06	0.000702129	0.000913989	0.00540009	0.000646695	0	0.000744385	0	0	0	0	0.00444949	0	0	0.000128446	0	0.000240287	0	0	0	0	0	0.000233803	0	0.000989193	0	0	0
Alistipes senegalensis	0.00365018	0	4.15184e-05	5.60555e-05	0	0	0.00012388	0	0.000506854	0	0.00844298	0.00234808	0.00625843	0	0	0	0	0	0.000367624	0	0	0	0.000430073	0	0	0	0	0	0	0	0	0	4.31059e-05	0	0	0.00011344	0	0	0	0	0	0.000640161	0	2.6578e-05	0.00207607	0.00242761	0	0	0
Bacteroides sp. CBA7301	0.000658167	0	0.00128707	0.00218037	0	0	0.000195019	0	0.00070257	0	0	0	0	0.000345773	0	0	0	0.00140032	0.00238704	0	0	0	0.000303362	0.00335244	0.00116592	0.000209225	0	0.00618961	0	0	0	0	0.000646589	0	0	0.000661435	0	0	0	0	0	0	0	0.000813121	0	0	0	0	0
Lactobacillus helveticus	1.3239e-05	0	0	0.000141105	0.044112	0	0	0.000602191	0	0	1.50468e-05	0	1.84535e-05	0	1.94165e-05	9.73139e-05	0	0	0	3.43181e-05	0	0	0	0	0	0	0	0	0	2.95086e-05	0	0	0	0	0	0.000145852	0	0	0.00159773	0.00219507	0	1.56409e-05	0	0	0	0	0.00045831	0	0
Oscillibacter sp. NSJ-62	0.00103359	0	0.000212476	0.000241619	0	0.000722677	0.000399543	0	0.00226629	0	0.00181336	0.00245639	0.00127236	0	0	0	0	9.23115e-05	0.00029783	0	0.000159935	0	0	0	0	0.000114123	0	0	0.000639875	0	0	0	0	0.000492399	0	0.000134448	0.000706226	0	0.000192851	0	0.00106348	0.00382309	0	0	0.00150699	0.0007124	0	0	0.00214075
Collinsella aerofaciens	0.0020284	0	0	0	0	7.62539e-05	0.000221389	0	0.00254498	0	0	0.00213815	0.00378799	0	0	0	0	1.95575e-05	2.28455e-05	0	0	0	0	0	0	0.000932002	0	0	0.000268334	0	0	0	0	0	0	0.00216317	0	0.00362279	2.62128e-05	0	0	0	0	1.28737e-05	7.64035e-05	0.000587617	0	0	0
Klebsiella michiganensis	0	0	0	2.70613e-05	0	0	0	0	0	0.0227752	0	0	0	0	0	0	0	0	0	0	0	0	7.30453e-05	0	0	0.000171184	0.000647614	0	0	0	0	0	0	0	0	7.80277e-06	0.000272831	0.000129385	0	0	4.18389e-05	0	0	0	0	0	0	0	0.000267594
Bacteroides sp. A1C1	0.000302606	0	0.000299176	0.000827303	0	0	0.00269684	0	0.000154231	0	0	0.00213012	0.000701701	0	0	0	1.92788e-05	0.00164596	0.00140469	0	0.000618715	0	0.0020639	0.000251107	0.000274831	0.00388017	0	0.000154664	0	0	0	0	0.000943541	6.2036e-05	0	0.000261693	0	0	0	0	0	0.000175402	0.000696573	0.00130398	3.9519e-05	0.00305266	1.11536e-05	0.000200209	0
Campylobacter curvus	0	0	0	0	0	0	0	0	8.49775e-05	0.0253726	0	0	0	0	0	0	0	0	0	0	0	0	0	0	0	0	0	0	0	0	0	0	0	0.0164521	0	0	0.000385727	0	0	0	0	0.00167134	0	5.23254e-05	0.000129095	0	0	0	0
Butyricimonas virosa	0.0017797	0	0.000189275	0	0	0	0.00462127	0	0.000199396	0	0	8.82537e-05	9.35523e-05	0.000176659	0	0	0	0	0	0	9.6111e-05	0	9.68968e-06	0	0	0.00214931	0	0	0	0	0	0	0	0	0	0	0	0	0	0	0	7.82046e-05	0	0.000629151	0	0.00368565	0	0	0
Eubacterium ventriosum	4.72821e-05	0	0.000146535	0	0	0.000617296	0	0	0	0.00028606	0.00211945	0.000688646	0.000732885	0	0	0	0	0.000144726	0	0	3.3789e-06	0	0	0	0	0	0	0	0.00125911	0	0	0	0	0	0	0.000411746	0.000220774	9.2418e-05	9.77778e-05	0	0.000420614	0.000719482	0.000541779	0	0	0.000304018	0	0.000179134	0
Citrobacter werkmanii	0	0	0	0	0	0	0	0	0	3.97101e-05	0	9.36024e-06	1.63512e-05	0	0	0	0	0	0	0	0	0	0	0	0	0	0.0045679	0	0.000268334	0	0	0.0104167	0	0	0	0	1.94432e-05	0	0	0	9.67338e-05	0	0	0	0	0	0	0	0
Faecalibacterium sp. I3333	0.000252487	0	0.000117228	0.000108245	0	0.000995948	0.000279956	0	0.00782797	6.61836e-05	0.000651742	0.00152706	0.000622281	0.00101674	0	0	0.00151393	0.000368464	0.000142523	0	0	0	1.49072e-05	0	0	0.00300523	0	0	0.000288976	0	0	0	5.98693e-05	8.9254e-05	0	0.000537191	0.00038949	0	0.000118374	0	0.00041557	0	0.00051082	4.06976e-05	0.000184422	0.000755507	0	5.26865e-05	0
Dorea formicigenerans	0	0	0.00033581	4.63908e-05	0	0.00165245	0.000394024	0	0.000290061	0.000519909	0.00560042	0.000750156	0.000810203	0.00103168	0	0	0.000627105	0.000329349	0.00028274	0	0	2.98331e-05	0	0	0	0.00155968	0	0	0.00148616	0	0	0	7.4238e-05	0.000624955	3.75443e-05	0.00298426	0.000486079	0.000351188	0.000617456	0	0.000751764	0	0	0	0	0.000385694	0.00014601	0.00011591	0
Clostridium butyricum	0	0	0	0	0	0	2.23842e-05	0	0	0.00243114	0	0	0	0	0	0	0	0	0	0	0	0	0	0	0	0	0.000148309	0	0	0	0	0	0	0	0	0	0	0	0	0	0	0	0	0	0.00136999	0	0	0	0
Barnesiella viscericola	0.000841622	0	0.000203928	0.000201027	0	5.34759e-05	0.000680726	0	0	0	0	0.00145485	0.00246857	9.16251e-05	0	0	0	0.000348124	4.04513e-05	0	5.85677e-05	0	0.000886233	0.00069714	0.000699723	0.00100808	0	0.000316435	0	0	0	0	6.46589e-05	0.000381053	0	0.000527587	0	0	0	0	7.12151e-06	0.000803273	0.0062382	0	0.00059542	0.001781	0	0	0
Butyricimonas faecalis	0.000276128	0	0.000329705	5.02567e-05	0	6.34249e-05	0.00125781	0	0.000275006	0	0	0	0.000108852	2.50486e-05	0	0	2.83725e-05	6.10195e-05	0.000199741	0	0.000783906	0	0.00163681	0.00543529	0.00222942	0.000304327	0	0.00726972	0	0	0	0	0.000114949	0	0	0.000288102	0	0	0	0	0	0.000136299	0	0.000164451	0	0.00330222	0	0	0
Coprobacter secundus	0.000337594	0	0	0.000653337	0	0.0293435	4.69149e-05	0	5.78784e-05	0	0	0.000290167	0.000133496	9.4921e-05	0	0	0	7.2754e-05	0.000280015	0	2.51541e-05	0	7.90082e-05	0.000314141	0.000314032	0	0	0.000180724	0	0	0	0	0.00015566	0	0	0.0002827	0	0	0	0	0	0	0	0.000128322	0	0.000847393	0	0	0
Cutibacterium acnes	0	0	0	0	0	0	0	0	0	0	0	0	0	0	6.33147e-06	0	0	0	2.30551e-06	0	0	6.30277e-06	0	0	0	0	0	0	0	0	0	0	0	0	0	2.58092e-05	0	0	0	0.000109753	0	0	0.000309588	0	0	0	0	0	0
Eubacterium sp. c-25	0	0	0	8.50498e-05	0	0.00103326	0.0012575	0	0.000171293	0	0.00586009	0.000413188	0.00240643	0.000237302	0	0	0.0195217	0.000168977	0	0	0	2.77322e-05	0	1.50733e-05	0	0.000494532	0	0	0.00119718	0	0	0	0	0.000358784	0	0	0.000361266	0	0	0	0.000383226	0.0023439	0.00215164	5.98005e-05	0.000753496	0.00041292	6.99632e-05	0.000210746	0.000321113
Massilistercora timonensis	0.000810416	0	0.000152641	0.000114044	0	0.000969832	0.00039433	0	0.000230175	0.000852297	0.00316327	0.000680623	0.00127353	0	0	0	0.00730228	0.000125168	0.000206029	0	0.000203485	2.52111e-05	0	0	0	0.000874941	0	0	0.00216732	0	0	0	7.90275e-05	0.000411099	0	8.28294e-05	0	0	0.00102875	0	0.00118914	0.00377281	0.00287917	0.000107973	0.002985	0.00100961	0.000147024	0.000421492	0
Veillonella nakazawae	1.41846e-05	0	0	0	0	0.000188115	3.12766e-05	0	0	0.000238261	4.729e-05	0.00028883	0	0.000225218	0	0	0	0.00012908	2.30551e-06	6.53678e-06	0	0	3.20505e-05	0	0	0.000152164	0.0025163	0	0.000309617	0	0	0	0	0.000139448	0	0	0.000301055	0	1.49787e-05	0	0.0020274	8.15562e-05	0.000232191	1.37043e-05	0.000774573	0	0	0	0
Bifidobacterium dentium	0	0	0	0	0	0	4.10889e-05	0	0	0.00271794	1.54767e-05	0.00163537	0.00165603	2.32176e-05	2.11049e-06	0	0	0.000491285	0	0	0	0	0	0	0	0	0	0	0.000825645	0	0	0	0	0.00493548	0	0.000288102	0	0	0	0	0.0139629	0.000463642	0	6.81061e-05	0.0170406	0	0	0	0
Faecalicatena sp. Marseille-Q4148	0.000250595	0	0.000118449	5.99214e-05	0	0.00170475	0.00048816	0	0.000226495	0.00418721	0.00175274	0.00101091	0.000514012	0.000312229	0	0	0.00132951	0	0.000486463	0	0	2.31101e-05	0	0	0	0	0	0	0.000474746	0	0	0	0.000593904	0.000769352	0	0.000212475	0.00056636	0.000406639	0.00230277	0	0.000681439	0.00211711	0	0.000308554	0.000966899	0.000225745	0	0	0
Bacteroides sp. CACC 737	0.000305443	0	0.000308945	0.000734521	0	5.64868e-05	0.000594255	0	6.22276e-05	0	0	0.00396339	0.000560496	4.10885e-05	0	0	0	0.0050873	0.000600062	0	0.00132078	0	0.0020885	0.000316882	0.000369252	0.00213029	0	0.000165325	0	0	0	0	0.000641799	1.23718e-05	3.75443e-05	0.000272497	0	0.000425123	0	0	0	2.90474e-05	0	0.000437291	1.58076e-05	0.000926801	1.31815e-05	0.000126448	0
Skunavirus P656	0	0.00637813	0	0	0	0	0	0.000111912	0	0	0	0	0	0	0.0117533	0.00100213	0	0	0	1.38906e-05	0	0.000142443	0	0	0	0	0	0	0	0.000200659	0.00235334	0	0	0	0	0.000143451	0	0	0.000242156	0.0105912	0	0	0	0	0	0	0	0	0
Coprococcus catus	0	0	0.000307724	5.21896e-05	0	0.00176817	0.000423154	0	0.000624953	0	0.00454414	0.00127968	0.00100431	0.000774822	0	0	0	0.000143943	0.000359241	0	0	4.24386e-05	0	0	0	0	0	0	0.00154808	0	0	0	0	0	0	0.000997554	0.000201958	0	0.000556501	0	0.00171465	0.00122558	0	6.60297e-05	0	0.000524091	0.000459324	0.000453104	0
Lactobacillus crispatus	0	0	0	2.70613e-05	0.00767165	0	0	0	9.53488e-05	0	0.00019045	0	9.07492e-05	0	0	0	0.00031137	0	0	8.82465e-05	0	3.52955e-05	0	0	0	0	0	0	0	3.54103e-05	0	0	0	0	0	0.000180664	4.26495e-05	0	0.00344469	0.00539621	1.61718e-05	7.37358e-05	0.000170273	0	0	0	0.000250448	0	0
Escherichia albertii	3.21518e-05	0	0.000123334	0.000850498	0	9.49737e-05	1.87046e-05	0	0	0.000301503	0.000346077	3.07551e-05	6.84415e-05	0	0	0	0.000315371	0	0	0	0	0	0	0	0	0	0.00258551	0	0	0	0	0	0.000241872	4.01201e-05	0	3.36119e-05	0.000459737	0.000147869	0.000291045	0	0	0.000112838	0	0	0.000358306	0	0	0	0
Megasphaera elsdenii	0	0	0	0	0	0	0	0	0	0	0	0	0	0	0	0	0	0	0	0	4.95573e-05	0	0	0	0	0	0	0	0	0	0	0	0	0	0	0.0424357	0	0	0	0	0	0	0	0	0	0	0	0	0
Bacteroides sp. HF-162	0.000235465	0	0.000175842	0.00118103	0	9.05883e-05	0.000999624	0	0.000167948	0	0	0.00141072	0.00044195	0.00056667	0	0	0	0.00273023	0.000471582	0	0.00116122	0	0.00147656	0.000992782	0.000921443	0.00114123	0	0.000618995	0	0	0	0	0.000342453	0	0	0.000161457	0	0.000813279	0	0	0	0	0	0.000130398	0	0.00107768	2.94048e-05	0.000295044	0
Faecalibacterium sp. I3389	0.000730982	0	0.000105017	1.54636e-05	0	0.000875905	0.000434193	0	0.00103612	0.000111777	0.000877874	0.00144683	0	0.00118131	0	0	0	0	0.000168722	0	0	0	0	0	0	0.00209225	0	0	0.000350899	0	0	0	0	0.000115412	0	0.000653032	0	0	0.0001527	0	0	0.00162777	0	0	0	0.000672696	0	0	0
Limosilactobacillus fermentum	0	0	5.86141e-05	1.15977e-05	0	0	0	0.00861187	0	0	4.81498e-05	0.000243366	0.000319783	0	0	0	0.000119674	0	0	0	0	2.68918e-05	3.05598e-05	0	0	0.000114123	0	0	0.000227052	0	0	0	0	0	0	0.000217277	0.000824766	0	5.32577e-05	0.00016463	0	0	0	0	0	0	0.0115835	0.000569014	0
Salmonella enterica	5.57929e-05	0	0.000183169	0.000759649	0	0	3.15832e-05	0	0	0.000377246	0.000270843	9.62768e-05	7.73179e-05	0	0	0	0.000272813	0	0	0.000155248	0	0	7.52814e-05	0	0	9.51022e-05	0.00297606	0	0.000412822	0	0	0	0.00015566	9.63237e-05	0	0	0.000922609	9.2418e-05	0.000210534	0	0	0	0	0	0.000202864	0	0	0	0
Klebsiella oxytoca	0	0	0	4.05919e-05	0	0	0	0	0	0.000576532	4.04114e-05	0	2.0439e-05	0	0	0	2.50988e-05	0	0	0	0	0	7.37907e-05	0	0	0.000133143	0.000266955	0	0	0	0	0	0	0	0	0	4.89215e-05	9.2418e-05	2.1844e-05	0	0	0	0	0	3.42498e-05	0	0	0	0.000374632
Caproicibacterium amylolyticum	0	0	5.7393e-05	0	0	0	0	0	0	0	0	0	0	0	0	0	0	3.83328e-05	0	0	0	0	0	0	0	0	0	0	0	0	0	0	0	0	0	0	0	0	0.000183697	0	0	0	0	0	0	0	0	0	0
Faecalitalea cylindroides	0.000714906	0	0.000755878	2.12624e-05	0	0	9.68961e-05	0	0.000152558	0	0.00111088	0.000378421	0.00164295	7.60979e-05	0	0	0.00243603	0.000190881	0.000221329	0	0	8.82387e-06	8.19896e-06	0	0	0.000133143	0	0	0.000866927	0	0.000504286	0	0	0.000113998	0	0.00011344	0.000333043	9.2418e-05	0.00208142	0	0.000341239	0.00234614	0	0	0.000397825	0.000139531	0.00458817	0.00544778	0
Alistipes ihumii	0	0	0	0	0	0	0	0	0	0	0	0	0.00419549	0	0	0	0	0	0.00233842	0	0	0	9.0934e-05	0	0	0	0	0	0	0	0	0	0	0	0	0	0	0	0	0	0	0	0	0	0.000160711	0.000943817	0	0	0
Enterococcus avium	0	0	0	0.000214557	0.0023015	0	0	0.000831344	0	6.76543e-05	0	0	0	0	0.000410702	0.000513486	0	1.40814e-05	0	0.00103281	0	0.000330685	0	0	0	0	9.88724e-05	0	0	0.000241971	0	0	0.000332874	0	0.000428005	0	0	0	0	0.000274384	0	0	0	0	0	0	0.00019468	0.000379343	0
Alistipes megaguti	0	0	0	6.76532e-05	0	0.000265416	3.98623e-05	0	0.000482766	0	0.00658018	0.00285755	0.000918121	0	0	0	0	0	0	0	0	0	0.000503864	0.00125862	0.00138638	0	0	0.000424734	0	0	0	0	0	0	0	2.821e-05	0	0	0	0	0	0	0	0	0.000492671	0.00197385	0	0	0
Faecalibacterium sp. IP329	0.000237356	0	7.93733e-05	0	0	0.000592358	0.000222922	0	0.000768478	7.79495e-05	0.00200466	0.00200175	0.000377947	0.00100209	0	0	0	0.000592984	0.000101652	0	0	0	2.31062e-05	0	0	0.00127437	0	0	0.000206411	0	0	0	3.35268e-05	8.89005e-05	0	0.000445358	0.000178752	0.000221803	9.15366e-05	0	0.000337827	0.000639043	0	1.49501e-05	0	0.00100054	0	0	0.00048167
Butyrivibrio crossotus	0	0	0	0	0	0.00213655	0	0	0.000587482	0	0.00209581	0.00106038	0.00262332	0	0	0	0	0	0	0	0	0	0	0	0	0.00192107	0	0	0.00134167	0	0	0	1.91582e-05	0	0	0	0	0	0	0	0.00111274	0.00100996	0.000882326	0	0.000231845	0.000429936	0	0.000179134	0.00123093
Escherichia fergusonii	0	0	0	0.000664935	0	0.00059262	0	0	0	0.0002765	0.000314263	3.20923e-05	4.77689e-05	0	0	0	0.000323374	0	0	0	0	1.89083e-05	0	0	0	0.000152164	0.00191812	0	0	0	0	0	0.000179608	5.12548e-05	0	0	0.000380082	0.000147869	0.000250477	0	1.15725e-05	8.0439e-05	0	0	0.000329325	0	0	0	0.000267594
Veillonella sp. S12025-13	0	0	0	0	0	0	4.23154e-05	0	0	0.000133838	0	0.000215286	0	0.000117479	0	0	0	7.74478e-05	0	0	0	3.36148e-06	0	0	0	9.51022e-05	0.00155724	0	0.000227052	0	0	0	0	0.000113291	0	0	0.000214502	0	1.45626e-05	0	0.00126036	7.4853e-05	0.000154794	0	0.000740323	0	0	0	0
Shigella flexneri	3.30975e-05	0	0.000172179	0.000850498	0	6.27049e-05	0	0	0	0.000200757	0.000291478	1.60461e-05	5.19735e-05	0	0	0	0.000155321	0	0	2.61471e-05	0	0	0	0	0	0	0.00254596	0	0.000123847	0	0	0	0.00026103	3.72923e-05	0	0	0.000325516	9.2418e-05	0.00025235	0	0	6.36809e-05	0	0	0.000418902	0	0	0	0
Haemophilus parainfluenzae	0	0	0	0	0	0	0.00049	0	0	0.000358862	5.6318e-05	3.47666e-05	7.91866e-05	0.00997681	0	0	0.00021534	0.000998999	0	0	0	0	0	0	0	0.00150262	0	0	0	0	0	0	0	0.00643301	0	2.70096e-05	7.83998e-05	0	0	0.000201215	0.00035385	0.00128256	0	1.70265e-05	0.00595947	0	0	0	0
Longicatena caecimuris	5.48473e-05	0	0	0	0	0.000440178	3.52628e-05	0	4.88453e-05	0.000269147	0.0136208	9.49396e-05	0.00778236	0	0	0	0.00023862	0	4.69486e-05	0	0	0	4.47216e-06	0	0	0	0	0	0.000206411	0	0	0	0	0.00014422	0	5.642e-05	0	0.000813279	6.30355e-05	0	0.00019777	0.000445766	0	0	0	0	0	0	0
Veillonella atypica	1.89129e-05	0	0	0	0	0.0013369	0	0	0	0.00357024	0	9.09281e-05	0	0.00124049	1.64618e-05	0	0	5.78903e-05	0	0	3.82942e-05	0	2.83237e-05	0	0	0.000114123	0.00017797	0	0.000165129	0	0	0	6.70537e-05	0.000228349	0	7.02249e-05	0.000374438	0	0	0	0.000837371	0.000327342	0.000619176	3.32225e-05	0.0156811	0	0	0	0
Faecalibacterium sp. I2392	0	0	7.44888e-05	0	0	0.000529915	0.000356308	0	0.000522578	8.6774e-05	0.000220543	0.00113928	0.00062812	0.000253269	0	0	0.000321191	0.000766655	9.03342e-05	0	0	0	0	0	0	0.000646695	0	0	0.00018577	0	0	0	1.43686e-05	0	0	0.000643428	0.000293529	0.000110902	0.000257759	0	9.71789e-05	0.000280419	0	0	5.00574e-05	0.00129661	0	8.42984e-05	0
Citrobacter braakii	0	0	0	0	0	0	0	0	0	1.91197e-05	0	3.47666e-05	0	0	0	0	0	0	0	0	0	0	0	0	0	0	0.00414275	0	0.000165129	0	0	0.00486111	0	0	0	0	0	0	0	0	7.53693e-05	0	0	0	0	0	0	0	0.000535189
Faecalibacillus intestinalis	0	0	0	0	0	0.000133133	2.79036e-05	0	4.18196e-05	0.000262528	0	7.88935e-05	9.64722e-05	0	0	0	0.000272085	0.000410708	0	0	0	0	0	0	0	0	0	0	0.000825645	0	0	0	0	9.86213e-05	6.00709e-05	0.000106238	4.89215e-05	0	0	0	6.85445e-05	0	0	0	0	0	0	0	0
Granulicatella adiacens	7.28145e-05	0	0	4.83237e-05	0	3.72433e-05	0	0	0	0.000192668	0	1.60461e-05	4.27467e-05	8.49601e-06	0	0	0.00108725	2.3469e-05	0	0.00181069	0	5.9246e-05	3.35412e-05	0	0	0	0	0	0	0	0	0	8.86066e-05	0.00019035	0	8.82313e-05	2.69695e-05	0	0.000116085	0.00128046	0	0.000111721	0.00174917	0	0.000210768	0	0.000551594	0	0
Candidatus Nanosynbacter sp. HMT-352	0.000208041	0	0	0	0	7.6843e-05	0	0	0	0.00130896	0.000496545	0.000153775	0.000128707	0	0	0	0	1.95575e-05	0	0	0	0	0	0	0	0.000133143	0	0	0	0	0	0	0.000220319	0	0	0.000298306	0	0.000166352	0	0.000109753	0.000120472	0	0	0	0	0	0	0	0
Coprococcus sp. ART55/1	0.000129553	0	0.00014043	2.31954e-05	0	0.000621027	0.000275663	0	0.000166944	0	0.00160915	0.000808992	0.00087479	0.000197239	0	0	0.000719498	6.02372e-05	0	0	0	0	0	0	0	0	0	0	0.000516028	0	0	0	0	0.000670201	0	0.000210675	0	0	0.00013252	0	0.000588563	0.000797687	0	0	0.000558536	0	7.70609e-05	0.000263432	0
Enterococcus gallinarum	0	0.00273349	0	0.000197161	0.0195627	0	0	0.000117241	0	0.00199139	0	0	0	0	6.20484e-05	7.86793e-05	0	0	0	0.000168322	0	7.26919e-05	8.49711e-05	2.63783e-05	1.64393e-05	0	0	0	0	0.000118034	0.00100857	0	2.39477e-05	0	0.000157686	0	0	0	0	0	0	0	0	0	0	0	2.5349e-05	0.000189671	0
Gemella sanguinis	2.6478e-05	0	0	0	0	5.95631e-05	6.74593e-06	0	0	8.16264e-05	6.1047e-05	1.47089e-05	0	9.22843e-06	0	0	0	0	0	6.53678e-05	0	3.15138e-05	0	0	0	0	0	0	0	0	0	0	5.98693e-05	3.90597e-05	0	0.000397341	5.14303e-05	0	0.000312265	0.000201215	0	0.000129596	0	0	0.000110653	0	0.000390374	6.32238e-05	0
Succinivibrio dextrinosolvens	0	0	0	0	0	0	0	0	0	0	8.08228e-05	0	0	0	0	0	0	0	0	0	0	0	0	0	0	0	0	0	0	0	0	0	0	0	0	0	0	0	0	0	0	0.000558604	0	0	0	0.0300603	2.33211e-05	0	0
Faecalibacterium duncaniae	0.000173053	0	0	2.12624e-05	0	0.000644525	0.000268917	0	0.000495814	0.000214729	0.000617779	0.00130776	0.000460871	0.000305051	0	0	0.00043068	0.000577338	9.74603e-05	0	1.31402e-05	1.76477e-05	0	0	0	0.00131241	0	0	0.000123847	0	0	0	0	2.43902e-05	0	0.000350524	0.000134221	0.000184836	0.000101939	0	0.000186791	0.00150376	0	3.15614e-05	0.000231845	0.0011378	8.11167e-06	0	0.000374632
Acutalibacter muris	0	0	0	1.54636e-05	0	0	0	0	0	0.000761111	0.00163279	0	0	0.000275827	0	0	0	0	0	0	5.85677e-05	0	0.00033094	0	0	0	0	0	0	0	0	0	0	0.000311771	0	0	0.00189038	0.000166352	0.00074852	0	0	0	0.00126931	0	0.000650747	0.000296077	0	0	0
Staphylococcus aureus	0	0	0	0	0	5.1905e-05	0	0.00101786	0	0	9.45799e-05	0	0	0	0.000607399	0.00085305	7.89338e-05	0	0	0.000225519	0	0.00041052	0	0	0	0	0.000143365	3.31665e-05	0	0.000655091	0.000420239	0	0	0	0.000810957	0	5.64479e-05	0	4.59764e-05	0	0	0	0	0	0	0	0	0.000105373	0
Providencia sp. R33	0	0	0	0	0	0	0	0	0	0	0	0	0	0	0	0	0	0	0	0	0	0	0	0	0	0	0	0	0	0	0	0.00555556	0	0	0	0	0	0	0	0	0	0	0	0	0	0	0	0	0
Alistipes indistinctus	0.0066838	0	0.000174621	0.000137239	0	0	0.000194099	0	0.000127801	0	0	0.000591032	0.000446855	3.28122e-05	0	0	0	7.2754e-05	0.000767945	0	2.8533e-05	0	0.000158762	8.53011e-05	0.000111703	9.51022e-05	0	6.83636e-05	0	0	0	0	7.18432e-05	0	0	0	0	0	0	0	0	0	0	0.00013289	0	0.00055245	0	0	0
Escherichia marmotae	0	0	4.51817e-05	0.000552824	0	5.81886e-05	0	0	0	0.000195609	0.000218824	0	0	0	0	0	0.00012804	0	0	0	0	0	0	0	0	0.000114123	0.00155724	0	0	0	0	0	0.000150871	2.19158e-05	0	0	0.000193177	0	0.000179953	0	0	6.47981e-05	0	0	0.000223941	0	0	0	0
Sutterella megalosphaeroides	0.00214093	0	0	0	0	0	0	0	0.00178687	0	0	0	0	0	0	0	0	0	0	0	0	0	0	0	0	0	0	0	0	0	0	0	0	0	0	0	0	0	0	0	0	4.91572e-05	0	0	0	6.80637e-05	0	0	0
Veillonella dispar	0	0	0	0	0	0.000120697	8.24843e-05	0	0	0.000233113	0	0.00026075	0	0.000128832	0	0	2.80088e-05	5.63257e-05	0	0	0	1.97487e-05	5.73927e-05	0	0	0.000190204	0.000954118	0	0.000288976	0	0	0	1.67634e-05	0.000185047	0	0	0.000228928	0	1.1234e-05	0	0.0012246	6.59153e-05	9.28764e-05	0	0.000698169	0	0	0	0
Cohcovirus hiberniae	0	0	0	0	0	0	0	0	0	0	2.96637e-05	0	0	0	0	0	0	0	0	0	0.00834664	0.0168939	0.000173669	0	0	0	0	0	0	0	0	0	0	0	0	7.20256e-05	0	0	0	0	0	0	0	0	0	0	0	0	0
Solibaculum mannosilyticum	0.000234519	0	0.0002601	7.7318e-05	0	0.000382709	0.000257572	0	0.000263296	0.000150016	0.000933762	0	0.00237934	0.00223592	0	0	0.00103196	8.60531e-05	0	0	4.80555e-05	0	0	0	0	0.000133143	0	0	0.000619233	0	0	0	0	0	0	0.000116441	0	9.2418e-05	0.00145626	0	0.000436934	0.0028176	0	8.43021e-05	0.000421536	0.000292674	0	0	0
Bifidobacterium bifidum	0	0	0	0	0	0	0	0	3.44594e-05	0	0.00642155	0.0014856	0.00783597	8.86222e-06	0	0	0	0	1.53002e-05	2.69642e-05	0	1.38661e-05	0	0	0	0.00136947	0	0	0	0	0	0	0.00381727	0	0	0.000435755	0	0	0	0	4.49545e-05	0	0	0	0	0	7.09771e-06	7.37611e-05	0
Bacteroides sp. ZJ-18	7.28145e-05	0	0	0	0	0	1.31852e-05	0	0	0	0	0	0	0.0153519	0	0	0	0.00683105	1.63482e-05	0	0	0	6.48463e-05	0	0.000151747	0	0	0.00110837	0	0	0	0	0	0	0	5.70202e-05	0	0	0	0	0	6.70325e-06	0	2.03488e-05	0	5.33166e-05	0	0	0
Acidaminococcus intestini	0	0	0	0	0	2.44143e-05	0	0	0.0141698	0	0	5.48243e-05	0	0	0	0	0	0	0	0	0	0	0	0	0	0	0	0	0	0	0	0	0.000989042	0	0	4.98177e-05	0	0	0	0	0.000288718	0	0.000108356	0	0	5.55854e-05	0	0	0
Bifidobacterium pseudolongum	0	0	0	0.000583751	0.0207135	0	0	0	0	0.000713312	0	0	0	0	0	0	0	0	0	0	0	0	0	0	0	0	0	0	0	0	0	0	0	0	0	6.06215e-05	0	0	0	0	0	0.0015384	0	0.000177325	0	2.15535e-05	0	0	0
Faecalibacterium sp. IP118	9.55099e-05	0	4.64029e-05	0	0	0.000901367	0.000111921	0	0.00228235	0.000477257	0.000279871	0.000639171	0.000140737	0.000501997	0	0	0.000532166	0.000129862	0.000107102	0	0	0	0	0	0	0.00125535	0	0	0	0	0	0	0.000141292	0.000267939	0	0.000163258	0.000150528	0	0.000337853	0	0.000199847	0.000569776	0.000216712	4.65115e-05	0.000213403	0.000231417	0	0	0.00048167
Streptococcus pneumoniae	7.56514e-06	0	0	2.12624e-05	0	0.000167169	0	0	0	0.000166194	0.000110916	3.34294e-05	0	1.4868e-05	0	2.89871e-05	0.000252079	3.52036e-05	0	0.000121747	0	5.42038e-05	0	0	1.1381e-05	0	0	0	0.000165129	0.000153445	0	0	0.00010537	7.75891e-05	0	0.000249088	0	0	0.000203461	0.00186581	7.4034e-05	0	0.000309588	0	6.32304e-05	2.83599e-05	0.000519147	0	0
Eubacterium maltosivorans	0.000185346	0	3.17493e-05	0	0	0.000488941	9.53629e-05	0	5.95512e-05	3.45625e-05	0.000665069	7.48819e-05	0.000214902	3.39108e-05	0	0	0.00285398	2.97274e-05	6.22488e-05	0	0	0	2.31062e-05	0	0	0	0	0	0.000247693	0	0	0	2.1553e-05	0.000157829	0	3.54126e-05	0.000309209	0	0.000116709	0	0.000162014	0.00129484	0.00490697	0	0.000376748	4.19726e-05	0	0	0.000267594
Romboutsia ilealis	0	0	0	6.37873e-05	0.00191791	0.000184777	0.000203911	0	0	0.000129426	0.000366282	3.20923e-05	0.000524991	0.000116454	0	0	0	0	0	0	0	0	0	0	0	0	0	0	0	0	0.000504286	0	0.00058672	0.00018434	0.000127651	4.02143e-05	0	0	0.00101564	0	0.00164566	0.000366444	0	5.64782e-05	0.000437344	0	0	0	0
Citrobacter youngae	0	0	0	0	0	0	0	0	0	1.98551e-05	0	8.02306e-06	8.99317e-06	0	0	0	0	0	0	0	0	0	0	0	0	0	0.00312931	0	0.00278655	0	0	0	0	0	0	0	0	0	0	0	7.38857e-05	0	0	0	0	0	0	0	0
Enterococcus durans	0	0	0	0	0	0	0	0.00123636	0	1.47075e-05	0	0	0	0	0.000748802	0.00100213	0	0	0	0.0017494	0	0.000553803	0	4.45347e-06	0	0	8.89851e-05	0	0	0.000395416	0	0	0	0	0	0	0	0	0	0.00032926	0	0	0	0	0	0	0.000179471	0.000727073	0
Coprococcus eutactus	0	0	0.000128218	0	0	0.000772684	0.000187966	0	0.000182668	0.000152222	0.00143676	0.000746145	0.000907609	0	0	0	0	6.80602e-05	0	0	0	0	0	0	0	0	0	0	0.000598592	0	0	0	0	0	0	0.000294705	0.000319244	0	6.34515e-05	0	0.00073767	0.000546315	0.000154794	1.91029e-05	0	0	0	0.00011591	0
Vectrevirus VEc3	0	0	0	0	0	0	0	0	0	0	0	0	0	0	0	0	0	0	0	0	0	0	0	0	0	0	0	0	0	0	0	0	0	0	0	0	0	0	0	0	0	0	0	0	0	0	0	0	0
Canhaevirus hiberniae	0	0	0	0	0	0	0	0	0	0	0	0	0	0	0	0	0	0	0	0	0.00674617	0.00861588	0.000998783	0	0	0	0	0	0	0	0	0	0	0	0	3.42121e-05	0	0	0	0	0	0	0	0	0	0.000484387	0	0	0
Eubacterium hominis	0	0	6.83832e-05	0	0	0.000202253	4.84481e-05	0	0	0.000211787	0.000341348	0.000407839	0.000137117	0.000173875	0	0	0	8.0577e-05	7.18901e-05	0	0	0	0	0	0	0	0	0	0.000288976	0	0	0	0.000601088	0	0	6.00213e-05	0	9.2418e-05	8.92482e-05	0	0	0.000611113	0	0	0.000110653	0.000237089	0	0	0
Escherichia sp. E4742	0	0	0	0.00035373	0	0	0	0	0	0	0.000147459	1.60461e-05	0	0	0	0	7.34775e-05	0	0	0	0	0	0	0	0	0	0.00113209	0	0	0	0	0	0.000126923	0	0	1.08038e-05	0.000142374	0	0.000126903	0	0	4.24539e-05	0	0	0.000189691	0	0	0	0
Cyberlindnera jadinii	0	0	0	0	0	0	0	0	0	0.00034489	0	0	0	0	0	0	0	0	0	0	0	2.7312e-05	0	0	0	0	0	0	0	0	0	0	0	0	0	0	0	0	0	0	0	0	0	0	0	0	0	0	0
Phascolarctobacterium faecium	0	0	0	0	0	0	0	0	3.47939e-05	0	0	0.00829986	0	0	0	0	0	0	0	0	0	0	0.00778902	0	0	0	0	0	0	0	0	0	0	0	0	0	0	0	0	0	0	0	0	0	0	0	0	0	0
Lactiplantibacillus plantarum	2.26954e-05	0	0	0.000187496	0.0023015	0	0	0.000133228	0	0	0	2.2732e-05	7.42812e-05	0	0	2.89871e-05	8.76638e-05	0	0	6.7819e-05	0	0.00022732	0.000184849	0	0	0	0	1.82754e-05	0	0.000165248	0.00100857	0	0	0	0.00133658	0.000918926	0	0	8.52955e-05	0.000109753	3.99101e-05	0	0	0	0	0	0.00579376	0.00038988	0
Megamonas funiformis	0	0	0	0	0	0	0	0	0	0	0	2.00577e-05	0	0	0	0	0	0	0	0	0	0	0	0	0	0	0	0	0	0	0	0	0	0	0	0	0	0.0171343	0	0	0	0	0.000123835	0	1.84422e-05	0	0	0	0
Enterococcus casseliflavus	0	0	0	0	0	0	0	0.00042633	0	0.00182961	0	0	0	0	0.000297579	0.000389256	0	0	0	0.000625079	0	0.000279002	1.93794e-05	0	0	0	5.93234e-05	1.91215e-05	0	0.000212462	0	0	0	5.1785e-05	0	0	7.33823e-05	0	0	0.000128046	0	0	7.7397e-05	0	1.3173e-05	0	0.000523203	0.00174919	0
Prevotella melaninogenica	0.00348942	0	0	0.000684264	0	0	0.000567885	0	0.000673798	0	0	0	0	3.14938e-05	0	0	0	0	0.000271841	0	0.000637862	6.72295e-06	0.000588835	0.00146211	0.00119122	0	0	0.00148183	0	0	0	0	0.000270609	3.09296e-05	0	0	0	0	0	0	2.67057e-05	0	0	0.000160714	0	0.000517284	0	0	0
Lactobacillus acidophilus	0	0	0	0	0	0	0	0	0	0	0	6.68589e-06	0	0	0	0	0	0	0	0	0	0	0	0	0	0	0	0	0	0	0	0	0	0	0	8.64307e-05	0	0	0.000419612	0.000567059	0	0	0	0	0	0	0.00845845	0.000347731	0
Bacteroides nordii	0.000230737	0	0	0.000110178	0	1.94398e-05	0.00024224	0	0.000345932	0	2.75142e-05	0	0.00010021	0.000850261	0	0	2.69175e-05	0.000744751	0.000287141	0	0	0	0.000118512	0.000307975	0.000191792	9.51022e-05	0	0.000503251	0	0	0	0	9.10014e-05	0	0	0.000121243	0	0	0	0	0	6.81497e-05	0	7.6827e-05	0	0.00317177	0	0	0
Clostridium perfringens	0.000193857	0	0	4.05919e-05	0	0.000339379	0	0	4.01468e-05	0.000530939	0.000310824	6.28473e-05	0.000202288	0	0	0	0.00101232	2.58159e-05	4.96733e-05	0	1.3891e-05	0	8.19896e-06	0	0	0	0.000647614	0	0.00055731	0	0	0	0	0.000422057	0	0	0.00012544	0	8.96643e-05	0	0	0.000615582	0	0	0	0	0	0	0
Shigella dysenteriae	0	0	3.54127e-05	0.000407852	0	3.03706e-05	0	0	0	0.000101481	0.000150898	0	2.79139e-05	0	0	0	7.38413e-05	0	0	0	0	0	0	0	0	0	0.00136444	0	0	0	0	0	0.000117344	1.80275e-05	0	1.74062e-05	0.000159936	0.000129385	0.000131064	0	0	3.79851e-05	0	0	0.000136999	0	0	0	0
Parabacteroides faecis	0.00039717	0	0	0.00020296	0	0	0.00608299	0	0.000663092	0	0.000169814	0	0.000189441	2.72458e-05	0	0	0	3.52036e-05	0.000231599	0	6.00694e-05	0	0.000272802	0.000670761	0.00135772	0	0	0	0	0	0	0	0.000220319	0	0	3.36119e-05	0	0.000129385	0	0	0	3.01646e-05	0	0	0	0	0	0	0
Severe acute respiratory syndrome-related coronavirus	0	0	0	0	0	0	0	0	0	0	0	0	0	0	0	0	0	0	0	0	0	0	0	0.000129493	0.000104959	0	0	0.0153234	0	0	0	0	0	0	0	0	0	0	0	0	0	0	0	0	0	0	0	0	0
Marvinbryantia formatexigens	0.000481332	0	0	0	0	0.000952028	0.000321965	0	0	0	0	0	0.000828423	0	0	0	0	0	0	0	3.1161e-05	1.21854e-05	9.68968e-06	0	0	0	0	0	0	0	0	0	0.000170029	0	0	0	0	0.000184836	0.00192414	0	0	0	0.00181109	0.000121677	0.000919476	0	0	0.000147522	0
Bacteroides helcogenes	0.00022128	0	0	0.000197161	0	0	0.000418554	0	0	0	0	0.0018092	0.000172155	0.000304318	0	0	0	0.000733799	0.000337443	0	0.000248913	0	0.000548585	0.000362444	0	0.000817879	0	0.000408151	0	0	0	0	0.000184398	0	0	8.76311e-05	0	0	0	0	0	0	0	0.00019186	0	0	0	0	0
Morganella morganii	0	0	0	0	0	0	0	0	0	0	0	0	0	0	0	0	0	0	0	0	0	0	0	0	0	0.000323348	0	0	0	0	0	0.00416667	0	0	0	0	0	0	0	0	0	0	0	0	0	0	0	0	0
Enterococcus lactis	1.98585e-05	0	0	0	0	0	0	0.000778053	0	0	0	0	0	0	0.000600224	0.000631505	0	0	0	0.00135066	0	0.000598763	0	0	0	0	8.40415e-05	3.11359e-05	0	0.000159347	0	0	0	1.76741e-06	0.000585691	0	0	0	0	0	0	0	0	0	0	0	0.000219015	0.000600626	0
Latilactobacillus sakei	0	0	0	6.57203e-05	0.00728807	0.00193475	0	0	0	0	1.4187e-05	0	7.74347e-05	0	4.64308e-06	0	0	0	0	0	0	0	0	0	0	0	0	0	0	0	0	0	0	0	0	5.76205e-05	0	0	0	0.000274384	0	0	0	0	0	1.36127e-05	0.000526245	0	0
Campylobacter gracilis	0	0	0	0	0	0	0	0	1.23786e-05	0	0.00825726	0	0	2.54148e-05	0	0	0	0	0	0	0	2.0589e-05	0	0	0	0	0	0	0.000268334	0	0	0	0	0.000884587	0	0	0.00284686	0	0.000203669	0	1.0979e-05	0	0	0.00106727	0	0	0	0	0
Ruminococcus bovis	0.000218443	0	0.000410299	0	0	0	0.000174474	0	0	0	0.00126952	0	0.00145187	0	0	0	0.000138953	5.55434e-05	0	0	0	0	0	0	0	0	0	0	0.000144488	0	0	0	0	6.71614e-05	0	0.000292904	0	0	2.95414e-05	0	0	0.00191266	0	1.6196e-05	0	0	0	0	0
Turicimonas muris	0	0	0	0	0	0	0	0	0	0	0	0.000347666	0	0	0	0	0	0	0	0.00509215	0	0	0	0	0	0	0	0	0	0	0	0	0	0	0	0	0	0.000388156	0	0	0	0	0	0	0	0.000300615	0	0	0
Enterococcus hirae	0	0	0	9.66475e-06	0	1.78035e-05	0	0.000543571	0	0	0	0	8.31576e-05	0	0.000482458	0.000592166	1.70963e-05	0	0	0.000889819	0	0.000370183	0	0	0	0	6.4267e-05	2.75823e-05	0	0.000159347	0	0	0	0	0.000375443	0	0	0	0	0.000146338	0	0	0	0	0	0	0.000115591	0.000368805	0
Fusobacterium nucleatum	0	0	0	0	0	7.73011e-05	0	0	0.00053964	0.0023179	0	0	0	0	0	0	0	0.0017195	0	0	0	0	0	0	0	0	0	0	0	0	0	0	0	0	0	0	0	0	0	0	0	0	0	0	0	0	0	0	0
Propionibacterium freudenreichii	0	0	1.46535e-05	0	0	0	0	0	0	0	0	0	0	2.68796e-05	0	0	0.000597641	1.95575e-05	0	0	6.38237e-06	7.89947e-05	0	0	0	0	0	0	0	2.95086e-05	0.0119348	0	0	0	0.000473058	0	0	0	0	0	0	0	0.000108356	0	0	0	0	0	0
Amedibacterium intestinale	0.000157922	0	0	0	0	0.000559828	5.79537e-05	0	5.38637e-05	0.00042431	0.000264394	0	0.000115393	0	0	0	0.000288818	1.64283e-05	4.3176e-05	0	0	0	0	0	0	0	0	0	0	0	0	0	0.0011447	0.000815835	0	0	0	0	0.000149163	0	0.00028219	0.00101219	0	0	0.000318787	0	0	0	0
Bacteroides heparinolyticus	0	0	0	0.000175898	0	0	0.000266158	0	0	0	0	0.00155781	0	0.000126268	0	0	0	0.000566386	0.000163901	0	0.000134781	0	0.000294417	0	0.000165657	0	0	0	0	0	0	0	0.000179608	0	0	6.72239e-05	0	0	0	0	0	0	0	0	0	0	0	0	0
Alistipes sp. dk3624	0	0	0	2.31954e-05	0	1.36799e-05	0	0	0	0	0	0	0.00041135	0	0	0	0	0	4.7787e-05	0	0	0	0	0	0	0	0	0	0	0	0	0	1.43686e-05	0	0	0	0	0.000406639	0	0	0	0	0	0	0	0.000686309	0	0	0
[Clostridium] hylemonae	0	0	0.000159968	0	0	0.00068347	0.000155463	0	0	0.000691251	0	0.000580335	0.00057603	0	0	0	0	0	0.000290495	0	0	0	0	0	0	0	0	0	0.000433463	0	0	0	0.00016045	0.000482502	0	0.000121843	0	0.000184836	0.000238411	0	0.000366313	0	0	0	0.000287172	0	0	0	0
Bacteroides zoogleoformans	0	0	0	9.08486e-05	0	0	0.000206364	0	0.000104047	0	0	0.00133584	0.000120532	9.11857e-05	0	0	0	0.000425572	0.000240821	0	9.38584e-05	0	0.000356282	0.00133399	0.0003937	0.000323348	0	0.00242471	0	0	0	0	0.000107765	0	0	6.72239e-05	0	0	0	0	0	0	0	0	0	0	0	0	0
Eubacterium sp. MSJ-33	5.01191e-05	0	0	0	0	0	0	0	5.45328e-05	0	0	0.000403828	0.000291986	0	0	0	0	6.10195e-05	0	0	0	0	0	0	0	0	0	0	0	0	0	0	0	0.00307812	0	0	0	0	0	0	0	0	0	0	0	0	0	0	0
Webervirus KL	0	0	0	0	0	0	0	0	0	0	0	0	0	0	0	0	0	0	0	0	0	0	0.0126659	0	0	0	0	0	0	0	0	0	0	0	0	0	0	0	0	0	0	0	0	0	0	0	0	0	0
Dialister massiliensis	0	0	2.44226e-05	0	0	0	0	0	0	0	0.000110916	0	0	0	0	0	0	4.45912e-05	0	0	0	0	0	0	0	0	0	0	0	0	0	0	0	3.44644e-05	0	0	0	0	0	0	0	0	0	0	0	0.000144068	0	0	0
Streptococcus infantis	0	0	0	0	0	2.6378e-05	0	0	0	6.47128e-05	2.88039e-05	1.60461e-05	0	0	0	0	2.72813e-05	2.58159e-05	0	6.70019e-05	0	5.0002e-05	9.68968e-06	0	0	0	0	1.2522e-05	0	0	0	0	1.91582e-05	3.55249e-05	0	8.04286e-05	0	0	5.70024e-05	0	1.98809e-05	4.91572e-05	0	0	0	0	0.000704702	0.00011591	0
Streptococcus sanguinis	1.51303e-05	0	0.000178285	0	0	0.000205722	8.2791e-06	0	0	0.000386806	0	0.000343655	3.09505e-05	0	0	0	0.00213085	4.30266e-05	0	5.31113e-05	0	1.42863e-05	0	0	0	0	0	0	0.000392181	0	0	0	3.11321e-05	0.000140862	0	0.000228681	7.15007e-05	0	0.000429182	0.000274384	8.59032e-05	0.000101666	0.00026315	0	0.000508478	9.07516e-06	0.000167303	0	0
Dialister hominis	0	0	0	0	0	0	0	0	5.5871e-05	0	0.000112206	0	0	0	0	0	0	6.10195e-05	0	0	0	0	0	0	0	0	0	0	0	0	0	0	0	3.71155e-05	0	4.56162e-05	0	0	0	0	0	0	0	0	0	0.000170159	0	0	0
Streptococcus lactarius	0	0	1.58747e-05	0.000104379	0	0.000288128	0	0	1.23786e-05	0	1.59066e-05	8.95909e-05	4.19292e-05	4.39449e-06	0	0	1.6005e-05	7.90124e-05	0	0.00100421	0	8.02552e-05	0.000126711	0	0	0	0.000247181	9.81458e-06	0	0	0	0	1.67634e-05	4.43619e-05	0	7.80277e-05	2.69695e-05	0	1.31064e-05	0	0	7.59702e-05	0.00122287	0	0	0	0.000339676	0	0
Shigella boydii	0	0	0	0.000237753	0	1.85889e-05	0	0	0	7.05958e-05	9.93089e-05	0	0	0	0	0	4.2195e-05	0	0	0	0	0	0	0	0	0	0.000855246	0	0	0	0	0	8.38171e-05	9.54399e-06	0	0	9.65886e-05	0	0.000133976	0	0	0	0	0	9.22111e-05	0	0	0	0
Lactobacillus amylolyticus	0	0	0	0	0	0	0	0	0	0	0	0	0	0	0	0	0	0	0	0	0	8.82387e-06	0	0	0	0	0	0	0	0	0	0	0	0	0	8.10288e-05	0	0	0.000244028	0.000256091	0	0	0	0	0	0	5.98236e-05	0	0
Wansuia hejianensis	0.000535234	0	0	0	0	0.00073891	0	0	0.000152893	0	0	0.000455977	0	0	0	0	0	7.66655e-05	0.000307471	0	0	0	0	0	0	0.000342368	0	0	0.000577951	0	0	0	0.000308926	0	0	0.000237684	0	0.000221803	0	0	0	0	0	0.000116279	0	0.000351663	0	0	0.000856302
Streptococcus sp. A12	0	0	0	3.6726e-05	0	0.000131497	9.50563e-06	0	0	0.000114718	0.000110487	0	1.68184e-05	1.25243e-05	0	0	9.78488e-05	5.94549e-05	0	0.000431427	0	4.36992e-05	5.14299e-05	0	0	0	0.000113703	0	0	0	0	0	0	3.14598e-05	0	0.000115841	0.000284121	0.000184836	0.000444161	0.00100607	0.000115131	3.79851e-05	0.000681093	0	0	0	0.000252476	0	0
Lautropia mirabilis	0	0	0	0	0	0	0	0	0	1.25013e-05	0	0	9.46035e-06	0	0	0	0	2.26867e-05	0	0	0	0	0	0	0	0	0	0	0	0	0	0	0	4.24178e-05	0.00156935	0	0	0	0	0	0	5.47432e-05	0	0	0	0	0	0	0
Christensenella sp. Marseille-P3954	0.000223172	0	0.000101354	2.31954e-05	0	0	7.3592e-05	0	0.000598188	0	0.000730415	0.000367724	0.000558394	0	0	0	0	0	4.63198e-05	0	3.30382e-05	0	0	0	0	9.51022e-05	0	0	0.000165129	0	0	0	0	0.000220042	0	0	0	0	0	0	0	0.0018825	0	2.15946e-05	0.000424171	0	0	0	0
Streptococcus suis	5.57929e-05	0	0.000206371	4.63908e-05	0	0.000227845	3.3423e-05	7.46078e-05	5.72093e-05	0	0.000196898	0	0.000154169	0.000122606	7.76661e-05	0.000144936	0.000215704	3.75505e-05	5.76378e-05	0.000121747	6.38237e-06	0.000102525	1.78886e-05	7.19407e-06	0	0	0	3.75661e-05	0.000247693	0.000112133	0	0	0.000114949	0.000267055	0	0.000148253	0	0	0.000116917	0.000146338	0.000127	0.000360858	0.000356026	0	0.000155442	6.80637e-05	0.000101396	0	0
Vectrevirus K15	0	0	0	0	0	0	0	0	0	0	0	0	0	0	0	0	0	0	0	0	0	0	0	0	0	0	0	0	0	0	0	0	0	0	0	0	0	0	0	0	0	0	0	0	0	0	0	0	0
Sodaliphilus pleomorphus	0.00128418	0	0.000196602	4.05919e-05	0	0	7.54318e-05	0	0.000311473	0	0	0	4.61338e-05	2.35105e-05	0	0	0	7.11894e-05	3.47923e-05	0	0.000490692	0	0.000105096	0.000303521	0.000440489	0	0	0.000112698	0	0	0	0	2.1553e-05	0	0	0	0	0.000166352	0	0	0	0	0	2.74086e-05	0	0.000387963	0	0	0
Qiania dongpingensis	0	0	5.00662e-05	3.09272e-05	0	0.000564802	0.000105175	0	9.73561e-05	0	0.00125361	0.000275459	0.000387407	0	0	0	0	6.57133e-05	0	0	4.2424e-05	3.52955e-05	0	0	0	0.000361388	0	0	0.000392181	0	0	0	0	0	0	0.000118242	0.000523084	0.000110902	0	0	0	0	0.000743011	0	0.000300345	0	0	0	0
Emergencia timonensis	4.06626e-05	0	0	0	0	0	0	0	0	0	0	0.000391793	0.000260101	0	0	0	0	0	0	0	0	0	0	0	0	0	0	0	0	0	0	0	0	0	0	0	0	0.00835459	4.66005e-05	0	8.3381e-05	0	0	0	0	0	0	0	0
Monoglobus pectinilyticus	0	0	0.000147756	3.09272e-05	0	0.000146486	0	0	0	0	0.000312544	0.000215286	0	0	0	0	8.148e-05	0	7.71299e-05	0	0	0	0	0	0	0	0	0	0	0	0	0	8.14223e-05	9.9505e-05	0	0.000103837	8.15358e-05	0	2.66288e-05	0	0.000117208	0.000998784	0.000959723	0	6.84996e-05	0	0	0	0
Campylobacter concisus	0	0	0	0	0	0	0	0	0	0.000874359	0.000240319	0	0	5.96186e-05	0	0	0	2.65982e-05	0	0	0	2.10092e-06	0	0	0	0	0	0	0	0	0	0	0	0.000297455	0	0	0.000632844	0	7.07328e-06	0	5.10375e-05	0	0	0	0.000216037	0	0	0	0
Streptococcus australis	0	0	6.10564e-06	4.83237e-05	0	0.000128486	0	0	4.34924e-06	4.77992e-05	0	4.01153e-05	1.51833e-05	8.42277e-06	0	0	3.89213e-05	6.80602e-05	0	0.00038567	0	5.04221e-05	5.14299e-05	0	0	0	0.000197745	0	0	0	0	0	0	3.37575e-05	0	7.92281e-05	0.000122931	0.000110902	0.000152492	0.000512183	5.19277e-05	4.35711e-05	0.000650135	0	0	0	0.00023828	0	0
Streptococcus vestibularis	0	0	1.46535e-05	1.93295e-05	0	0.000378455	0	0	0	1.98551e-05	8.03929e-05	0.00164205	0	0	0	6.21153e-05	4.00125e-05	0.000657915	0	4.57574e-05	0	5.84056e-05	0	0	0	0.000133143	0	0	0.000103206	0	0.000420239	0	2.87373e-05	0.000161187	0	0.000163858	0.000185651	0.000240287	2.55886e-05	0.000109753	7.83366e-05	0.000335163	0	8.51326e-05	0.000279268	0	7.80749e-05	0	0
Novisyntrophococcus fermenticellae	0.000173053	0	0	0	0	0.000586271	9.75094e-05	0	0	0	0	0	0.00051483	0.000214085	0	0	0	0	0.000109197	0	0	0	0	0	0	0	0	0	0.000268334	0	0	0	0	0.00156468	0	0	0	0	0.000350752	0	0.000289163	0.0008245	0	5.85546e-05	0.000579612	0	8.21307e-05	0	0
Enterobacter hormaechei	0	0	0	0.000100513	0	1.89817e-05	0	0	0	0.000234584	4.94395e-05	2.40692e-05	2.4994e-05	0	0	0	0	0	0	0	0	0	3.65227e-05	0	0	0	0.00272393	0	0.000144488	0	0	0	2.87373e-05	2.33298e-05	0	0	9.72158e-05	0	4.47281e-05	0	0	0	0	0	0	0	0	0	0
Enterococcus sp. DA9	0	0	0	0	0	0	0	0.000378368	0	0	0	0	0	0	0.00048879	0.000561108	0	0	0	0.000719862	0	0.00031808	0	0	0	0	3.46053e-05	0	0	4.13121e-05	0	0	0	0	0.00019523	0	0	0	0	0.000109753	0	0	0	0	0	0	8.31447e-05	0.000179134	0
Streptococcus gordonii	0	0	3.41916e-05	0.000144971	0	0.00027975	0	0	0	0	0.000112636	0.000195228	9.34355e-05	1.77977e-05	0	0	0	0.000100135	0	0.000294972	0	0	3.65227e-05	0	0	0.000304327	0	0	0.00037154	0	0	0	4.78955e-05	4.17108e-05	0	0.000249088	0.000190668	0.000184836	0	0	0.00015697	0	0.000433423	0	0	0	9.73401e-05	0	0
Toutatisvirus toutatis	0	0	0	0	0	0	6.77659e-05	0	0	0	0	0	0	0	0	0	0	0	0	0	0	0	0	0	0	0	0	0	0	0	0	0	0	0	0	0	0	0	0	0	0	0	0	0	0	0	0	0	0
Lactobacillus intestinalis	0	0	0	0	0	0	0	0	0	0	0	0	0	0	0	0	0	0	0	0	0	0	0	0	0	0	0	0	0	0	0	0	0	0	0	7.86279e-05	0	0	0.00012191	0	0	0	0	0	0	0	4.76561e-05	0	0
Bifidobacterium pullorum	0	0	0	0	0	0	0	0	0	0	0	0	0	0	0	0	0	0	1.42523e-05	0.00806393	0	0	0	0	0	0	0	0	0	0	0	0	0	0	0	2.64094e-05	0	0	0	0	0	0.000107252	0	0	0	0	0	0	0
[Candida] glabrata	0	0	0	0	0	0	0	0.000884635	0.000145867	0	0	0	0	0	0	0	2.91e-05	0	0	0	0	1.30257e-05	0	0	0	0	0	0	0	0	0	0	0	0	0	0	0	0	0	0	0	0	0	0	0	0	0	0	0
Limosilactobacillus reuteri	0	0	0	4.63908e-05	0.00421941	0	0	0	0	0	0	0	0	0	0	0	0.000270266	0	0	0	0	0	5.96288e-06	0	0	0	0	0	0	0	0	0	0	0	0	0	0	0	0	0	0	6.81497e-05	7.7397e-05	0	0	0	0.000583027	0	0
Kahucivirus intestinalis	0	0	0	0	0	0	0	0	0	0	0	0	0.00819429	0	0	0	0	0	0	0	0	0	0	0	0	0	0	0	0	0	0	0	0	0	0	0	0	0	0	0	0	0	0	0	0	0	0	0	0
Blautia liquoris	0	0	7.69311e-05	0	0	0.000696954	0.000121427	0	0	0	0	0	0.000575913	0.000300363	0	0	0	0	8.29984e-05	0	0	2.35303e-05	0	0	0	0	0	0	0.000454104	0	0	0	0	0.00106186	0	0.00016926	0	0	0.000263168	0	0.00025311	0.000795453	0	0	0.000379383	0.000164487	0.000224085	0	0
Pseudobutyrivibrio xylanivorans	4.44452e-05	0	0	0	0	0.000325568	0	0	0	0	0	0	0.000859256	0	0	0	0	0	4.61102e-05	0	0	0	0	0	0	0	0	0	0.000536669	0	0	0	3.35268e-05	0.000890419	0	0	0	0	0	0	0	0	0	0	0	0	2.23071e-05	0	0
Parabacteroides sp. CT06	8.32165e-05	0	0	1.93295e-05	0	4.18905e-06	0.00284678	0	0.000799926	0	5.15891e-06	0.000135055	0	2.26316e-05	0	0	0	6.88425e-05	0	0	6.34483e-05	0	0.000127457	2.53505e-05	2.65558e-05	0	0	1.31989e-05	0	0	0	0	7.90275e-05	0	0	3.18113e-05	0	0	0	0	0	5.69776e-05	0.000433423	0.00011005	0.000118557	0.000279061	0	0	0
Brevundimonas vancanneytii	0	0	0	0	0	0	0	0	0	0	0	0	0	0	0	0	0	0	0	0	0	0	0	0	0	0	0	0	0	0	0	0	0	0	0	0	0	0	0	0	0	0	0	0	0	0	0	0	0
Lactobacillus kefiranofaciens	0	0	0	0	0	0	0	0	0	0	5.15891e-06	0	1.01611e-05	0	0	0	0	0	0	0	0	2.94129e-06	0	0	0	0	0	0	0	0	0.000504286	0	0	0	0	9.06322e-05	0	0	0.00173691	0.00248774	0	0	0	0	0	0	0.000148038	0	0
Gordonibacter urolithinfaciens	0.00011726	0	0	0.000295741	0	0.00140111	5.97935e-05	0	0	0	0.000458713	0	0.00105395	7.20696e-05	0	0	0	9.54407e-05	0.000158242	1.63419e-05	0	3.36148e-05	0	0	0	0	0	0	0	0	0	0	0	0	0	0.000250289	0	0.000425123	0.000216775	0	0	0.000262544	0	0	0	3.97038e-05	0	0	0
Citrobacter pasteurii	0	0	0	1.35306e-05	0	0	0	0	0	5.88298e-06	0	0	0	0	0	0	0	0	0	0	0	0	0	0	0	0	0.00451352	0	0.00218796	0	0	0	0	0	0	0	0	0	0	0	3.10082e-05	0	0	0	0	0	0	0	0.000321113
Bifidobacterium pseudocatenulatum	0	0	0	0	0	0	0	0	0	0	0.000326301	5.48243e-05	3.50383e-05	0	0	0	0	0	0	0	0	0	0	0	0	9.51022e-05	0	0	0	0	0	0	0	0	0	0.00115601	0	0	0	0	0	0	0	0	0	3.17631e-05	0	0	0
Pyramidobacter piscolens	0	0	0	0	0	0	0	0	0	0	0.000210655	0	5.13895e-05	0	0	0	0	8.52708e-05	0	0	0	0	0	0	0	0	0	0	0	0	0	0	0	0	0	1.32047e-05	0	0.00746738	0	0	0	0	0	0	0	0	0	0	0
Desulfovibrio piger	0	0	0	0	0	0	0	0	0	0	0	0	0.000189324	0	0	0	0	0	0.000176686	0	0	0	0	0	0	0	0	0	0	0	0	0	1.91582e-05	0	0	3.42121e-05	0	0.000406639	0	0	0	0.000149706	0	0.000172757	0	0.00150875	0	0	0
Clostridium cadaveris	4.82278e-05	0	0	0	0	0.000143606	3.55695e-05	0	0	0.000133103	0.00042518	6.8196e-05	0.000146577	0	0	0	0.000338651	2.50336e-05	0	0	0	0	0	0	0	0.000152164	0	0	0.000103206	0	0	0	0	0.00014422	0	0	0	0	0.000108804	0	0.000256226	0	0.000232191	0	0.000255556	3.06287e-05	0	0	0
Ligilactobacillus ruminis	0	0	0	0	0	0.000593995	2.72904e-05	0	3.17829e-05	0	0.00313232	5.61614e-05	0.000160125	4.17477e-05	0	0	0	0	0	0	0	0	0	0	0	0.000532573	0	0	0	0	0	0	0	0	0	5.46194e-05	5.58207e-05	0	0	0	0	0	0.0010526	0	0	6.91981e-05	0	0	0
Citrobacter arsenatis	0	0	0	0	0	0	0	0	0	0	0	0	0	0	0	0	0	0	0	0	0	0	0	0	0	0	0.00454813	0	0.000206411	0	0	0	0	0	0	0	0	0	0	0	0	0	0	0	0	0	0	0	0.000321113
Skunavirus sv51701	0	0	0	0	0	0	0	0.0014815	0	0	0	0	0	0	2.40596e-05	1.24231e-05	0	0	0	0	0	4.83212e-05	1.26711e-05	0	0	0	0	0	0	7.08207e-05	0.000840477	0	0	4.59526e-06	0	0.00205573	0	0	0	0.000128046	0	0	0	0	0	0	0	0	0
Streptococcus sp. oral taxon 061	0	0	0	0	0	2.23198e-05	0	0	0	0.000261793	0	2.40692e-05	0	0	0	0	0	5.08496e-05	3.98225e-06	6.29165e-05	0	8.23562e-05	0	0	0	0	2.47181e-05	1.86139e-06	0	0	0	0	0	8.73099e-05	0	0	0	0	5.47139e-05	0.000128046	0	9.60799e-05	0.000232191	0	0	0	0.000439044	0	0.000267594
Klebsiella huaxiensis	0	0	0	0	0	0	0	0	0	0.000121337	1.11776e-05	0	0	0	0	0	0	0	0	0	0	0	0	0	0	0	0.000153252	0	0	0	0	0	0	0	0	0	2.13248e-05	0	0	0	0	0	0	0	0	0	0	0	0
Hafnia paralvei	0	0	0	0	0	0	0	0	0	0	0	0	0	0	0	0	0	0	0	0	0	0	0	0	0	0	0	0	0	0	0	0	0	0	0	0	0	0	0	0	0	0	0	0	0	0	0	0	0
Birpovirus hiberniae	0	0	0	0	0	0	0	0	0	0	0	0	0.00667503	0	0	0	0	0	0	0	0	0	0	0	0	0	0	0	0	0	0	0	0	0	0	0	0	0	0	0	0	0	0	0	0	0	0	0	0
Klebsiella aerogenes	0	0	0	5.41226e-05	0	0	0	0	0	0.000458137	0	0	0	0	0	0	2.91e-05	0	0	0	0	0	6.48463e-05	0	0	0.000114123	0.000439982	0	0	0	0	0	0	0	0	0	0	0	1.60189e-05	0	0	0	0	0	0	0	0	0	0
Enterococcus mundtii	0	0	0	0	0	0	0	0.000351722	0	0	0	0	0	0	0.000214848	0.000310576	0	0	0	0.000552358	0	0.00022732	0	0	0	0	0	1.72601e-05	0	0.000212462	0	0	0	0	0	0	0	0	0	9.14612e-05	0	0	0	0	0	0	0.000101396	0.000379343	0
Malassezia restricta	0	0	0	0	0	0	0	0	0	0	0	0	0	0	0	0	0	0	0	0	0	0	0	0	0	0	0	0	0	7.08207e-05	0	0	0	0	0	0	0	0	0	0	0	0	0	0	0	0	0	0	0
Anaerostipes rhamnosivorans	0.000302606	0	0	1.93295e-05	0	0.000557275	0	0	0	0.00193697	0	0	0	6.55511e-05	0	0	0.00121929	0	0.000132881	4.90258e-06	0	0	0	0	0	0	0	0	0.000227052	0	0	0	0.000141292	0	0	8.1629e-05	0	0	0.000623697	0	0	0	0	2.90697e-05	0.00036621	0	5.67817e-05	6.32238e-05	0
Lactobacillus ultunensis	0	0	0	0	0	0	0	0	4.6838e-06	0	0	0	0	0	0	0	0	0	0	0	0	0	0	0	0	0	0	0	0	0	0	0	0	0	0	0.00033792	0	0	0.00063826	0.000878027	0	0	0	0	0	0	8.72005e-05	0	0
Rothia dentocariosa	0	0	0	0	0	8.43702e-05	1.53317e-06	0	0	0	3.18132e-05	0.000201914	0.000283226	0	1.18187e-05	0.000186346	8.51175e-05	0	0	0	0	0	0	0	0	0	0	0	0	0	0	0	0	0	0	1.92068e-05	0	0	0	0	0	2.79302e-05	0	0	0	0	0	0	0
Streptococcus ilei	0	0	0	0	0	7.06903e-05	0	0	0	0	0	0	1.20298e-05	0	0	0	1.96425e-05	3.05097e-05	0	0.000507417	0	3.27744e-05	3.13051e-05	0	0	0	7.90979e-05	0	0	0	0	0	0	3.49946e-05	0	0	0	0	0.00012295	0.000621936	0	0	0.000603696	0	0	0	0.00016122	0	0
Proteus mirabilis	0	0	0	0	0	0	0	0	0	1.25013e-05	0.00132842	0	0	0	0	0	0	0	6.49735e-06	9.72345e-05	0	0	0	0	0	0	0	0	0	0	0	0	0	0	0	0	0	0	0	0	0	0	0	0	0	0	0	0	0
Porphyromonas somerae	4.91734e-05	0	0.000137987	0.000102446	0	0	0.000170181	0	0	0	4.38507e-05	0.000148427	6.41201e-05	3.39108e-05	0	0	0	7.19717e-05	0.000182135	0	1.9898e-05	0	7.60268e-05	5.68674e-05	6.70217e-05	0	0	3.9766e-05	0	0	0	0	3.35268e-05	0	0	2.821e-05	0	0	0	0	0	0	0	9.13619e-05	0	0.000190578	0	0	0
Webervirus FZ10	0	0	0	0	0	0	0	0	0	0	0	0	0	0	0	0	0	0	0	0	0	0	0.00616711	0	0	0	0	0	0	0	0	0	0	0	0	0	0	0	0	0	0	0	0	0	0	0	0	0	0
Collinsella stercoris	0.000962664	0	0	0	0	0.000206638	0	0	0	0	0	5.88358e-05	0	0	0	0	0	0	0	0	0	0	0	0	0	0	0	0	0.000846286	0	0	0	0	0	0	0	0	0	0	0	5.86041e-05	0	0	0	0	0	0	0	0
Levilactobacillus brevis	0	0	0	0	0	0	0	0	0	0	0	0	0	0	0	0	0	0	0	0	0	2.56313e-05	0.000172178	0	0	0	0	0	0	9.44276e-05	0.00470667	0	0	0	0	0	0	0	0	0	0	0	0	0	0	0	0.000283909	5.26865e-05	0
Shigella sonnei	0	0	0	0.000146904	0	0	0	0	0	0	7.60938e-05	0	1.40153e-05	0	0	0	4.40138e-05	0	0	0	0	0	0	0	0	0	0.000632783	0	0	0	0	0	4.07112e-05	0	0	0	6.89919e-05	0	6.96927e-05	0	0	0	0	0	7.64035e-05	0	0	0	0
Webervirus KP36	0	0	0	0	0	0	0	0	0	0	0	0	0	0	0	0	0	0	0	0	0	0	0.00606872	0	0	0	0	0	0	0	0	0	0	0	0	0	0	0	0	0	0	0	0	0	0	0	0	0	0
Streptococcus sp. Marseille-Q3533	0	0	0	0	0	2.39562e-05	0	0	0	4.04455e-05	5.24489e-05	2.2732e-05	6.07331e-06	0	0	0	0	3.28567e-05	0	0.000147895	0	0	0	0	0	0	0	0	0	0	0	0	0	8.21844e-05	0	3.18113e-05	0	0	3.80709e-05	0	0	0.000108369	0	0	0	0	0.000300132	0	0.000267594
Bacteroides sp. PHL 2737	5.95755e-05	0	0.000236899	7.15191e-05	0	0	4.20088e-05	0	6.45695e-05	0	0	0.000153775	6.54049e-06	0.000535102	0	0	0	0.000609413	0.000189262	0	5.3687e-05	0	0.000196775	0.000313456	0.000230993	0.000133143	0	0.000258902	0	0	0	0	2.87373e-05	0	0	0	0	0	0	0	0	5.58604e-06	0	0	0	0.000156547	0	0	0
Micrococcus luteus	0	0	0	0	0	0	0	0	0	0	0	0	0	0	0	0	0	0	0	0	0	0	0	0	0	0	0	0	0	0	0	0	0	0	0	0	0	0	0	0	0	0	0	0	0	0	0	0	0
Gordonibacter pamelaeae	0.000214661	0	0	0.000187496	0	0.000346186	8.80037e-05	0	0.000142521	0	0.0014849	3.87781e-05	0.000401539	0.000113158	0	0	0	0	0	0	0	5.0002e-05	0	0	0	0	0	0	0	0	0	0	0	0	0	0	0	0.000110902	4.3896e-05	0	0	0.000623402	0	0	0	0	0	0	0
Skunavirus S0139	0	0	0	0	0	0	0	0.000159874	0	0	0	1.73833e-05	0	0	0.000111012	1.86346e-05	0	0	0	8.17097e-06	0	0.000153367	0	0	0	0	3.46053e-05	0	0	0	0	0	0	0	0	8.463e-05	0	0	8.32151e-06	0.000237799	0	0	0	0	0	0	2.63629e-05	0	0
Streptococcus sp. HSISS3	0	0	0	0	0	8.9541e-05	0	0	9.53488e-05	0	0	2.67435e-05	0	0	9.28616e-06	1.65641e-05	0	1.79929e-05	0	2.533e-05	0	4.45396e-05	0	0	0	0	0	0	0	0	0	0	0	8.64262e-05	0	5.94211e-05	0	0	0	0	0	0.000115072	0	0	0.000121192	0	3.44746e-05	0	0
Streptococcus sp. oral taxon 431	0	0	0	0	0	3.23343e-05	2.05444e-05	0	0	7.35373e-05	6.49162e-05	0	0	0	0	0	0	0	0	8.57952e-05	0	2.56313e-05	0	0	0	0	0	0	0	0	0	0	9.57909e-05	7.29939e-05	0	0	0	0	0.000189522	0	0	7.4853e-05	0.000154794	0	0	0	0.000149052	0	0
Sutterella faecalis	0.00233006	0	0	0	0	0	0	0	0	0	0	0	0.000233355	0	0	0	0	0	0	0	0	0	0	0	0	0	0	0	0	0	0	0	0	0	0	3.06109e-05	0	0	0	0	0	0	0	0	0	0	0	0	0
Streptococcus gwangjuense	0	0	0	0	0	2.79488e-05	0	0	0	4.70639e-05	0	0	0	0	0	0	7.4205e-05	0	0	0	0	0	0	0	0	0	0	0	0	0	0	0	0.00010058	0	0	0.000122443	0	0	0	0.0018841	0	4.13367e-05	0	0	0	0	0.000369081	7.37611e-05	0
Eggerthella guodeyinii	0.000173053	0	0	8.89157e-05	0	0.000285772	0.000287009	0	0	0	0.00169771	4.94756e-05	0.000692474	0.000446993	0	0	0.000210975	1.48637e-05	2.1588e-05	0	0	0	0	0	0	0.000133143	0	0	0	0	0	0	0	0	0	8.40298e-06	1.00352e-05	0	2.97494e-05	0	3.26402e-05	0.000358624	0	0	8.43073e-05	0	0	0	0
Enterococcus thailandicus	0	0	0	0	0	0	0	0.000207836	0	0	0	0	0	0	0.000129584	0.000178064	0	0	0	0.000384853	0	9.91635e-05	0	0	0	0	2.96617e-05	0	0	0.000112133	0	0	0	0	0.000307863	0	0	0	0	0	0	0	0	0	0	0	0.000119647	0.000569014	0
Lactobacillus sp. JM1	0	0	0	2.89942e-05	0.00460299	1.16508e-05	0	0	0	0	0	0	0	0	0	0	0	0	0	1.30736e-05	0	0	0	0	0	0	0	0	0	0	0	0	0	0	0	0.000180664	0	0	0	0	0	0	0	0	0	0	0.000299118	0	0
Stenotrophomonas sp. WZN-1	0	0	0	0	0	0	0	0	0	0	0	0	0	0	0	0	0	0	0	0	0	0	0	0	0	0	0	0	0	0	0	0	0	0	0	0	0	0	0	0	0	0	0	0	0	0	0	0	0
Veillonella rodentium	0	0	0	7.15191e-05	0	0	1.99312e-05	0	0	0.000152958	0	0	0	2.21922e-05	0	0	0	8.21416e-05	0	0	0	0	0	0	0	0	0	0	0.000144488	0	0	0	0	2.75715e-05	0	0	0	0	0	0	0.000371802	6.14465e-05	7.7397e-05	0	0.000300345	0	0	0	0
Prevotella buccalis	0	0	0	4.44578e-05	0	0	0.00012112	0	0.000266307	0	1.93459e-05	0.00073411	0	0	0	0	0	2.65982e-05	5.36556e-05	0	0	0	5.06845e-05	7.98199e-05	6.95508e-05	0	0	8.54545e-05	0	0	0	0	7.4238e-05	0	0	0	0	0	0	0	0	0	0	3.28072e-05	0	0.000593289	0	9.48357e-05	0
Skunavirus sv37201	0	0	0	0	0	0	0	6.92786e-05	0	0	0	0	0	0	0.000117343	1.03525e-05	5.82e-06	0	0	0	0	8.86589e-05	0	0	0	0	0	0	0	0	0	0	0	0	0	0.000235884	0	0	0	0	0	0	0	0	0	0	3.04188e-05	0	0
Clostridium sp. SY8519	0	0	7.44888e-05	0	0	0	0	0	0.000238539	0	0	0.000271447	0	0	0	0	0	0	5.05117e-05	0	0	0	0	0	0	0	0	0	0	0	0	0	0	0	0	0	0.00192864	0.000129385	0.000110676	0	0	0	0	0	0	0	0	0	0
Weissella cibaria	0	0	0	0	0	0	0	0	8.69848e-05	0	0	0	0	0	0	0	0	0	0	0	0	4.11781e-05	0	0	0	0	0	0	0	0	0	0	0	0	0	0	0	0	7.07328e-06	0	0	0	0	0	0	0	0	0	0
Lactobacillus taiwanensis	0	0	1.22113e-05	3.6726e-05	0	0	0	0	0	0	0	0	9.55378e-05	0	0	0	0	0	0	0	0	0	0	0	0	0	0	0	0	0	0	0	0	0	0	0.0011248	0	0	9.00804e-05	0	0	0	0	0	0	0	0.000356914	0	0
Ruminococcus champanellensis	9.55099e-05	0	0	0	0	0	0	0	0	0	0	0	0	0	0	0	0	0	0	0	0	0	0	0	0	0	0	0	0	0	0	0	0	0	0	7.68273e-05	0	0	0	0	0	0	0	0	0	0	0	0	0
Limosilactobacillus pontis	6.6195e-06	0	0	0	0	0	0	0.000415672	0	0	0	0	0	0	0	0	0.000280088	0	0	0	0	0	0	0	0	0	0	0	0	0	0	0	0	0	0	0	0	0	0	0	0	0	0	0	0	0	0	0	0.000267594
Streptococcus anginosus	0	0	0	2.31954e-05	0	0.00111475	0	0	0	1.91197e-05	0	0	0	0	0	0	0	0.000261289	0	0	0	0	0	0	0	0	0	0	0	0	0	0	0	0	0	7.98283e-05	0	0	0	0	0	0	0	0	0	0	4.46142e-05	0	0
Adlercreutzia hattorii	8.69991e-05	0	0	9.66475e-06	0	0	0	0	0	0	4.12712e-05	0.000125695	4.39147e-05	0	0	0	0	0	8.94958e-05	6.53678e-06	0	0	0	0	0	0	0	0	0	0	0	0	0	0	0	0.000106838	0	0	0	0	0	0	0	0.000575995	0	4.53758e-05	0	0	0
Prevotella sp. Rep29	0.0033088	0	0	0	0	0	0	0	0	0	0	0.000589695	4.96376e-05	0	0	0	0	0	0	0	0	0	0	0	0	0	0	5.75337e-06	0	0	0	0	0	0	0	0	0	0	0	0	0	0	0	0	0	0	0	0	0
Muribaculum gordoncarteri	0	0	5.98353e-05	0	0	0	0	0	0	0	3.65422e-05	0.000278133	0	0	0	0	0	0	0	0	6.64518e-05	0	5.66474e-05	9.04397e-05	0	0	0	0.000157541	0	0	0	0	0	0	0	0	0	0	0	0	0	0	0	0	0	0.00040271	0	0	0
Dialister pneumosintes	0	0	0	0	0	0	0	0	0	0	0.0011255	0.000110986	0	0	0	0	0	0.000614889	0	0	0	0	0	0	0	0	0	0	0	0	0	0	0	0.000342523	0	0.000354126	0	0	3.91111e-05	0	0	0	0	7.05978e-06	0	0	0	0	0
Citrobacter tructae	0	0	0	0	0	0	0	0	0	1.1766e-05	0	0	9.92752e-06	0	0	0	6.18375e-06	0	0	0	0	0	0	0	0	0	0.00310954	0	0.000144488	0	0	0	0	0	0	0	0	0	0	0	2.28482e-05	0	0	0	0	0	0	0	0
Lacrimispora saccharolytica	0.000173998	0	4.64029e-05	0	0	0.000504454	0	0	0	0	0	0.000443943	0	0	0	0	0	0	0	0	0	0	0	0	0	0	0	0	0	0	0	0	0	0.00117621	0	0	0	0.000129385	0.000321418	0	0.000414531	0	0	0	0	0	0	0	0
Arabiibacter massiliensis	0	0	0	8.89157e-05	0	0.000292448	0.000248373	0	0	0	0.00113668	0	0.000570424	0.000420333	0	0	0	0	0	0	4.39257e-05	0.00011345	1.0435e-05	0	0	0	0	0	0	0	0	0	0	4.2241e-05	0	0	0	0	0	0	0	0.000507213	0.000170273	0	0	5.89886e-05	0	0	0
Bifidobacterium catenulatum	0	0	0	0	0	1.74762e-05	0	0	0	3.01503e-05	0	0	4.27467e-05	0	0	0	0	0	0	0	0	0	0	0	0	0.00140751	0	0	0	0	0	0	0	0	0	0.000445358	0	0	0	0	6.39452e-05	3.2399e-05	0	0	0.000134365	0	0	0	0
Dysgonomonas sp. HDW5B	0	0	0	0	0	0	0	0	0	0	0	0	0	0	0	0	0	0	0	0	0	0	0	0	0	0	0	0	0	0	0	0	0	0	0	0	0.00452524	0	0	0	0	0	0	0	0	0	0	0	0
Candida tropicalis	0	0	0	0	0	0	0	0	0	0	0	0	0	0	0	0	0	0	0	0	0	0	0	0	0	0	0	0	0	0	0	0	0	0	0	0	0	0	0	0	0	0	0	0	0	0	0	0	0
Enterobacter cloacae	0	0	0	5.79885e-05	0	0	0	0	0	0.000108835	7.69537e-05	0	0	0	0	0	0	0	0	0	0	0	6.70824e-06	0	0	0	0.000815697	0	0.000247693	0	0	0	0	2.12089e-05	0	0	0	0	0	0	0	0	0	0	4.47882e-05	0	0	0	0
Citrobacter sp. R56	0	0	0	2.70613e-05	0	0	0	0	0	0	0	8.02306e-06	8.75958e-06	0	0	0	1.67325e-05	0	0	0	0	0	0	0	0	0	0.00176982	0	0.000288976	0	0	0	0	0	0	0	1.75616e-05	0	0	0	1.60234e-05	0	0	0	0	0	0	0	0
Dysgonomonas sp. HDW5A	0	0	0	0	0	0	0	0	0	0	0	0	0	0	0	0	0	0	0	0	0	0	0	0	0	0	0	0	0	0	0	0	0	0	0	0	0.00438349	0	0	0	0	0	0	0	0	0	0	0	0
Streptococcus sp. HSISS2	0	0	0	2.89942e-05	0	7.54684e-05	0	0	5.52019e-05	0	1.97758e-05	5.48243e-05	3.18849e-05	0	9.70826e-06	3.51987e-05	2.29163e-05	2.11221e-05	0	0	0	4.20184e-05	0	0	0	0.000152164	0	0	0	0	0	0	0	9.13749e-05	0	8.40298e-05	2.88511e-05	0	0	0	2.58155e-05	0.000107252	0	0	0.000158076	0	5.57678e-05	0	0
Skunavirus sv66901	0	0	0	0	0	0	0	0.000442318	0	0	0	8.02306e-06	0	0	0.0001891	1.24231e-05	0	1.48637e-05	0	4.08548e-06	0	0.000177738	0	0	0	0	0	0	0	0	0	0	0	0	0	0.000187867	0	0	1.06099e-05	0.000146338	0	0	0	0	0	0	5.27259e-05	0	0
Webervirus shelby	0	0	0	0	0	0	0	0	0	0	0	0	0	0	0	0	0	0	0	0	0	0	0.0043775	0	0	0	0	0	0	0	0	0	0	0	0	0	0	0	0	0	0	0	0	0	0	0	0	0	0
Skunavirus caseusJM1	0	0	0	0	0	0	0	0.000921939	0	0	0	0	0	0	0	0	0	0	0	0	0	4.28588e-05	3.7268e-06	0	0	0	0	0	0	0	0	0	0	0	5.2562e-05	0.000566001	0	0	0	0.000128046	0	0	0	0	0	0	2.63629e-05	0	0
Vectrevirus mutPK1A2	0	0	0	0	0	0	0	0	0	0	0	0	0	0	0	0	0	0	0	0	0	0	0	0	0	0	0	0	0	0	0	0	0	0	0	0	0	0	0	0	0	0	0	0	0	0	0	0	0
Limosilactobacillus vaginalis	0	0	0.000101354	0	0	0	0	0	0	0	0	0	0	0	0	0	0.000230254	0	0	0	0	0	0	0	0	0	0	0	0	0	0	0	0	0	0	3.36119e-05	0	0	0	0	0	0	0	0	0	0	0.000825363	0.000105373	0
Weissella confusa	0	0	0	0	0	0	0	0	0	0	0	0	0	0	0	0	0	0	0	0	0	0	0	0	0	0	0	0	0	0	0	0	0	5.12548e-06	0	0	0	0	0	0	0	0	0.000309588	0	0	0	0	0	0
Bifidobacterium breve	0	0	0	1.54636e-05	0	0.000152442	0.000347415	0	0	3.08857e-05	0.000101458	0.000129706	0.000180214	7.08245e-05	0	0	0	0.000126733	0	3.26839e-05	0	0	0	0	0	0	0	0	0	0	0	0	0	0	0	0.000514983	0	9.2418e-05	0	0	0.000229075	0	0	0	5.2692e-05	6.35261e-05	0	0	0
Citrobacter amalonaticus	0	0	0	2.51283e-05	0	0	0	0	0	6.61836e-05	0	0	1.23802e-05	0	0	0	0	0	0	0	0	0	0	0	0	0	0.00113703	0	0.000144488	0	0	0	0	0	0	0	0	0	0	0	0	0	0	0	0.000974803	0	0	0	0
Streptococcus sp. FDAARGOS_192	0	0	0	4.83237e-05	0	0.000177446	0	0	0	1.10306e-05	0	0.000167147	0.0001829	0	0	0	0	2.26867e-05	0	0	3.9796e-05	9.95837e-05	0	0	0	0.000171184	0	3.55355e-06	0	0	0	0	2.1553e-05	0.000277129	0	0.000216077	5.77023e-05	0.000184836	0	0	5.38564e-05	0.000434594	7.7397e-05	0	0.000442613	0	0	0	0
Gemella haemolysans	0	0	0	0	0	4.58178e-05	0	0	0	9.41278e-05	0	0	0	0	0	0	0	0	0	0	0	0	0	0	0	0	0	0	0	0	0	0	2.39477e-05	0	0	6.84243e-05	0	0	0	0	0	0	0	0	0	0	0	0	0
Bifidobacterium angulatum	0	0	0	0	0	0	0	0	0	0	3.82619e-05	1.47089e-05	0	0	0	0	0	0	0	4.90258e-06	0	0	0	0	0	9.51022e-05	0	0	0	0	0	0	0	0	0	0.000324715	0	0	0	0	0	0	0	0	0	0	0	0	0
Methanobrevibacter smithii	0	0	0	0	0	0	0	0	0	0	0	8.82537e-05	4.73017e-05	0	0	0	0	0	0	0	0	0	0.000664861	0	0	0	0	0	0	0	0	0	0	0	0	0	0	0	0	0	0	4.804e-05	0	0	0	0.00219505	0	0	0
Skunavirus P4565	0	0	0	0	0	0	0	2.66456e-05	0	0	0	0	0	0	0	0	0	0	0	0	0	0.000104626	0	0	0	0	0	0	0	0	0	0	0	0	0	9.12324e-05	0	0	0	0	0	0	0	0	0	0	3.44746e-05	0	0
Vectrevirus AAPEc6	0	0	0	0	0	0	0	0	0	0	0	0	0	0	0	0	0	0	0	0	0	0	0	0	0	0	0	0	0	0	0	0	0	0	0	0	0	0	0	0	0	0	0	0	0	0	0	0	0
Escherichia virus LL11	0	0	0	0	0	0	0	0	0	0	0	0	0	0	0	0	0	0	0	0	0	0	0	0	0	0	0	0	0	0	0	0	0	0	0	0	0	0	0	0	0	0	0	0	0	0	0	0	0
Christensenella minuta	0.000142792	0	4.7624e-05	0	0	0.000103352	4.50751e-05	0	0	0	0	0	0.000168651	0	0	0	0	0	4.92541e-05	3.67694e-05	0	0	0	0	0	0	0	0	0.000805003	0	0	0	0	0.000471367	0	0	0.000135475	0.000443607	0	0	0	0	0	0	0.000237114	0	0.000141954	0	0
Skunavirus sv79201	0	0	0	0	0	0	0	0.000106583	0	0	0	0	0	0	7.97766e-05	0	0	0	0	0	0	0.000106307	0	0	0	0	0	0	0	0	0	0	0	0	0	1.6806e-05	0	0	0	0.000109753	0	0	0	0	0	0	0	0	0
Adlercreutzia equolifaciens	0.000137118	0	0	0	0	3.45597e-05	0	0	0	0	0	0	0	2.65134e-05	0	0	0	0	5.03021e-05	0	0	0	0	0	0	0	0	0	0	0	0	0	0	0	0	0.000151854	0	0	0	0	0	0	0	0.000597174	0	0	0	0	0
Klebsiella africana	0	0	0	0	0	0	0	0	0	0.000594181	0	0	0	0	0	0	0	0	0	0	0	0	4.5467e-05	0	0	9.51022e-05	0	0	0	0	0	0	0	0	0	0	0	0	0	0	0	0	0	0	0	0	0	0	0
Eubacterium callanderi	0	0	0	2.51283e-05	0	0.000156173	0	0	0	7.86849e-05	0.00023602	0	0	0	0	0	0	0	2.6199e-05	0	0	0	0	0	0	0	0	0	0	0	0	0	3.11321e-05	8.16542e-05	0	8.22292e-05	0	0	0.000167262	0	0	0.000526205	0	1.57807e-05	0.000326691	4.53758e-05	0	0	0.000321113
Limosilactobacillus mucosae	0	0	0	0	0	0	0	0	0	0	0	0	0	1.42089e-05	0	0	0	0	0	9.80516e-06	0	0	0	0	0	0	0	0	0	0	0	0	0	0	0	0	0	0	1.16501e-05	0	5.4895e-06	0.00313489	0	0	0	0	3.75165e-05	0	0
Streptococcus toyakuensis	0	0	0	1.15977e-05	0	3.92724e-05	0	0	0	6.1036e-05	0	0	4.0878e-06	0	0	0	8.91188e-05	3.91151e-06	0	0	0	0	0	0	0	0	0	0	0	0	0	0	0	0	0	4.68166e-05	0	0	0	0.000384137	3.33821e-05	0	0.000108356	0	0	0	0.000111536	0	0
Streptococcus agalactiae	0	0	0	0	0	0	0	0	0	0	5.2019e-05	0	0	0	0	4.96922e-05	3.96488e-05	0	0	3.59523e-05	0	0	0	0	0	0	0	0	0	3.54103e-05	0	0	0	0	0	0	1.12896e-05	0	1.99716e-05	0	0	3.79851e-05	0	0	0	0	2.94048e-05	0	0
Blastocystis sp. subtype 4	0	0	0	0	0	0	0	0	0	0	0	0	0	0	0	0	0	0	0	0	0	0	0	0	0	0	0	0	0	0	0	0	0	0	0	0	0	0	0	0	0	0	0	0	0	0	0	0	0
Klebsiella quasivariicola	0	0	0	0	0	0	0	0	0	0.000455196	5.58881e-06	0	0	0	0	0	0	0	0	0	0	0	6.33556e-05	0	0	0	8.89851e-05	0	0	0	0	0	0	0	0	0	0	0	0	0	0	0	0	0	0	0	0	0	0
Enterococcus cecorum	0	0	0	0	0	0	0	7.46078e-05	0	8.23618e-05	0	2.13948e-05	8.72454e-05	0	6.79578e-05	0.00012009	0	0	0	0.000187115	0	0.000105886	0	0	0	0	0	7.78397e-06	0.000227052	0.000118034	0	0	0	0	0	0	0	0	3.20378e-05	0	0	0	9.28764e-05	0	0	3.51663e-05	0	0.000295044	0
Escherichia phage slur05	0	0	0	0	0	0	0	0	0	0.00344228	0	0	0	0	0	0	0	0	0	0	0	0	0	0	0	0	0	0	0	0	0	0	0	0	0	0	0	0	0	0	0	0	0	0	0	0	0	0	0
Leuconostoc mesenteroides	0	0	0	0	0	0	0	3.73039e-05	0	0	0	0	0	0	0	0	3.23738e-05	0	0	0	0	0.000465985	0	0	0	0	0	0	0	0	0	0	0	0	0.000120142	0	0	0	0	0	0	1.78753e-05	0	0	0	0	7.90888e-05	7.37611e-05	0
Duncaniella dubosii	0	0	0	3.09272e-05	0	0	0	0	2.57609e-05	0	0	0.00111387	0	0	0	0	0	2.73805e-05	0.000320676	0	0	0	2.6833e-05	0	5.35331e-05	0	0	4.46732e-05	0	0	0	0	0	0	0	2.821e-05	0	0	0	0	0	0	7.7397e-05	0	0	0.000358469	0	0	0
Streptococcus pseudopneumoniae	0	0	0	0	0	0	0	0	0	0	0	0	1.75192e-06	0	0	0	2.80088e-05	0	0	5.71968e-06	0	0	0	0	0	0	0	0	0	0	0	0	0	1.09579e-05	0	0	0	0	0	0.000256091	0	0	0	0	0	0	0.000105452	0	0
Streptococcus koreensis	0	0	0	1.35306e-05	0	4.20215e-05	0	0	0	1.47075e-05	0	0	0	0	0	0	0	0	0	0.000213262	0	2.269e-05	1.56526e-05	0	0	0	5.43798e-05	0	0	0	0	0	0	1.60834e-05	0	0	0	0	5.22175e-05	0.000237799	3.02664e-05	0	0.000309588	0	0	0	6.38794e-05	0	0
Saccharomyces paradoxus	0	0	0	0	0	0	0	0.000229152	0	0	0	0	0	0	0	0	0	0	0	0	0	0	0	0	0	0	0	0	0	0.000177052	0	0	0	0	0	0	2.06976e-05	0	0	0	0	0	0	0	0	0	0	0	0
Megasphaera stantonii	0	0	0	0	0	5.74031e-05	1.44118e-05	0	0	0.00123763	0	0.000105637	7.11278e-05	5.89594e-05	0	0	0	0	1.80249e-05	0	0	0	0	0	0	0	0	0	0	0	0	0	0	0	0	0.000147052	6.71103e-05	0	0	0	8.75352e-05	0	0.000417944	2.45016e-05	6.32304e-05	3.97038e-05	0	0	0
Enterococcus raffinosus	0	0	0	0.000102446	0	0	0	9.05952e-05	0	0	0	0	0	0	0.0001127	0.000144936	0	0	0	0.000223067	0	6.26075e-05	0	0	0	0	0	0	0	0.000100329	0	0	0	0	0.000135159	0	0	0	0	0	0	0	0	0	0	0	0.000114577	0.000305582	0
Megasphaera massiliensis	0	0	0	0	0	0	0	0	0	0.000538293	0	0	0	0	0	0	0	0	0	0	0	0	0	0	0	0	0	0	0	0	0	0	0	0	0	7.38262e-05	0	0	0	0	0	0	0	0	0	0	0	0	0
Campylobacter jejuni	0	0	0	3.28601e-05	0	7.38321e-05	0	0	0	0	4.85797e-05	7.75563e-05	4.6017e-05	0	0	0	3.71025e-05	2.81628e-05	1.21563e-05	0	0	0	0	1.23327e-05	8.00888e-06	0	0	0	0	0	0	0	0	3.55249e-05	0	0	2.1952e-05	0	2.16359e-05	0	0	0.000361976	0	1.3289e-05	0	0	0	0	0
Romboutsia sp. CE17	6.24124e-05	0	0	0	0	0.000148581	0	0	0	0	2.92338e-05	0	0	0	0	0	0	0	0	0	0	0	0	0	0	0	0	0	0	0	0	0	6.46589e-05	0.000303994	0	0	0.000101606	0	3.53664e-05	0	0	0	0	0	0.000295075	0	0	0	0
Actinomyces oris	1.79672e-05	0	2.56437e-05	2.70613e-05	0	0.000179475	2.57572e-05	0	0	0	3.3103e-05	1.47089e-05	0	0	0	0	0.000130223	9.38761e-06	0	0	0	3.94973e-05	0	0	0	0	0	0	0	0	0	0	0	5.53198e-05	0	9.90352e-05	5.20575e-05	0	0	0	8.51614e-05	7.26186e-05	0	1.45348e-05	0	0	2.83909e-05	0	0
Turicibacter bilis	0	0	0	0	0	4.37233e-05	0.000283942	0	0	0	0.000343497	0.000263424	6.34194e-05	0	0	0	9.49388e-05	8.60531e-06	0	0	2.2526e-06	0	0	0	0	0	0	0	0	0	0	0	0	9.45562e-05	0	0	6.77375e-05	0	8.32151e-06	0	4.95538e-05	0.000138534	0	1.0382e-05	0.000136999	0	0	0	0
Limosilactobacillus oris	0	0	0	0	0	0	0	0	0	0	0	5.61614e-05	0.00102253	9.0087e-06	0	0	4.98338e-05	0	0	0	0	0	0	0	0	0	0	0	0	0	0	0	0	0	0	0	0	0	0	0	0	0	0	0	0	0	0.000109508	0	0
Actinomyces naeslundii	8.51078e-06	0	0	0	0	0	0	0	0	1.69136e-05	0	0	7.35805e-06	0	0	0	0	0	0	0	0	0	0	0	0	0	0	0	0	0	0	0	0	2.386e-05	0	5.76205e-05	0	0	0	0	0	4.804e-05	0	0	0	0	0	0	0
Ornithobacterium rhinotracheale	0	0	0.000687495	0	0	0	4.50751e-05	0	0	0	0	1.87205e-05	1.79863e-05	2.1826e-05	0	0	0	7.90124e-05	1.71865e-05	0	0	0	0	0	2.57127e-05	0	0	1.7937e-05	0	0	0	0	0	0	0	0	0	0	0	0	0	0	0	4.19434e-05	0	5.78542e-05	0	0	0
Citrobacter sp. RHB25-C09	0	0	0	3.6726e-05	0	0	0	0	0	0	2.02057e-05	0	0	0	0	0	1.164e-05	0	0	0	0	0	0	0	0	0	0.00118647	0	0.000103206	0	0	0	1.19739e-05	0	0	0	0	0	1.62269e-05	0	8.60516e-06	0	0	0	2.89806e-05	0	0	0	0
Mogibacterium diversum	0.000145629	0	0	0.000168167	0	7.50757e-05	0	0	0	0.00078832	0.000169384	0	0	0	0	0	0	0	0	0	0	0	0	0	0	0	0	0	0	0	0	0	0	0	0	0	3.38687e-05	0	2.03877e-05	0	0	0	0	0	0	0	0	0	0
Prevotella bryantii	0	0	0	0	0	0	0	0	0.000470387	0	0	0.000137729	0	0	0	0	0	0	0	0	0	0	9.16793e-05	0	0	0	0	0.000227427	0	0	0	0	0	0	0	0	0	0	0	0	0	0	0	0	0	0	0	0	0
Lactococcus raffinolactis	2.08041e-05	0	5.12874e-05	0	0	0	0	0	0	0	0	0	0	0	0	0	0.000172054	0	0	7.10874e-05	0	0.000316819	5.21752e-06	0	0	0	6.92107e-05	0	0	0	0	0	0	0	0.000180213	7.38262e-05	0	0	2.93333e-05	0	0	0	0	0	0	0	0	5.26865e-05	0
Streptococcus sp. oral taxon 064	0	0	0	0	0	0	0	0	0	0	0	0	0	0	0	0	0	0	0	0	0	0	0	0	0	0	0	0	0	0	0	0	0	0	0	0	0	0	0	0	0	0	0.000108356	0	0	0	0	0	0
Lachnoclostridium phytofermentans	0	0	2.80859e-05	0	0	0	0	0	2.00734e-05	0	0	0	0	0	0	0	0	0	0	0	0	0	0	0	0	0	0	0	0.000103206	0	0	0	0	0.0010304	0	0	0	0	5.07612e-05	0	0	0.00021227	0	0	0.000555901	0	0	0	0
Lelliottia amnigena	0	0	0	5.02567e-05	0	0	0	0	0	0	6.62059e-05	0	0	0	0	0	0	0	0	0	0	0	0	0	0	0	0.000271899	0	0	0	0	0	0	0	0	0	3.70047e-05	0	0	0	0	0	0	0	5.00574e-05	0	0	0	0
Brevundimonas naejangsanensis	0	0	0	0	0	0	0	0	0	0	0	0	0	0	0	0	0	0	0	0	0	0	0	0	0	0	0	0	0	0	0	0	0	0	0	0	0	0	0	0	0	0	0	0	0	0	0	0	0
Citrobacter koseri	0	0	0	1.93295e-05	0	0	0	0	0	3.89748e-05	2.3645e-05	0	5.83972e-06	0	0	0	0	0	0	0	0	0	0	0	0	0	0.000978836	0	0	0	0	0	0	0	0	0	0	0	1.04019e-05	0	0	0	0	0	0	0	0	0	0
Olsenella timonensis	0.000155085	0	0	0	0	0	0	0	2.77682e-05	0	0	0.000143078	0	0	0	0	0	0	0	0	0	0	0	0	0	0	0	0	0	0	0	0	0	0	0	0	0	0	0	0	0	0	0	0	0	0.000175831	0	0	0
Leclercia adecarboxylata	0	0	0	4.05919e-05	0	0	0	0	0	5.5153e-05	0	0	0	0	0	0	0	0	0	0	0	0	2.90691e-05	0	0	0	0.000390546	0	0	0	0	0	0	0	0	0	0	0	1.85154e-05	0	0	0	0	0	3.42498e-05	0	0	0	0
Bacteroides sp. BFG-257	0.000114423	0	9.89114e-05	0	0	0	0	0	5.75438e-05	0	0	1.33718e-05	0	0.000731463	0	0	0	0.000137685	0	0	0.00021625	0	3.20505e-05	2.08971e-05	2.1919e-05	0	0	0	0	0	0	0	0.000158055	0	0	0	0	0	0	0	0	0	0	0.00031063	0	0	0	0	0
Klebsiella phage RAD2	0	0	0	0	0	0	0	0	0	0	0	0	0	0	0	0	0	0	0	0	0	0	0.00259609	0	0	0	0	0	0	0	0	0	0	0	0	0	0	0	0	0	0	0	0	0	0	0	0	0	0
Clostridium saccharobutylicum	0	0	0	0	0	0	0	0	0	0.000815529	0	0	0	0	0	0	0	0	0	0	0	0	0	0	0	0	6.4267e-05	0	0	0	0	0	0	0	0	0	0	0	0	0	0.000175812	0	0	0	0	0	0	0	0
Proteus sp. ZN5	0	0	0	0	0	0	0	0	0	0	0	0	0	0	0	0	0	0	0	0	0	0	0	0	0	0	0	0	0	0	0	0	0	0	0	0	0	0	0	0	0	0	0	0	0	0	0	0	0
Streptococcus mutans	0	0	2.44226e-05	0	0	0	0	0	0	0	0	0.000140404	0.000595535	0	0	0	0	0	0	0	0	0	0	0	0	0	0	0	0	0	0	0	0	0	0	0.000198671	0	0	0	0	0	0	0	0	8.43073e-05	0	0	0	0
Streptococcus sp. 116-D4	0	0	0	0	0	1.95707e-05	4.29287e-06	0	0	3.45625e-05	0	0	0	0	0	0	0	0	0	0	0	0	0	0	0	0	0	0	0	0	0	0	0	1.53764e-05	0	0	0	0	0	0.000256091	0	0	0	0	2.10768e-05	0	0.000100382	0	0
Skunavirus sv340	0	0	0	0	0	0	0	0	0	0	0	0	0	0	4.26319e-05	0	0	0	0	0	0	4.24386e-05	0	0	0	0	0	0	0	0	0	0	0	0	0	4.38156e-05	0	0	0	0	0	0	0	0	0	0	1.21675e-05	0	0
Butyrivibrio fibrisolvens	4.82278e-05	0	0	0	0	0	0	0	0	0	0	0.000219297	0	0	0	0	0	0	0	0	0	0	0	0	0	0	0	0	0	0	0	0	0	0	0	0	0	0	0.000250686	0	0	0	0.00024767	1.16279e-05	0	0	0	0	0
Lactobacillus jensenii	0	0	0	0	0	0	0	0	0	0	0	0	0	0	0	0	0	0	0	0	0	0	0	0	0	0	0	0	0	0	0	0	0	0	0	0.00011284	0	0	0	0.000109753	0	0	0	0	0	0	0	0	0
Streptococcus pyogenes	0	0	0	0	0	3.25961e-05	0	3.73039e-05	0	1.83843e-05	3.7832e-05	3.47666e-05	0	0	2.9969e-05	8.69614e-05	5.71088e-05	0	0	0.000108674	4.12977e-06	7.89947e-05	0	0	0	0	3.95489e-05	2.58902e-05	0	7.08207e-05	0	0	0	4.18875e-05	0	8.64307e-05	2.57151e-05	0	7.7182e-05	0.000109753	4.53996e-05	6.36809e-05	0.000185753	0	4.47882e-05	0	0	0	0
Citrobacter farmeri	0	0	0	3.6726e-05	0	0	0	0	0	0	0	0	9.46035e-06	0	0	0	0	0	0	0	0	0	0	0	0	0	0.00116669	0	0	0	0	0	0	0	0	0	0	0	0	0	0	0	0	0	6.05958e-05	0	0	0	0
Citrobacter rodentium	0	0	0	0	0	0	0	0	0	0	2.53646e-05	0	0	0	0	0	0	0	0	0	0	0	0	0	0	0	0.00116175	0	0	0	0	0	0	0	0	0	0	0	0	0	8.60516e-06	0	0	0	0	0	0	0	0
Prevotella dentalis	0	0	0	0	0	0	0	0	0	0	0	0.000760854	0	0	0	0	0	0	0	0	0	0	0	0	0	0	0	0	0	0	0	0	0	0	0	0	0	0	0	0	0	0	0	0	0	0	0	0	0
Bifidobacterium animalis	0	0	0	0	0	0	0	0	0	1.61782e-05	0	0	0	0	0	0	0	0	0	0	0	0	0	0	0	0	0	0	0	0	0	0	0.000466981	0.000114881	0	0	0	0	0	0	0	0	9.28764e-05	0.00130149	3.42498e-05	0	0	0	0
Citrobacter sp. BIDMC107	0	0	0	0	0	0	0	0	0	0	0	0	9.22676e-06	0	0	0	0	0	0	0	0	0	0	0	0	0	0.00147814	0	0	0	0	0	0	0	0	0	0	0	0	0	2.64089e-05	0	0	0	0	0	0	0	0
Actinomyces sp. oral taxon 414	0	0	0	0	0	0	0	0	3.01101e-05	0	2.32151e-05	1.73833e-05	2.63955e-05	0	0	0	9.42113e-05	0	0	0	0	0	0	0	0	0	0	0	0	0	0	0	4.78955e-05	0	0	0.000258692	1.00352e-05	0	4.57683e-06	0	0	0	0	0	0	0	1.52094e-05	0	0
Skunavirus sv56301	0	0	0	0	0	0	0	0	0	0	0	0	0	0	0.000109323	0	0	0	0	0	1.35156e-05	2.85725e-05	0	0	0	0	0	0	0	0	0	0	0	0	0	0	0	0	0	0.000146338	0	0	0	0	0	0	0	0	0
Burzaovirus coli	0	0	0	0	0	0	0	0	0	0	0	0	0	0	0	0	0	0	0	0	0	0	0	0	0	0	0	0	0	0	0	0	0	0	0	0	0	0	0	0	0	0	0	0	0	0	0	0	0
Streptococcus cristatus	0	0	0	0	0	2.81452e-05	0	0	0	0	0	0	0	0	0	0	2.87363e-05	2.42513e-05	0	0	0	1.42863e-05	0	0	0	0	0	0	0	0	0	0	0.000193977	2.65111e-05	0	0.00011224	1.37984e-05	0	0	0.000182922	0	0	0.000123835	0	0	1.81503e-05	7.4019e-05	0	0
Anaerotignum propionicum	0	0	0	0	0	0	0	0	0	0	0.00104984	0	0	0	0	0	0	0	0	0	0	0	0	0	0	0	0	0	0	0	0	0	0	0.000125132	0	0	0	9.2418e-05	4.90969e-05	0	0	0	0	0.000141611	0	0	0	0	0
Carnobacterium divergens	0	0	0	0	0	0	0	0	0	0	0	0	0	0	0	0	0	0	0	0	0	0	3.7268e-06	0	0	0	0	0	0	0	0	0	0	0	0	0	0	0	0	0	0	0	0	0	0	0	0	0	0
Webervirus sin4	0	0	0	0	0	0	0	0	0	0	0	0	0	0	0	0	0	0	0	0	0	0	0.00220701	0	0	0	0	0	0	0	0	0	0	0	0	0	0	0	0	0	0	0	0	0	0	0	0	0	0
Clostridium gelidum	0	0	0	0	0	0	0	0	0	0.000629479	0	0	0	0	0	0	0	0	0	0	0	0	0	0	0	0	9.39287e-05	0	0	0	0	0	0	0	0	0	0	0	0	0	0	0	0	0	0.000468959	0	0	0	0
Lancefieldella parvula	0	0	2.68648e-05	4.05919e-05	0	5.83195e-05	1.31852e-05	0	0	6.91251e-05	0.000225272	5.34871e-05	2.51108e-05	0	0	0	1.81875e-05	0	0	0	4.88064e-06	2.77322e-05	5.29206e-05	0	0	0	0	0	0	0	0	0	1.19739e-05	0	0	0	0	0	0	0	1.69136e-05	0	0	0	0.000134365	0	0	0	0
Ruminococcus gauvreauii	0	0	0	0	0	0	0	0	0	0	0	0	0	0	0	0	0	0	0	0	0	0	0	0	0	0.000247266	0	0	0	0	0	0	4.31059e-05	0	0	0	0	0	0	0	0	0	0	0	0	0	6.08376e-06	7.37611e-05	0
Schleiferilactobacillus harbinensis	0	0	0	0	0	0	0	0	0	0	0	0	0	0	0	0	0	0	0	0	0	0	0	0	0	0	0	0	0	0	0	0	0	0	0	0	0	0	0	0	0	0	0	0	0	0	6.99632e-05	0	0
Fructilactobacillus sanfranciscensis	0	0	0	0	0	0	0	0	0	0	0	0	0	0	2.11049e-05	0	0	3.91151e-06	0	0.000137272	0	0	0	0	0	0	0	0	0	0	0	0	0	0	0	0	0	0	0.000566903	0	0	0	7.7397e-05	0	0	0	3.04188e-05	0	0
Enterobacter asburiae	0	0	0	3.47931e-05	0	0	0	0	0	0.000100011	0	0	0	0	0	0	0	0	0	0	0	0	0	0	0	0	0.000504249	0	0	0	0	0	0	0	0	0	9.59614e-05	0	0	0	0	0	0	0	2.6346e-05	0	0	0	0
Eubacterium limosum	0	0	0	0	0	0	5.73404e-05	0	4.81762e-05	0	0	0	0	0	0	0	0	0	0	0	0	0	2.75783e-05	0	0	0	0	0	0	0	0	0	0	9.56167e-05	0	0.000105037	0	0	7.40615e-05	0	0	0.000530674	0	2.20099e-05	9.74803e-05	0	0	0	0
Candidatus Minimicrobia vallesae	0	0	0	0	0	0	0	0	0	9.33924e-05	0	1.06974e-05	0	0	0	0	0	0	0	0	0	0	0	0	0	0	0	0	0	0	0	0	0	0	0	0	0	0	0	0	0	0	0	0	0	0	0	0	0
Acholeplasma hippikon	0	0	0	0	0	0	0	0	0	0	0	0	0	0	0	0	0	0	0	0	0	0	0	0	0	0	0	0	0	0	0	0	0	0	0	0	0	0	0	0	0	3.35163e-05	0	0	0	0	0	0	0
Webervirus wv1513	0	0	0	0	0	0	0	0	0	0	0	0	0	0	0	0	0	0	0	0	0	0	0.00210862	0	0	0	0	0	0	0	0	0	0	0	0	0	0	0	0	0	0	0	0	0	0	0	0	0	0
Prevotella intermedia	0	0	0	0	0	0	5.58073e-05	0	0	0	0	0.00028883	8.26904e-05	0	0	0	0	0	0.000146086	0	1.76454e-05	0	6.26103e-05	5.03585e-05	6.70217e-05	0	0	4.97497e-05	0	0	0	0	0	0	0	2.52089e-05	0	0	0	0	0	0	0	5.0249e-05	0	0	0	0	0
Blohavirus americanus	0	0	0	0	0	0	0	0	0	0	0	0	0.00141508	0	0	0	0	0	0	0	0	0	0	0	0	0	0	0	0	0	0	0	0	0	0	0	0	0	0	0	0	0	0	0	0	0	0	0	0
Webervirus GHK3	0	0	0	0	0	0	0	0	0	0	0	0	0	0	0	0	0	0	0	0	0	0	0.00202813	0	0	0	0	0	0	0	0	0	0	0	0	0	0	0	0	0	0	0	0	0	0	0	0	0	0
Atlantibacter hermannii	0	0	0	0	0	0	0	0	0	0	0	1.87205e-05	0	0	0	0	1.34588e-05	0	0	0	0	0	0	0	0	0	0.000113703	0	0	0	0	0	0	0.00113185	0	0	2.32064e-05	0	0	0	0	0	0	0	2.6346e-05	0	0	0	0
Ruminococcus albus	0	0	0	0	0	0	0	0	0	0	0	0	0	0	0	0	0	2.97274e-05	0	0	0	0	0	0	0	0	0	0	0	0	0	0	0	0	0	0	0	0.000147869	0	0	0.000580255	0	0	0	0	0	0	0	0
Streptococcus rubneri	0	0	0	0	0	3.86833e-05	2.7597e-06	0	0	0	0	0	0	0	0	0	2.619e-05	0	0	0.000150346	0	0	0	0	0	0	3.46053e-05	0	0	0	0	0	0	0	0	0	5.01759e-05	0	5.57541e-05	0.000237799	3.50141e-05	0	0.000340547	0	0	0	6.59073e-05	0	0
Efquatrovirus SHEF4	0	0	0	0	0	0	0	0	0	0	0	0	0	0	0	0	0	0	0	0	0	0	0	0	0	0	0	0	0	0.00145182	0	0	0	0	0	0	0	0	0	0	0	0	0	0	0	0	0	0	0
Trueperella pyogenes	0	0	0	2.51283e-05	0	2.99125e-05	0	0	7.76172e-05	0	0.000122094	4.5464e-05	4.64842e-05	0	0	0	8.80275e-05	0	0	0.000141358	0	0	5.44113e-05	2.80911e-05	0	0	0	3.36741e-05	0	0	0	0	0	0	0	0	0	0	0	0	4.13938e-05	0.000158644	0.000572738	0	0	0	0	0	0
Bacillus cereus	4.06626e-05	0	0	0	0	0	0	0	0	7.20666e-05	0	0	0	0	4.7275e-05	0	0	0	2.054e-05	0	0	0	0	0	0	0	0	0	0	0	0	0	0	0	0	0	0	0	0	0.000201215	0	0	0	0	0	0	0	0	0
Burzaovirus faecalis	0	0	0	0	0	0	0	0	0	0	0	0	0	0	0	0	0	0	0	0	0	0	0	0	0	0	0	0	0	0	0	0	0	0	0	0	0	0	0	0	0	0	0	0	0	0	0	0	0
Eggerthella sp. YY7918	0	0	0	2.70613e-05	0	0	3.92491e-05	0	0	0	0.000241609	0	0.000331579	0	0	0	0	0	0	0	1.35156e-05	3.31946e-05	0	0	0	0	0	0	0	0	0	0	0	0	0	3.18113e-05	0	0	0	0	0	0.000551901	0	0	0	0	0	0	0
Clostridium septicum	0	0	0	0	0	8.44356e-05	0	0	0	0.00012722	0	0	0	0	0	0	0	0	0	0	0	0	0	0	0	0	0.00028673	0	0	0	0	0	0	0	0	0	0	0	0	0	0	0	0	0	0	0	0	0	0
Clostridium beijerinckii	0	0	0	0	0	0	0	0	0	0.000512555	0	0	0	0	0	0	0	0	0	0	0	0	0	0	0	0	8.89851e-05	0	0	0	0	0	0	0	0	0	0	0	0	0	0	0	0	0	0	0	0	0	0
Enterobacter roggenkampii	0	0	0	1.93295e-05	0	0	0	0	0	3.97101e-05	2.3645e-05	0	6.54049e-06	0	0	0	0	0	0	0	0	0	0	0	0	0	0.000721768	0	0	0	0	0	0	0	0	0	2.50879e-05	0	0	0	0	0	0	0	0	0	0	0	0
Webervirus KLPN1	0	0	0	0	0	0	0	0	0	0	0	0	0	0	0	0	0	0	0	0	0	0	0.00186266	0	0	0	0	0	0	0	0	0	0	0	0	0	0	0	0	0	0	0	0	0	0	0	0	0	0
Lactobacillus acetotolerans	0	0	0	0	0	0	0	0	0	0	0	0	0	0	0	0	0	0	0	0	0	0	0	0	0	0	0	0	0	0	0	0	0	0	0	0	0	0	0.000125655	0.000128046	0	0	0	0	0	0	4.56282e-05	0	0
Schaalia meyeri	0	0	0	0	0	0	0	0	0	0	0	4.27897e-05	2.1023e-05	0	0	2.48461e-05	0	5.47611e-06	0	0	0	0	0	0	0	0	0	0	0	0	0	0	0	0	0	0.000202272	0	0	0	0	4.59931e-05	0	0	0	0	0	0	0	0
Clostridium baratii	0	0	0	0	0	0	0	0	0	0.000258116	0	0	0	0	0	0	0	0	0	0	0	0	0	0	0	0	0.000187857	0	0	0	0	0	0	0.000126016	0	0	0	0	0	0	0	0	0	0	0	0	0	0	0
Raoultella ornithinolytica	0	0	0	9.66475e-06	0	0	0	0	0	7.72142e-05	0.000337478	5.34871e-05	0	0	0	0	0	0	0	0	0	0	0	0	0	0	0.000158196	0	0	0	0	0	0	0	0	0	0	0	0	0	0	0	0	0	0	0	0	0	0
Webervirus N141	0	0	0	0	0	0	0	0	0	0	0	0	0	0	0	0	0	0	0	0	0	0	0.00182837	0	0	0	0	0	0	0	0	0	0	0	0	0	0	0	0	0	0	0	0	0	0	0	0	0	0
Mariniplasma anaerobium	0	0	0	0	0	0	0	0	0	0	0	0	0	0	0	0	0	0	0	0	0	0	0	0	0	0	0	0	0	0	0	0	0	0	0	0	0	0	0	0	0	2.56958e-05	0	0	0	0	0	0	0.000267594
Lacrimispora sphenoides	0	0	0	0	0	0.000396455	0	0	0	0	0	0	0	0	0	0	0	0	0	0	0	0	0	0	0	0	0	0	0	0	0	0	0	0.00107299	0	0	0	0	0	0	0	0	0	0	0	0	0	0	0
Desulfovibrio fairfieldensis	0	0	0	0	0	0	0	0	0	0	0	0	0	0	0	0	0	0	0	0	0	0	0	0	0	0	0	0	0	0	0	0	0	0	0	0	0	0	0	0	2.359e-05	0	0	0	0	0	0	0	0
Prevotella veroralis	0	0	0	0	0	0	0	0	0	0	0	0	0	0	0	0	0	0	0	0	0	0	0	0	0	0	0	0	0	0	0	0	0	0	0	0	0	0	0	0	0	0	0	0	0	0	0	0	0
Citrobacter cronae	0	0	0	0	0	0	0	0	0	0	0	0	3.62063e-06	0	0	0	0	0	0	0	0	0	0	0	0	0	0.00126062	0	0.000103206	0	0	0	0	0	0	0	1.31712e-05	0	1.6643e-06	0	0	0	0	0	0	0	0	0	0
Aminipila luticellarii	0	0	0	0	0	4.7585e-05	0	0	0.000125459	7.57434e-05	0	0	6.87919e-05	0	0	0	0	0	0	0	0	0	0	0	0	0	0	0	0	0	0	0	0	0	0	0	0	0	2.85012e-05	0	0	0.000241317	0.000278629	0	0	0	0	0	0
Lacticaseibacillus casei	0	0	0	0	0	0	0	0	0	0	0	0	0	0	0	1.24231e-05	0	0	0	4.08548e-06	0	0	0	0	0	0	0	0	0	8.85259e-05	0.000420239	0	0	0	0.000743377	0	0	0	0	0	0	0	0	0	0	0	0.000390374	6.32238e-05	0
Citrobacter sp. FDAARGOS_156	0	0	0	0	0	0	0	0	0	0	0	0	0	0	0	0	0	0	0	0	0	0	0	0	0	0	0.000608065	0	0.00109398	0	0	0	0	0	0	0	0	0	0	0	0	0	0	0	0	0	0	0	0
Enterococcus sp. LX10	0	0	0	0	0	0	0	0	0	0	0	0	0	0	0	0	0	0	0	0	0	0	0	0	0	0	0	0	0	0.000253774	0	0	0	0	0.000120142	0	0	0	0	0	0	0	0	0	0	0	8.61865e-05	0.000516328	0
Webervirus KpCol1	0	0	0	0	0	0	0	0	0	0	0	0	0	0	0	0	0	0	0	0	0	0	0.00173445	0	0	0	0	0	0	0	0	0	0	0	0	0	0	0	0	0	0	0	0	0	0	0	0	0	0
Clostridium saccharoperbutylacetonicum	0	0	0	0	0	0	0	0	0	0.000652276	0	0	0	0	0	0	0	0	0	0	0	0	0	0	0	0	6.4267e-05	0	0	0	0	0	0	0	0	0	0	0	0	0	0	0	0	0	0.000524286	0	0	0.000168597	0
Salmonella bongori	0	0	0	2.70613e-05	0	0	0	0	0	0	0	0	8.05881e-06	0	0	0	9.82125e-06	0	0	0	0	0	0	0	0	0	0.000168083	0	0	0	0	0	0	0	0	0	0	0	0	0	0	0	0	0	0	0	0	0	0
Webervirus mezzogao	0	0	0	0	0	0	0	0	0	0	0	0	0	0	0	0	0	0	0	0	0	0	0.00170538	0	0	0	0	0	0	0	0	0	0	0	0	0	0	0	0	0	0	0	0	0	0	0	0	0	0
Leuconostoc gelidum	0	0	0	0	0	0	0	0	0	0	0	0	0	0	0	0	0	0	0	0	0	1.80679e-05	0	0	0	0	0	0	0	0	0	0	0	0	0	7.20256e-06	0	0	3.70307e-05	0	0	0	0	0	0	0	0	0	0
Brevundimonas pondensis	0	0	0	0	0	0	0	0	0	0	0	0	0	0	0	0	0	0	0	0	0	0	0	0	0	0	0	0	0	0	0	0	0	0	0	0	0	0	0	0	0	0	0	0	0	0	0	0	0
Webervirus PKP126	0	0	0	0	0	0	0	0	0	0	0	0	0	0	0	0	0	0	0	0	0	0	0.00167482	0	0	0	0	0	0	0	0	0	0	0	0	0	0	0	0	0	0	0	0	0	0	0	0	0	0
Bifidobacterium scardovii	0	0	0	0	0	0	0.000136145	0	0	0	0	0	0	0	0	0	0	0	0	1.55248e-05	0	0	0	0	0	0	0	0	0	0	0	0	0	0	0	0	0	0	0	0	0	0	0	0	0	0	5.0698e-06	0	0
Babesia ovata	0	0	0	0	0	0	0	0	0	0	0	0	0	0	0	0	0.000554355	0	0	0	0	0	0	0	0	0	0	0	0	0.00108002	0	0	0	0	0	0	0	0	0	0	0	3.01646e-05	0	0	0	0	0	0	0
Butyricicoccus sp. GAM44	0	0	0	0	0	8.88865e-05	0	0	0	0	0	2.67435e-05	0	2.35838e-05	0	0	0.0013266	0	0	0	0	0	0	0	0	0	0	0	0	0	0	0	0	0	0	0	0	0	0	0	0	0	0	0	0	0	0	0	0
Webervirus F20	0	0	0	0	0	0	0	0	0	0	0	0	0	0	0	0	0	0	0	0	0	0	0.00160998	0	0	0	0	0	0	0	0	0	0	0	0	0	0	0	0	0	0	0	0	0	0	0	0	0	0
Webervirus KpKT21phi1	0	0	0	0	0	0	0	0	0	0	0	0	0	0	0	0	0	0	0	0	0	0	0.001607	0	0	0	0	0	0	0	0	0	0	0	0	0	0	0	0	0	0	0	0	0	0	0	0	0	0
Skunavirus i0139	0	0	0	0	0	0	0	0.000197178	0	0	0	1.06974e-05	8.47927e-05	0	0.000168417	0	0	4.69381e-06	0	8.98807e-06	0	0.00022858	0	0	0	0	6.4267e-05	0	0	0	0	0	0	0	0	5.16183e-05	0	0	0	0.000109753	0	0	0	0	0	0	0	0	0
Salmonella sp.	0	0	0	0	0	0	0	0	0	0.000112512	9.58697e-05	0	0	0	0	0	0	0	0	5.71968e-06	0	0	0	0	0	0	0.000227406	0	0	0	0	0	0	0	0	0	0.000390745	0	0	0	0	0	0	0	0	0	0	0	0
Latilactobacillus curvatus	0	0	0	0	0	0	0	0	0	0	0	0	0	0	0	0	1.41863e-05	8.60531e-06	0	2.85984e-05	0	0	1.41618e-05	0	0	0	0	0	0	0	0	0	0	0	0	4.62164e-05	0	0	3.22459e-05	0.000128046	0	0	0	0	0	0	0	0.000242358	0
Lactobacillus apis	0	0	0	0	0	0	0	0	0	0	0	0	0	0	0	0	0	0	0	0	0	0	0	0	0	0	0	0	0	0	0	0	0	0	0	0	0	0	0	0	0	0	0	0	0	0	0	7.37611e-05	0
Phascolarctobacterium sp. Marseille-Q4147	1.41846e-05	0	1.70958e-05	0	0	0	0	0	0.000466373	0	0	0.0002086	0.000120298	2.76853e-05	0	0	0	3.1292e-05	0	0	0	0	0	0	0	0	0	0	0	0	0	0	0	0	0	0	0	0	0	0	0	0	0	0	0	0	0	0	0
Prevotella denticola	0.000726253	0	0	0	0	0	1.99312e-05	0	0.000184675	0	0	0	0	0	0	0	0	0	3.10196e-05	0	0	0	0	0	4.04659e-05	0	0	2.48749e-05	0	0	0	0	0	0	0	0	0	0	0	0	0	0	0	4.98337e-06	0	0	0	0	0
Bacteroides coprosuis	0	0	0	6.57203e-05	0	0	0	0	0	0	0	7.35447e-05	1.90375e-05	5.75678e-05	0	0	0	0	0	0	0	0	0	8.83843e-05	0	0	0	0.000169217	0	0	0	0	2.39477e-05	0	0	0	0	0	0	0	0	0	0	0	0	0	0	0	0
Klebsiella virus NJS2	0	0	0	0	0	0	0	0	0	0	0	0	0	0	0	0	0	0	0	0	0	0	0.00153321	0	0	0	0	0	0	0	0	0	0	0	0	0	0	0	0	0	0	0	0	0	0	0	0	0	0
Riemerella anatipestifer	0	0	9.76902e-05	0	0	0	5.1821e-05	0	0	0	4.77199e-05	0	2.82642e-05	0	0	0	0	0.000158025	3.91937e-05	0	0	0	6.93185e-05	5.68674e-05	6.61787e-05	0	0	0	0	0	0	0	0	0	0	0	0	9.2418e-05	0	0	0	0	0	1.86877e-05	0	0	0	0	0
Aeromonas caviae	0	0	0	0	0	0	0	0	0	0	0	0	0	0	0	0	0	0	0	0	0	0	0	0	0	0	0	0	0	0	0	0	0	0	0	0	0	0	0	0	0	0	0	0	0	0	0	0	0
Enterobacter kobei	0	0	0	0	0	0	0	0	0	0.000105894	8.16827e-06	0	0	0	0	0	0	0	0	0	0	0	0	0	0	0	0.000884908	0	0	0	0	0	0	0	0	0	0	0	0	0	0	0	0	0	0	0	0	0	0
Citrobacter sp. Colony219	0	0	0	0	0	0	0	0	0	0	0	0	1.63512e-06	0	0	0	0	0	0	0	0	0	0	0	0	0	0.000499305	0	0.000949491	0	0	0	0	0	0	0	5.64479e-06	0	0	0	0	0	0	0	0	0	0	0	0
Streptococcus acidominimus	0	0	0	0	0	1.78689e-05	0	0	0	0	2.49347e-05	1.06974e-05	0	1.23046e-05	0	0	2.7645e-05	0	0	0	0	0	0	0	0	0	0	0	0	0	0	0	1.19739e-05	5.44361e-05	0	0	0	0	0	0	1.11274e-05	4.35711e-05	0	0	3.16152e-05	0	0	0	0
Skunavirus sv96603	0	0	0	0	0	0	0	0	0	0	0	0	0	0	0	0	6.18375e-05	0	0	0	0	0.000150426	0	0	0	0	0	0	0	0	0	0	0	0	0	0	0	0	0	0	0	0	0	0	0	0	0.000192652	0	0
Proteus terrae	0	0	0	0	0	0	0	0	0	0	0	0	0	0	0	0	0	0	0	6.53678e-06	0	0	0	0	0	0	0	0	0	0	0	0	0	0	0	0	0	0	0	0	0	0	0	0	0	0	0	0	0
Skunavirus sv16802	0	0	0	0	0	0	0	0.00024514	0	0	0	0	0	0	0.000240596	3.10576e-05	0	0	0	0	0	9.83232e-05	0	0	0	0	0	0	0	0	0	0	0	0	0	7.08251e-05	0	0	0	0.000182922	0	0	0	0	0	0	2.73769e-05	0	0
Desulfovibrio vulgaris	0	0	0	0	0	0	0	0	7.19298e-05	0	0	0.000183193	7.53324e-05	0	0	0	0	0	0.000117791	0	0	0	0	0	0	0	0	0	0	0	0	0	0	0	0	0	0	0	0	0	0	0	0	0	0	1.47471e-05	0	0	0
Parolsenella catena	0	0	0	0	0	0	0	0	0	0	2.06356e-05	6.55217e-05	0	0	0	0	4.83788e-05	0	0	0	0	0	0	0	0	0	0	0	0	0	0	0	0	0	0	0	0	0	0	0	0	0	0	0	0	0.00100961	0	0	0
Enterobacter sp. SA187	0	0	0	2.51283e-05	0	0	0	0	0	0	0	0	0	0	0	0	0	0	0	0	0	0	0	0	0	0	7.41543e-05	0	0	0	0	0	0	0.000372393	0	0	1.69344e-05	0	8.73759e-06	0	0	0	0	0	0	0	0	0	0
Enterococcus saigonensis	0	0	0	0	0	0	0	7.46078e-05	0	0	0	0	0	0	3.419e-05	0	0	0	0	0	0	3.23542e-05	0	0	0	0	0	0	0	0.000112133	0	0	0	0	0	0	0	0	0	0	0	0	0	0	0	0	0	0	0
Clostridium chauvoei	0	0	0	0	0	6.42103e-05	0	0	0	0.0001081	0	0	0	0	0	0	0	0	0	0	0	0	0	0	0	0	0.000163139	0	0	0	0	0	0	0	0	0	0	0	0	0	0	0	0	0	0.000147538	0	0	0	0
Staphylococcus phage StB12	0	0	0	0	0	0	0	0	0	0	0	0	0	0	0	0	0	0	0	0	0	0	0	0	0	0	0	0	0	0	0	0	0	0	0	0	0	0	0	0	0	0	0	0	0	0	0	0	0
Culoivirus intestinalis	0	0	0	0	0	0	0	0	0	0	0	0	0	0	0	0	0	0	0	0	0.00101855	0.000334467	0	0	0	0	0	0	0	0	0	0	4.07112e-05	0	0	0	0	0	0	0	0	0	0	0	0	0	0	0	0
Webervirus sweeny	0	0	0	0	0	0	0	0	0	0	0	0	0	0	0	0	0	0	0	0	0	0	0.00138935	0	0	0	0	0	0	0	0	0	0	0	0	0	0	0	0	0	0	0	0	0	0	0	0	0	0
Webervirus TSK1	0	0	0	0	0	0	0	0	0	0	0	0	0	0	0	0	0	0	0	0	0	0	0.00136475	0	0	0	0	0	0	0	0	0	0	0	0	0	0	0	0	0	0	0	0	0	0	0	0	0	0
Lactococcus garvieae	3.40431e-05	0	0	0	0	0	0	3.73039e-05	0	0	0	3.20923e-05	0	0	9.70826e-06	0	3.23738e-05	0	0	8.00755e-05	0	2.68918e-05	0	0	0	0	0	0	0	0	0	0	0	0	0	0	0	0	0	0	0.00020504	0	0	0	0	0	0	0	0
Abiotrophia defectiva	0	0	0	0	0	0	0	0	0	6.69189e-05	0	0	0	0	0	0	0	0	0	0	0	0	0	0	0	0	0	0	0	0	0	0	0	1.69671e-05	0	0	0	0	0	0	0	4.13367e-05	0.00109904	0	8.69419e-05	0	0	0	0
Webervirus wv13	0	0	0	0	0	0	0	0	0	0	0	0	0	0	0	0	0	0	0	0	0	0	0.00135656	0	0	0	0	0	0	0	0	0	0	0	0	0	0	0	0	0	0	0	0	0	0	0	0	0	0
Campylobacter ureolyticus	0	0	0	0	0	0	0	0	0	0	0	0	0	0	0	0	0	0	0	0	0	0	0	0	0	0	0	0	0.00134167	0	0	0	0	0	0	0	1.31712e-05	0	0	0	0	0	0	0	0	0	0	0	0
Skunavirus sv42	0	0	0	0	0	0	0	7.99369e-05	0	0	0	0	0	0	9.91931e-05	0	0	0	0	0	0	0.000304634	0	0	0	0	0	0	0	0	0	0	0	0	0	4.14147e-05	0	0	0	9.14612e-05	0	0	0	0	0	0	9.12563e-06	0	0
Webervirus JY917	0	0	0	0	0	0	0	0	0	0	0	0	0	0	0	0	0	0	0	0	0	0	0.00131705	0	0	0	0	0	0	0	0	0	0	0	0	0	0	0	0	0	0	0	0	0	0	0	0	0	0
Klebsiella sp. MPUS7	0	0	0	0	0	0	0	0	0	0	0	0	0	0	0	0	0	0	0	0	0	0	0	0	0	0	0	0	0	0	0	0	0	0	0	0	0	0	0	0	0	0	0	0	0	0	0	0	0
Enterococcus gilvus	0	0	0	0	0	0	0	0.000101253	0	0	0	0	1.20298e-05	0	5.78275e-05	8.48909e-05	0	0	0	0.000104588	0	0	0	0	0	0	0	0	0	8.26241e-05	0	0	0	0	0	0	0	0	0	0	0	0	0	0	0	0	0	5.26865e-05	0
Peptacetobacter hiranonis	2.93149e-05	0	0	0	0	0	0	0	1.57242e-05	0.000133103	0	0	0	0	0	0	0.00020952	0	2.95525e-05	0	0	0	0	0	0	0	0	0	0	0	0	0	4.78955e-05	0.000220042	5.2562e-05	0	4.89215e-05	0	0	0	0	0	0	0	0.000213403	0	0	0.000158059	0
Phascolarctobacterium succinatutens	0	0	3.05282e-05	0	0	0	0	0	2.87719e-05	0	0.000131982	0	0	0	0	0	0	1.32991e-05	0	0	0	0	0	0	0	0	0	0	0	0	0	0	0	0	0	0	1.12896e-05	0	0	0	0	0.000189925	0.000232191	0	3.9519e-05	3.7435e-05	0	0	0
Enterobacter cloacae complex sp.	0	0	0	0	0	0	0	0	0	3.89748e-05	0	0	0	0	0	0	0	0	0	0	0	0	0	0	0	0	0.000202688	0	0	0	0	0	0	0	0	0	1.94432e-05	0	0	0	4.15421e-06	0	0	0	0	0	0	0	0
Citrobacter sp. CF971	0	0	0	0	0	0	0	0	0	0.000102952	0	0	0	0	0	0	0	0	0	0	0	0	0	0	0	0	0.00106288	0	0	0	0	0	0	0	0	0	0	0	0	0	0	0	0	0	0	0	0	0	0
Webervirus KLPPOU149	0	0	0	0	0	0	0	0	0	0	0	0	0	0	0	0	0	0	0	0	0	0	0.00124773	0	0	0	0	0	0	0	0	0	0	0	0	0	0	0	0	0	0	0	0	0	0	0	0	0	0
Parolsenella massiliensis	0	0	0	6.37873e-05	0	2.60507e-05	0	0	0.000488119	0	5.33087e-05	0	0	0	0	0	5.49263e-05	0	2.38935e-05	0	0	0	0	0	0	0	0	0	0	0	0	0	0	0	0	0	0	0	2.28842e-05	0	0	0	0	0	0	0.000107768	0	0	0
Webervirus KP1801	0	0	0	0	0	0	0	0	0	0	0	0	0	0	0	0	0	0	0	0	0	0	0.00121792	0	0	0	0	0	0	0	0	0	0	0	0	0	0	0	0	0	0	0	0	0	0	0	0	0	0
Zygotorulaspora mrakii	0	0	0	0	0	0	0	0	0	0	0	0	0	0	0	0	0	0	0	0	0	0	0	0	0	0	0	0	0	0	0	0	0	0	0	0	0	0	0	0	0	0	0	0	0	0	0	0	0
Romboutsia hominis	0	0	0	0	0	0	0	0	0	0.000136044	0	0	0	0	0	0	0	0	0	0	0	0	0	0	0	0	0	0	0	0	0	0	0	0.000191764	0	0	0	0	2.01797e-05	0	0.000159492	0	0	0	0.000176518	0	0	0	0
Caproicibacterium lactatifermentans	0	0	0	0	0	0.000115003	0	0	0	0	0	0	0	0	0	0	0	0	0	0	0	0	0	0	0	0	0	0	0	0	0	0	0	0	0	0	0	0	0	0	0	0	0.000913284	0	0	0	0	0	0
Escherichia phage Envy	0	0	0	0	0	0	0	0	0	0.0011641	0	0	0	0	0	0	0	0	0	0	0	0	0	0	0	0	0	0	0	0	0	0	0	0	0	0	0	0	0	0	0	0	0	0	0	0	0	0	0
Lactococcus piscium	0	0	0	0	0	0	0	0	0	0	0	0	0	0	0	0.000147006	0	0	0	2.61471e-05	0	2.14294e-05	0	0	0	0	0	0	0	0	0	0	0	0	0	0	0	0	0	0	0	0	0	0	0	0	0	0	0
Webervirus sushi	0	0	0	0	0	0	0	0	0	0	0	0	0	0	0	0	0	0	0	0	0	0	0.00116276	0	0	0	0	0	0	0	0	0	0	0	0	0	0	0	0	0	0	0	0	0	0	0	0	0	0
Campylobacter coli	0	0	0	0	0	4.03851e-05	0	0	0	0	3.86918e-05	0	2.53444e-05	0	0	0	5.74725e-05	0	0	0	0	0	3.20505e-05	0	7.58736e-06	0	0	0	0	0	0	0	0	0	0	0	0	0	0	0	0	0	0	0	0	0	0	0	0
Schaalia turicensis	0	0	0	0	0	1.5578e-05	0	0	1.13749e-05	0	0	0	0	0	0	0	0	0	0	3.18668e-05	0	0	0	0	0	0	0	0	0	0	0	0	0	0	0	0	4.39039e-06	0	0	0	0	0	9.28764e-05	2.07641e-06	0	0	3.24467e-05	0	0
Enterobacter mori	0	0	0	1.35306e-05	0	0	0	0	0	0	0	0	0	0	0	0	0	0	0	0	0	0	2.16154e-05	0	0	0	0.00010876	0	0	0	0	0	0	4.41852e-06	0	0	0	0	0	0	0	0	0	0	1.3173e-05	0	0	0	0
Citrobacter virus CrRp3	0	0	0	0	0	0	0	0	0	0	0	0	0	0	0	0	0	0	0	0	0	0	0	0	0	0	0	0	0	0	0	0	0	0	0	0	0	0	0	0	0	0	0	0	0	0	0	0	0
Blastocystis hominis	0	0	0	0	0	0	0	0	0	0	0	0	0	0	0	0	0	0	0	0	0	0	0	0	0	0	0	0	0	0	0	0	0	0	0	0	0	0	0	0	0	0	0	0	0	0	0	0	0
Prevotella jejuni	0	0	0	0	0	0	0	0	0	0	0	0	0	0	0	0	1.05488e-05	0	0	0	1.20139e-05	0	0	3.73406e-05	2.69773e-05	0	0	4.55193e-05	0	0	0	0	0	0	0	0	0	0	0	0	0	0	0	0	0	0	0	0	0
Clostridium sp. DL-VIII	0	0	0	0	0	0	0	0	0	0	0	0	0	0	0	0	0	0	0	0	0	0	0	0	0	0	0	0	0	0	0	0	0	0	0	0	0	0	0	0	0	0	0	0	0.000363575	0	0	0	0
Streptococcus sp. NPS 308	0	0	0	0	0	0	0	0	0	0	0	0	0	0	0	0	0	0	0	0	0	0	0	0	0	0	0	0	0	0	0	0	0	0	0	0	0	0	7.28132e-06	0.000128046	0	0	9.28764e-05	0	0	0	0	0	0
Streptococcus sp. 1643	0	0	0	0	0	1.25672e-05	0	0	0	0	0	0	0	0	0	0	0	7.82301e-06	0	8.98807e-06	0	0	0	0	0	0	0	0	0	0	0	0	0	0	0	0	6.89919e-06	0	0	0	0	0	0	0	0	0	0	0	0
Pichia kudriavzevii	0	0	0	0	0	0	0	0	0	0	0	0	0	0	0	0	0	0	0	0	0	0	0	0	0	0	0	0	0	0	0	0	0	0	0	0	0	0	0	0	0	0	0	0	0	0	0	0	0
Raoultella planticola	0	0	0	1.15977e-05	0	0	0	0	0	6.32421e-05	4.94395e-05	0	0	0	0	0	0	0	0	0	0	0	0	0	0	0	0.000103816	0	0	0	0	0	0	0	0	0	1.31712e-05	0	0	0	0	0	0	0	2.10768e-05	0	0	0	0
Staphylococcus capitis	0	0	0	0	0	0	0	0	0	0	0	0	0	0	0	0	0	0	0	0	0	0	0	0	0	0	0	0	0	0	0	0	0	0	0	0	0	0	0	0	0	0	0	0	0	0	0	0	0
Acidaminococcus fermentans	0	0	2.93071e-05	0	0	0	0	0	0.000212109	0	0	0	5.26743e-05	0	0	0	0	0	0	0	0	0	0	0	0	0	0	0	0	0	0	0	0	0	0	0.000106238	0	0	0	0	0	0.00014412	0	0	0	0	0	0	0
Pseudocitrobacter corydidari	0	0	0	4.05919e-05	0	0	0	0	0	0	1.80562e-05	0	0	0	0	0	1.23675e-05	0	0	0	0	0	0	0	0	0	0.000182914	0	0	0	0	0	0	0	0	0	2.25792e-05	0	0	0	0	0	0	0	2.6346e-05	0	0	0	0
Phytobacter ursingii	0	0	0	0	0	0	0	0	0	4.41224e-05	0	0	0	0	0	0	0	0	0	0	0	0	0	0	0	0	9.39287e-05	0	0	0	0	0	0	0	0	0	1.50528e-05	0	0	0	0	0	0.00026315	0	0	0	0	0	0
[Enterobacter] lignolyticus	0	0	0	2.12624e-05	0	0	0	0	0	1.10306e-05	0	0	0	0	0	0	0	0	0	0	0	0	0	0	0	0	7.41543e-05	0	0	0	0	0	0	0	0	0	0	0	0	0	0	0	0	0	2.10768e-05	0	0	0	0
Prevotella scopos	0.000208041	0	0	0	0	0	1.37985e-05	0	6.15585e-05	0	0	4.81384e-05	0	0	0	0	0	0	0	0	1.42665e-05	0	0	1.06198e-05	1.64393e-05	0	0	1.97984e-05	0	0	0	0	0	0	0	0	0	0	0	0	0	0	0	8.30562e-06	0	6.91981e-05	0	0	0
Skunavirus LP1502a	0	0	0	0	0	0	0	0	0	0	0	0	0	0	0.000137182	0	0	0	0	7.35387e-06	0	0.000119753	0	0	0	0	0	0	0	0	0	0	0	0	0	3.90138e-05	0	0	0	9.14612e-05	0	0	0	0	0	0	2.02792e-05	0	0
Webervirus TAH8	0	0	0	0	0	0	0	0	0	0	0	0	0	0	0	0	0	0	0	0	0	0	0.000986857	0	0	0	0	0	0	0	0	0	0	0	0	0	0	0	0	0	0	0	0	0	0	0	0	0	0
Webervirus NJS1	0	0	0	0	0	0	0	0	0	0	0	0	0	0	0	0	0	0	0	0	0	0	0.000986112	0	0	0	0	0	0	0	0	0	0	0	0	0	0	0	0	0	0	0	0	0	0	0	0	0	0
Kluyvera ascorbata	0	0	0	2.12624e-05	0	0	0	0	0	0	0	0	0	0	0	0	0	0	0	0	0	0	0	0	0	0	7.41543e-05	0	0	0	0	0	0	0	0	0	0	0	0	0	0	0	0	0	0	0	0	0	0
Campylobacter showae	0	0	0	0	0	0	0	0	8.02937e-05	0.000339742	0.000172393	0	0	0	0	0	0	0	0	0	0	0	0	0	0	0	0	0	0	0	0	0	0	0.000210321	0	0	5.39391e-05	0	6.44917e-06	0	0	7.93218e-05	0	1.3289e-05	0	0	0	0	0
Caproicibacter fermentans	0	0	0	0	0	0.000138632	0	0	0	0	0	0	0	0	0	0	0	0	0	0	0	0	0	0	0	0	0	0	0	0	0	0	0	0	0	0	0	0.000110902	0.000151452	0	0	0	0	0	0	0	0	0	0
Efquatrovirus AL3	0	0	0	0	0	0	0	0	0	0	0	0	0	0	0	0	0	0	0	0	0	0	0	0	0	0	0	0	0	0.000973785	0	0	0	0	0	0	0	0	0	0	0	0	0	0	0	0	0	0	0
Murdochiella vaginalis	0	0	0	0	0	2.19271e-05	0	0	0	0	5.24489e-05	0	0	0	0	0	3.71025e-05	0	1.53002e-05	0	0	0	0	0	0	0	0	0	0	0	0	0	1.43686e-05	3.79992e-05	0	0	0	0	2.57967e-05	0	3.23435e-05	0.000121776	0.000123835	0	0	0	1.82513e-05	0	0
Petrimonas mucosa	0	0	0	0	0	0	0	0	0	0	0	0.00012302	0.000202755	0	0	0	0	0	0	0	0	0	0	0	0	0	0	0	0	0	0	0	0	0	0	0	0	0	0	0	0	0	0	0	0	0.000190578	0	0	0
Prevotella nigrescens	0.000452963	0	0	5.60555e-05	0	0	0	0	0	0	0	0	0	0	0	0	0	0	0	0	0	0	0	0	0	0	0	0	0	0	0	0	0	0	0	3.6613e-05	0	0	0	0	0	0	0	2.61627e-05	0	0	0	0	0
Leuconostoc pseudomesenteroides	0	0	0	0	0	0	0	0	0	0	0	0	9.81073e-06	0	0	0	0	0	0	0	0	0.000811796	0	0	0	0	0	0	0	0	0	0	0	0	0	0	0	0	0	0	0	0	0	0	0	0	0	0	0
Cloacibacillus porcorum	0	0	0	0	0	0	0	0	4.61689e-05	0	0	5.08127e-05	0.000107568	0	0	0	7.63875e-05	0	0	0	0	0	1.19258e-05	0	0	0	0	0	0	0	0	0	0	0	0	0	4.32767e-05	0	0	0	0	0	0	0	0	0	0	0	0
Skunavirus sv88605	0	0	0	0	0	0	0	6.92786e-05	0	0	0	0	0	0	5.90937e-05	0	7.63875e-06	0	0	0	0	2.94129e-05	0	0	0	0	0	0	0	0	0	0	0	0	0	0.000184866	0	0	0	0.000146338	0	0	0	0	0	0	0	0	0
Streptococcus sp. HSISS1	0	0	0	0	0	0	0	0	0	0	0	4.14525e-05	2.79139e-05	0	0	1.24231e-05	0	0	0	0	0	3.10937e-05	0	0	0	0.000133143	0	0	0	0	0	0	0	5.74407e-05	0	5.76205e-05	1.81888e-05	0	0	0	9.64371e-06	7.70874e-05	0	0	0.00013173	0	0	0	0
Porphyromonas gingivalis	0	0	5.98353e-05	0	0	0	1.65582e-05	0	0	0	0	0	0	0	0	0	0	0	0	0	0	0	0	6.09783e-05	9.69496e-05	0	0	0	0	0	0	0	2.39477e-05	0	0	3.48124e-05	0	0	0	0	0	0	0	2.24252e-05	0	0	0	0	0
Skunavirus CHPC129	0	0	0	0	0	0	0	0.000149216	0	0	0	0	0	0	8.44196e-05	0	0	0	0	0	0	5.42038e-05	0	0	0	0	0	0	0	0	0	0	0	0	0	0.000354726	0	0	0	0	0	0	0	0	0	0	0	0	0
Klebsiella sp. CTHL.F3a	0	0	0	0	0	0	0	0	0	0.000116924	0	0	0	0	0	0	0	0	0	0	0	0	0	0	0	0	0	0	0	0	0	0	0	0	0	0	0	0	0	0	0	0	0	0	0	0	0	0	0
Paeniclostridium sordellii	3.02606e-05	0	0	0	0	9.64792e-05	0	0	0	0	0	0	3.92429e-05	0	0	0	0	0	0	0	0	0	0	0	0	0	0	0	0	0	0	0	0	0	0	0	2.1952e-05	0	0	0	0	0	0	1.20432e-05	0.000202864	0	0	0	0
Lactococcus carnosus	0	0	0	0	0	0	0	0	0	0	0	0	0	0	0	0	0	0	0	0	0	0	0	0	0	0	0	0	0	0	0	0	0	0	0	0	0	0	0	0	0	0	0	0	0	0	0	0	0
Staphylococcus pseudintermedius	5.67386e-06	0	0	0	0	0	0	0	0	0	1.71964e-05	0	0	0	0	3.72692e-05	0	0	0	3.67694e-05	0	2.43707e-05	0	3.42575e-06	0	0	0	0	0	8.26241e-05	0	0	0	0	0	0	0	0	0	0	0	0	0	0	0	0	0	0	0
Skunavirus sv05601	0	0	0	0	0	0	0	4.2633e-05	0	0	0	0	0	0	0.000129162	0	0	0	0	0	0	5.58845e-05	0	0	0	0	0	0	0	0	0	0	0	0	0	9.42335e-05	0	0	0	0.000201215	0	0	0	0	0	0	2.23071e-05	0	0
Actinomyces sp. oral taxon 169	0	0	0	0	0	4.00578e-05	6.74593e-06	0	0	0	3.86918e-06	1.20346e-05	4.50826e-05	1.25243e-05	0	0	0	0	0	0	0	0	0	0	0	0	0	0	0	0	0	0	0	9.08447e-05	0	4.08145e-05	0	0	0	0	1.20175e-05	0.000138534	0	6.6445e-06	0	0	0	0	0
Paracoccus yeei	0	0	0	0	0	0	0	0	0	0	0	0	0	0	0	0	0	0	0	0	0	0	0	0	0	0	0	0	0	0	0	0	0	0	0	0	0	0	0	0	0	0	0	0	0	0	0	0	0
Desulfovibrio desulfuricans	0	0	0	0	0	0	0	0	9.83598e-05	0	0	0	0	0	0	0	0	0	0	0	0	0	0	0	0	0	0	0	0	0	0	0	0	0	0	2.34083e-05	0	0	0	0	0	0	0	0.000174833	0	1.70159e-05	0	0	0
Cedecea neteri	0	0	0	3.47931e-05	0	1.25017e-05	0	0	0	0	0	0	0	0	0	0	0	0	0	0	0	0	0	0	0	0	0.000118647	0	0	0	0	0	0	0	0	0	0	0	1.47707e-05	0	0	0	0	0	0	0	0	0	0
Webervirus KpNIH2	0	0	0	0	0	0	0	0	0	0	0	0	0	0	0	0	0	0	0	0	0	0	0.00081617	0	0	0	0	0	0	0	0	0	0	0	0	0	0	0	0	0	0	0	0	0	0	0	0	0	0
Skunavirus B1127	0	0	0	0	0	0	0	4.2633e-05	0	0	0	0	0	0	6.4581e-05	0	0	0	0	0	0	5.9246e-05	0	0	0	0	0	0	0	0	0	0	0	0	0	2.52089e-05	0	0	0	0	0	0	0	0	0	0	7.60469e-05	0	0
Clostridium botulinum	0	0	0	0	0	0	0	0	0	0.000803763	0	0	0	0	0	0	0	0	0	0	0	0	0	0	0	0	0	0	0	0	0	0	0	0	0	0	0	0	0	0	0	0	0	0	0	0	0	0	0
Staphylococcus saprophyticus	0	0	0	0	0	0	0	0	0	0	0	0	0	0	0	0	0	0	0	0	0	0	0	0	0	0	0	0	0	0	0	0	0	0	0	0	0	0	0	0	0	0	0	0	0	0	1.31815e-05	0	0
Staphylococcus delphini	0	0	0	0	0	0	0	0	0	0	0	0	0	0	0	0	0	0	0	0	0	0	0	0	0	0	0	0	0	0	0	0	0	0	0	0	0	0	0	0	0	0	0	0	0	0	0	0	0
Lachnoanaerobaculum umeaense	0	0	0	0	0	0	3.64894e-05	0	0	0	0	0	0	0	0	0	0.000146591	0	0	0	0	0	0	0	0	0	0	0	0.000103206	0	0	0	0	0.000273948	0	0	0	0	0	0	0	0	0	0	0	0	0	0	0
Clostridium gasigenes	0	0	0	0	0	6.29667e-05	0	0	0	0.00011766	0	0	0	0	0	0	0	0	0	0	0	0	0	0	0	0	0.000148309	0	0	0	0	0	0	8.73099e-05	0	0	0	0	0	0	0	0	0	0	0.000147538	0	0	0	0
Kluyvera intermedia	0	0	0	2.70613e-05	0	0	0	0	0	0	0	0	0	0	0	0	0	0	0	0	0	0	0	0	0	0	0.000113703	0	0	0	0	0	0	0	0	0	1.69344e-05	0	0	0	0	0	0	0	0	0	0	0	0
Blautia massiliensis	0	0	0	0	0	1.64289e-05	0	0	0	0	0	1.06974e-05	0	5.41987e-06	0	0	0	1.5646e-05	1.40427e-05	0	0	0	0	0	0	0	0	0	0	0	0	0	2.39477e-05	2.29763e-06	0	6.06215e-05	7.52638e-06	0	6.55319e-05	0	0	0.000189925	0	0	0	5.67198e-06	0	0	0
Streptococcus phage 5093	0	0	0	0	0	0	0	0	0	0	0	0	0	0	0	0	0.000738049	0	0	0	0	0	0	0	0	0	0	0	0	0	0	0	0	0	0	0	0	0	0	0	0	0	0	0	0	0	0	0	0
Saccharomyces eubayanus	0	0	0	0	0	0	0	0	0	0	0	0	0	0	0	0	0	0	0	0	0	0	0	0	0	0	0	0	0	0	0	0	0	0	0	0	0	0	0	0	0	0	0	0	0	0	0	0	0
Limosilactobacillus gastricus	0	0	0	0	0	0	0	0	0	0	0	0	0	0	0	0	0	0	0	0	0	0	0	0	0	0	0	0	0	0	0	0	0	0	0	0	0	0	0	0	0	0	0	0	0	0	0.000262615	0	0
Streptococcus parasuis	0	0	0	0	0	0	0	0	0	1.69136e-05	0	0	0	0	0	3.72692e-05	5.63813e-05	0	0	0	0	0	0	0	0	0	0	0	0	0	0	0	0	0	0	0	0	0	0	0	0	0	0	0	0	0	0	0	0
Dehalococcoides mccartyi	0	0	0	4.83237e-05	0	0.000125017	0	0	0	0	0	0.000144415	0.000120181	0	0	0	0	0	9.43164e-06	0	0	0	0	0	0	0	0	0	0	0	0	0	0	2.40367e-05	0	0	0	0	0	0	0	0	0	1.66112e-05	0	0	4.66421e-05	0	0
Klebsiella pasteurii	0	0	0	0	0	0	0	0	0	0	0	0	0	0	0	0	0	0	0	0	0	0	0	0	0	0	0	0	0	0	0	0	0	0	0	0	0	0	0	0	0	0	0	0	0	0	0	0	0
Muribaculum intestinale	0	0	0	1.93295e-05	0	0	0	0	0	0	0	0.000149764	0	0	0	0	0	0.000117345	1.99112e-05	0	0	0	0	2.08971e-05	0	0	0	0	0	0	0	0	0	0	0	7.80277e-06	0	0	0	0	0	0	0	0	0	0	0	0	0
Propionibacterium acidifaciens	0	0	1.58747e-05	0	0	0	0	0	0.000353627	0	0	0	4.59002e-05	0	0	0	0	0	0	0	0	0	0	0	0	0	0	0	0	0	0	0	0	0	0	0	0	0	0	0	0	0	0	1.3289e-05	0	0	3.14327e-05	0	0
Klebsiella sp. BDA134-6	0	0	0	0	0	0	0	0	0	0	0	0	0	0	0	0	0	0	0	0	0	0	0	0	0	0	0	0	0	0	0	0	0	0	0	0	0	0	0	0	0	0	0	0	0	0	0	0	0
Selenomonas sp. oral taxon 126	0	0	0	0	0	2.19925e-05	0	0	1.63933e-05	0	0	0	0	0	0	0	0	0	0	0	0	0	0	0	0	0	0	0	0	0	0	0	0	0	0	8.64307e-05	0	0	0	0	0	0	0	0.000577656	0	0	0	0	0
Clostridium bornimense	0	0	0	0	0	6.01522e-05	0	0	0	0	0	5.48243e-05	0	0	0	0	0	0	0	0	0	0	0	0	0	0	0	0	0	0	0	0	0	0.000137151	0	9.60341e-06	2.00704e-05	0	0	0	0	7.59702e-05	9.28764e-05	0	0	0	0	0	0
Citrobacter freundii complex sp. CFNIH2	0	0	0	0	0	0	0	0	0	0	0	0	0	0	0	0	0	0	0	0	0	0	0	0	0	0	0.000217519	0	0	0	0	0	0	0	0	0	0	0	0	0	0	0	0	0	0.000255556	0	0	0	0
Kosakonia cowanii	0	0	0	0	0	0	0	0	0	0	0	0	7.24125e-06	0	0	0	0	0	0	0	0	0	0	0	0	0	7.90979e-05	0	0	0	0	0	0	0	0	0	0	0	0	0	0	0	0	0	0	0	0	0	0
Enterococcus wangshanyuanii	0	0	0	0	0	0	0	0	0	0	0	0	0	0	1.98386e-05	0	0	0	0	3.75865e-05	0	5.88258e-06	0	0	0	0	0	0	0	0.000194757	0	0	0	0	6.00709e-05	0	0	0	0	0	0	0	0	0	0	0	3.54886e-05	0.00027397	0
Clostridium manihotivorum	0	0	0	0	0	0	0	0	0	0.000125749	0	0	0	0	0	0	0	5.47611e-06	0	0	0	0	0	0	0	0	5.93234e-05	0	0	0	0	0	0	0	0	0	3.95135e-05	0	0	0	0	0	0	0	0	0	0	0	0
Prevotella sp. oral taxon 475	0	0	0	0	0	0	0	0	0	0	0	0.000268773	0	0	0	0	0	0	0	0	0	0	0	0	0	0	0	0	0	0	0	0	0	0	0	0	0	0	0	0	0	0	0	0	0	0	0	0	0
Culoivirus americanus	0	0	0	0	0	0	0	0	0	0	0	0	0	0	0	0	0	0	0	0	0.000476801	0.000169334	0	0	0	0	0	0	0	0	0	0	0	0	0	0	0	0	0	0	0	0	0	0	0	0	0	0	0
Moineauvirus mv7201	0	0	0	0	0	0	0	0	0	0	0	0	0	0	0	0	0.000662025	0	0	0	0	0	0	0	0	0	0	0	0	0	0	0	0	0	0	0	0	0	0	0	0	0	0	0	0	0	0	0	0
Granulicatella elegans	0	0	0	0	0	0	0	0	0	0	0.000100169	0	0	0	0	0	0	0	0	2.533e-05	0	0	0	0	0	0	0	0	0	0	0	0	0	0	0	0	0	0	0	0	0	0	0	0	0	0	0	0	0
Skunavirus ASCC273	0	0	0	0	0	0	0	0.000133228	0	0	0	0	0	0	0	0	0	0	0	0	0	2.01689e-05	0	0	0	0	0	0	0	0	0	0	0	0	0	0.000250889	0	0	0	0	0	0	0	0	0	0	1.62233e-05	0	0
Skunavirus sv30804	0	0	0	0	0	0	0	0	0	0	0	0	0	0	0.000146468	1.24231e-05	0	0	0	0	0	1.84881e-05	0	0	0	0	0	0	0	0	0	0	0	0	0	0	0	0	0	0.000256091	0	0	0	0	0	0	0	0	0
Dhillonvirus SO1	0	0	0	0	0	0	0	0	0	0.000649334	0	0	0	0	0	0	0	0	0	0	0	0	0	0	0	0	0	0	0	0	0	0	0	0	0	0	0	0	0	0	0	0	0	0	0	0	0	0	0
Lactiplantibacillus pentosus	0	0	0	0	0	0	0	0	0	0	0	0	0	0	0	0	0	0	0	0	0	0	0	0	0	0	0	0	0	0	0	0	0	0	0	0	0	0	0	0	0	0	0	0	0	0	0.000129787	0	0
Enterococcus rotai	0	0	0	0	0	0	0	0	0	0	0	0	0	0	2.06828e-05	0	0	0	0	6.37336e-05	0	0	0	0	0	0	0	0	0	0.000194757	0	0	0	0	0	0	0	0	0	0	0	0	0	0	0	0	0	0.000242358	0
Pauljensenia hongkongensis	0	0	0	0	0	0	0	0	0	0	0	0	0	0	0	0	0	0	0	6.53678e-06	0	0	0	0	0	0	0	0	0	0	0	0	0	0	0	8.88315e-05	0	0	0	0	0	0	0	0	0	0	0	0	0
Citrobacter sp. RHBSTW-00986	0	0	0	0	0	0	0	0	0	0	0	0	0	0	0	0	0	0	0	0	0	0	0	0	0	0	0.000489418	0	0	0	0	0	0	0	0	0	0	0	0	0	0	0	0	0	0	0	0	0	0
Enterobacter sp. JBIWA003	0	0	0	0	0	0	0	0	0	0	0	0	0	0	0	0	0	0	0	0	0	0	0	0	0	0	0	0	0	0	0	0	0	0	0	0	0	0	0	0	0	0	0	0	0	0	0	0	0
Enterobacter sp. JUb54	0	0	0	0	0	0	0	0	0	0	0	0	0	0	0	0	0	0	0	0	0	0	0	0	0	0	5.93234e-05	0	0	0	0	0	0	0	0	0	0	0	0	0	0	0	0	0	1.3173e-05	0	0	0	0
Efquatrovirus SANTOR1	0	0	0	0	0	0	0	0	0	0	0	0	0	0	0	0	0	0	0	0	0	0	0	0	0	0	0	0	0	0.000224266	0	0	0	0	0	0	0	0	0	0	0	0	0	0	0	0	0	0	0
Thermophilibacter immobilis	0	0	0	0	0	0	0	0	0	0	3.05235e-05	6.15102e-05	0	0	0	0	0	0	0	0	0	0	0	0	0	0	0	0	0	0	0	0	0	0	0	0	0	0	0	0	4.89604e-05	0	0	0	0	8.50796e-05	0	0	0
Citrobacter sp. Colony322	0	0	0	0	0	0	0	0	0	0	0	0	0	0	0	0	0	0	0	0	0	0	0	0	0	0	0.000370771	0	0	0	0	0	0	0	0	0	0	0	0	0	0	0	0	0	0	0	0	0	0
Lactobacillus iners	0	0	0	0	0	0	0	0	0	0	0	0	1.72856e-05	0	0	0	3.31013e-05	0	0	0	0	0	0	0	0	0	0	0	0	2.95086e-05	0	0	0	0	0	0.000107438	6.89919e-06	0	0	0	0	0	0	0	0	0	6.79353e-05	0	0
Enterococcus sp. FDAARGOS_375	0	0	0	0	0	0	0	3.19748e-05	0	0	0	0	0	0	1.77281e-05	3.10576e-05	0	0	0	0	0	5.71451e-05	0	0	0	0	0	0	0	0.000106231	0	0	0	0	4.50532e-05	0	0	0	0	0	0	0	0	0	0	0	2.12931e-05	9.48357e-05	0
Streptococcus canis	0	0	0	0	0	9.51701e-05	0	0	0	0	8.38322e-05	0	0	0	0	0	0.000176783	0	0	0	0	0	0	0	0	0	0	0	0	0	0	0	0	0	0	0	0	0	0	0	0	0	0	0	0	0	0	0	0
Kosakonia sacchari	0	0	0	0	0	0	0	0	0	4.927e-05	0	0	0	0	0	0	0	0	0	0	0	0	0	0	0	0	0	0	0	0	0	0	0	0	0	0	0	0	0	0	0	0	0	0	0	0	0	0	0
Caldibacillus thermoamylovorans	0	0	0	0	0	0	0	0	0	0	0	0	0	0	0	0	0	0	0	0	0	0	0	0	0	0	0	0	0	0	0	0	0	0.000575644	0	0	0	0	0	0	0	0	0	0	0	0	0	0	0
Enterobacter cloacae complex sp. ECL68	0	0	0	0	0	0	0	0	0	0	0	0	0	0	0	0	0	0	0	0	0	0	0	0	0	0	3.46053e-05	0	0	0	0	0	0	0	0	0	0	0	0	0	0	0	0	0	0	0	0	0	0
Clostridium taeniosporum	0	0	0	0	0	0	0	0	0	0.000302238	0	0	0	0	0	0	0	0	0	0	0	0	0	0	0	0	6.92107e-05	0	0	0	0	0	0	0	0	0	0	0	0	0	0	5.25088e-05	0	0	0	0	0	0	0
Webervirus skenny	0	0	0	0	0	0	0	0	0	0	0	0	0	0	0	0	0	0	0	0	0	0	0.00059927	0	0	0	0	0	0	0	0	0	0	0	0	0	0	0	0	0	0	0	0	0	0	0	0	0	0
Buchavirus faecalis	0	0	0	0	0	0	0	0	0	0	0	0	1.91543e-05	0	0	0	0	0	0	0	0	0	0	0	0	0	0	0	0	0	0	0	0	0	0	0	0	0	0	0	0	0	0	0	0	0	0	0	0
Helicobacter pylori	0	0	0	0	0	0	0	0	0	0	0	0	0	0	0	0	0	0	0	0	0	0	0	0	0	0	0	0	0	0	0	0	0	0	0	0	0	0	0	0	0	0	0	0	0	0	0	0	0
Treponema peruense	0	0	0	0	0	0	0	0	0	0	0	3.07551e-05	0	0	0	0	9.63938e-05	0	0	0	0	0	0	0	0	0	0	0	0	0	0	0	0	0.000124425	0	0	0	0	0	0	0	0	0	0	3.68844e-05	0	0	0	0
Shimwellia blattae	0	0	0	0	0	0	0	0	0	0	1.24674e-05	0	0	0	0	0	0	0	0	0	0	0	0	0	0	0	6.92107e-05	0	0	0	0	0	1.67634e-05	0	0	0	1.75616e-05	0	0	0	0	0	0	0	0	0	0	0	0
Streptococcus dysgalactiae	1.3239e-05	0	0	0	0	0	0	0	0	1.54428e-05	0	0	1.53001e-05	0	1.81502e-05	0	0	0	0	1.87932e-05	0	0	0	0	0	0	0	0	0	0	0	0	0	0	0	0	0	0	2.60047e-05	0	0	0	0	0	2.89806e-05	0	4.46142e-05	0	0
Yokenella regensburgei	0	0	0	1.93295e-05	0	0	0	0	0	0	1.84861e-05	0	0	0	0	0	0	0	0	0	0	0	0	0	0	0	7.41543e-05	0	0	0	0	0	0	0	0	0	0	0	0	0	0	0	0	0	0	0	0	0	0
Gemella morbillorum	0	0	0	0	0	0	0	0	0	0	0	0	0	0	0	0	0	0	0	0	0	0	0	0	0	0	0	0	0	0	0	0	0	0	0	2.34083e-05	0	0	0	0	0	0	0	0	0	0	5.47538e-05	0	0
Cronobacter sakazakii	0	0	0	0	0	0	0	0	0	0	0	9.36024e-06	0	0	0	0	0	0	0	0	0	0	0	0	0	0	0.000138421	0	0	0	0	0	0	0	0	0	0	0	0	0	0	0	0	0	0	0	0	0	0
Skunavirus CB13	0	0	0	0	0	0	0	7.46078e-05	0	0	0	0	4.0878e-06	0	6.12042e-05	0	0	0	0	0	0	5.16827e-05	0	0	0	0	0	0	0	0	0	0	0	0	0	0.000128446	0	0	0	0	0	0	0	0	0	0	8.11167e-06	0	0
Moellerella wisconsensis	0	0	0	0	0	0	0	0	0	0	0	0	0	0	0	0	0	0	0	5.71968e-06	0	0	0	0	0	0	0	0	0	0	0	0	0	0	0	0	0	0	0	0	0	0	0	0	0	0	0	0	0
Streptococcus lutetiensis	0	0	0	0	0	0	0	0	0	2.79442e-05	0	0	0	0	0	0	0	0	0	0	0	0	0	0	0	0	0	0	0	0	0	0	0	0	0	7.20256e-06	5.64479e-06	0	0	0	0	0	0	0	0.000318787	0	3.75165e-05	9.48357e-05	0
Citrobacter sp. 172116965	0	0	0	0	0	0	0	0	0	0	0	0	0	0	0	0	0	0	0	0	0	0	0	0	0	0	0.000449869	0	0	0	0	0	0	0	0	0	0	0	0	0	0	0	0	0	0	0	0	0	0
Leuconostoc carnosum	0	0	0	0	0	0	0	0	0	0	0	0	0	0	0	0	0	0	0	0	0	2.43707e-05	0	0	0	0	0	0	0	0	0	0	0.000229898	0	0	3.96141e-05	0	0	0	0	0	0	0	0	0	0	0	0	0
Taranisvirus taranis	0	0	0	0	0	9.18319e-05	0	0	0	0	0	2.00577e-05	0	7.87346e-05	0	0	0	0	0	0	0	0	0	0	0	0	0	0	0	0	0	0	0	0	0	6.78241e-05	0	0	0	0	0	0	0	0	0	0	0	0	0
Actinomyces sp. HMT 175	0	0	0	2.89942e-05	0	5.71413e-05	1.28786e-05	0	0	0	0	0	0	7.39739e-06	0	0	3.96488e-05	0	0	0	0	0	0	0	0	0	0	0	0	0	0	0	0	1.69671e-05	0	0	1.12896e-05	0	0	0	1.88423e-05	3.12818e-05	0	0	0	0	0	0	0
Citrobacter sp. RHBSTW-00229	0	0	0	0	0	0	0	0	0	0	0	0	0	0	0	0	0	0	0	0	0	0	0	0	0	0	0.000514136	0	0	0	0	0	0	0	0	0	0	0	0	0	0	0	0	0	0	0	0	0	0
Clostridium sp. BJN0001	0	0	0	0	0	0	0	0	0	0.000179431	0	0	0	0	0	0	0	0	0	0	0	0	0	0	0	0	0	0	0	0	0	0	0	0	0	0	0	0	0	0	0	0	0	0	0.000231845	0	0	0	0
Intestinibaculum porci	0	0	0	0	0	8.35847e-05	0	0	0	1.7649e-05	0	0	3.71406e-05	0	0	0	0	0	1.00604e-05	0	0	0	0	0	0	0	0	0	0	0	0	0	0	0	0	0	0	0	0	0	0	0	0	0	0	0	0	0	0
Streptococcus equi	0	0	0	0	0	2.55271e-05	0	0	0	0	0	0	0	0	0	0	0	0	0	2.20616e-05	0	0	0	0	0	0	0	0	0	0	0	0	0	2.68646e-05	0	0	0	0	0	0	5.8159e-05	0	0	0	0	0	4.76561e-05	0	0
Alteracholeplasma palmae	0	0	0	0	0	0	0	0	0	0	0	0	0	0	0	0	0	0	0	0	0	0	0	0	0	0	0	0	0	0	0	0	0	0	0	0	0	0	0	0	0	4.46883e-05	0	0	0	0	0	0	0.00048167
Aurodevirus hominis	0	0	0	0	0	0	0	0	0	0	0	0	0	0	0	0	0	0	0	0	0	0	0	0	0	0	0	0	0	0	0	0	0	0	0	0	0	0	0	0	0	1.11721e-05	0	0	0	0.000511612	0	0	0
Skunavirus sv96401	0	0	0	0	0	0	0	0	0	0	0	0	6.54049e-06	0	3.79888e-05	0	0	4.69381e-06	0	0	0	0.000155888	0	0	0	0	0	0	0	0	0	0	0	0	0	1.50053e-05	0	0	0	0	0	0	0	0	0	0	4.56282e-05	0	0
Acinetobacter baumannii	0	0	0	0	0	0	0	0	0	0	0	1.06974e-05	0	0	0	0	0	0	0	5.22942e-05	0	0	0	0	0	0	2.96617e-05	0	0	0	0	0	0	0	0	0	0	0	0	0	0	0	0	0	0	0	0	0	0
Bacillus velezensis	0	0	0	0	0	0	0	0	0	0	0	0	0	0	0	2.89871e-05	0	0	0	0	0	1.51266e-05	0	0	0	0	0	0	0	7.08207e-05	0	0	0	0	0	0	0	0	9.77778e-05	0	0	0	0	0	0	0	5.47538e-05	0	0
Ethanoligenens harbinense	8.9836e-05	0	4.15184e-05	0	0	0	0	0	9.33414e-05	0	0	0	0	0	0	0	0	4.1462e-05	0	0	0	0	0	0	0	0	0	0	0	0	0	0	0	0	0	0	0	0	0	0	0	0	0	0	0	0	0	0	0
Klebsiella sp. WP3-W18-ESBL-02	0	0	0	0	0	0	0	0	0	0	0	0	0	0	0	0	0	0	0	0	0	0	0	0	0	0	0.000504249	0	0	0	0	0	0	0	0	0	0	0	0	0	0	0	0	0	0	0	0	0	0
Selenomonas sp. oral taxon 920	0	0	0	0	0	0	0	0	0	0	0	0	0	0	0	0	0	0	0	0	0	0	0	0	0	0	0	0	0	0	0	0	0	0	0	0	0	0	0	0	0	6.59153e-05	0	0.000434384	0	0	0	0	0
Skunavirus fd13	0	0	0	0	0	0	0	2.66456e-05	0	0	0	0	0	0	0	0	1.49138e-05	1.17345e-05	0	0	0	5.25231e-05	0	0	0	0	0	0	0	0	0	0	0	0	0	4.5016e-05	0	0	0	0	0	0	0	0	0	0	5.27259e-05	0	0
Enterococcus sp. CR-Ec1	0	0	0	0	0	0	0	0	0	3.97101e-05	0	0	0	0	0	1.24231e-05	0	0	0	1.14394e-05	0	0	0	0	0	0	0	0	0	0	0	0	0	0	0	0	0	0	0	0	0	0	0	0	0	0	0	0	0
Novemvirus T5282H	0	0	0	0	0	0	0	0	0	0	0	0	0	0	0	0	0	0	0	0	0	0	0	0	0	0	0.000187857	0	0	0	0	0	0	0	0	0	0	0	0	0	0	0	0	0	0	0	0	0	0
Staphylococcus phage StB27	0	0	0	0	0	0	0	0	0	0	0	0	0	0	0	0	0	0	0	0	0	0	0	0	0	0	0	0	0	0	0	0	0	0	0	0	0	0	0	0	0	0	0	0	0	0	0	0	0
Streptococcus porcinus	0	0	0	0	0	2.95197e-05	0	0	0	0	0	2.40692e-05	0	0	0	0	3.0555e-05	0	4.61102e-06	0	0	0	0	0	0	0	0	0	0	0	0	0	2.63425e-05	8.18309e-05	0	0	0	0	8.94562e-06	0	0	7.4853e-05	0	0	3.42498e-05	9.07516e-06	0	0	0
Streptococcus phage PH10	0	0	0	0	0	0	0	0	0	0	0	0	0	0	0	0	0	0	0	0	0	0	0	0	0	0	0	0	0	0	0	0	0	0	0	0	0	0	0	0	0	0	0	0	0	0	0	0	0
Citrobacter sp. RHBSTW-01013	0	0	0	0	0	0	0	0	0	0	0	6.0173e-05	0	0	0	0	0	0	0	0	0	0	0	0	0	0	0.000360884	0	0	0	0	0	0	0	0	0	0	0	0	0	0	0	0	0	0	0	0	0	0
Prevotella sp. E13-17	0	0	0	0	0	0	0	0	0	0	0	0	0	0	0	0	0	0	0	0	0	0	0	0	0	0	0	0	0	0	0	0	0	0	0	0	0	0	0	0	0	0	0	0	0	0.000200788	0	0	0
[Candida] auris	0	0	0	0	0	9.42537e-06	0	0	0	1.39721e-05	0	0	0	0	0	0	6.80213e-05	0	0	0	0	0	0	0	0	0	0	0	0	4.72138e-05	0	0	0	0	0	4.5016e-05	0	0	0	0	0	0	0	0	0	0	0	0	0
Alphatrevirus alpha3	0	0	0	0	0	0	0	0	0	0	0	0	0	0	0	0	0	0	0	0	0	0	0	0	0	0	0	0	0	0	0	0	0	0	0	0	0	0	0	0	0	0	0	0	0	0	0	0	0
Staphylococcus simulans	0	0	0	0	0	0	0	0	0	0	0	0	0	0	0	0	0	0	0	0	0	0	0	0	0	0	0	0	0	0	0	0	0	0	0	0	0	0	0	0	0	0	0	0	0	0	0	0	0
Citrobacter sp. ABFQG	0	0	0	0	0	0	0	0	0	0	0	0	0	0	0	0	0	0	0	0	0	0	0	0	0	0	0.000346053	0	0	0	0	0	0	0	0	0	0	0	0	0	0	0	0	0	0	0	0	0	0
Skunavirus jm2	0	0	0	0	0	0	0	0.000117241	0	0	0	0	0	0	1.18187e-05	0	0	6.25841e-06	0	0	0	5.50442e-05	0	0	0	0	0	0	0	0	0	0	0	0	0	0	0	0	0	0	0	0	0	0	0	0	0	0	0
Kaistella carnis	0	0	0	0	0	0	0	0	0	0	0	0	0	0	0	0	0	0	0	0	0	0	6.70824e-06	0.000160325	3.83583e-05	0	0	0.000266855	0	0	0	0	0	0	0	0	0	0	0	0	0	0	0	0	0	0	0	0	0
Streptococcus intermedius	0	0	0	0	0	7.54684e-05	0	0	0	0	0	0	0	0	0	0	2.50988e-05	1.48637e-05	0	0	0	0	0	0	0	0	0	0	0	0	0	0	0	0	0	3.06109e-05	0	0	0	0	0	0	0	0	1.84422e-05	0	4.56282e-05	0	0
Citrobacter sp. RHB35-C21	0	0	0	0	0	0	0	0	0	0	0	0	0	0	0	0	0	0	0	0	0	0	0	0	0	0	0.00035594	0	0	0	0	0	0	0	0	0	0	0	0	0	0	0	0	0	0	0	0	0	0
Skunavirus P680	0	0	0	0	0	0	0	0	0	0	0	0	5.60613e-06	0	0	0	0	0	0	0	0	4.53799e-05	0	0	0	0	0	0	0	0	0	0	0	0	0	2.40085e-05	0	0	0	0	0	0	0	0	0	0	0	0	0
Klebsiella sp. FDAARGOS_511	0	0	0	0	0	0	0	0	0	0	0	0	0	0	0	0	0	0	0	0	0	0	0	0	0	0	0	0	0	0	0	0	0	0	0	0	0	0	0	0	0	0	0	0	0	0	0	0	0
Mageeibacillus indolicus	0	0	0	0	0	0	0	0	0	0	0	0	0	0	0	0	0	0	0	0	0	0	0	0	0	0	0	0	0	0	0	0	0	0	0	0	0	0	0	0	3.10082e-05	0	0	0	0	0	0	0	0
Prevotella sp. E13-3	5.86298e-05	0	0	0	0	0	3.06633e-05	0	4.01468e-05	0	0	0	0	0	0	0	0	0	1.08988e-05	0	0	0	0	2.70634e-05	2.61342e-05	0	0	4.17966e-05	0	0	0	0	0	0	0	0	0	0	0	0	0	0	0	4.56809e-06	0	2.26879e-05	0	0	0
Klebsiella sp. P1CD1	0	0	0	0	0	0	0	0	0	1.1766e-05	0	0	0	0	0	0	0	0	0	0	0	0	0	0	0	0	0	0	0	0	0	0	0	0	0	0	0	0	0	0	0	0	0	0	0	0	0	0	0
Citrobacter sp. RHBSTW-00524	0	0	0	0	0	0	0	0	0	0	0	0	0	0	0	0	0	0	0	0	0	0	0	0	0	0	0.000380659	0	0	0	0	0	0	0	0	0	0	0	0	0	0	0	0	0	0	0	0	0	0
Clostridium intestinale	0	0	0	0	0	0	0	0	0	0.000110306	0	0	0	0	0	0	0	0	0	0	0	0	0	0	0	0	0	0	0	0	0	0	0	0	0	0	0	0	0	0	0	0	0	0	0	0	0	0	0
Butyrivibrio hungatei	0	0	0	0	0	0	0	0	0	0	0	0	0	7.29485e-05	0	0	0	0	0	0	0	0	0	0	0	0	0	0	0	0	0	0	0	0	0	0	0	0	0	0	0	0	0	0	0	0	1.41954e-05	0	0
Clostridium cellulovorans	0	0	0	0	0	3.31197e-05	0	0	0	0	0	0	0	2.14598e-05	0	0	0	0	0	0	0	0	0	0	0	0	0	0	0	0	0	0	0	0	0	0	0	0	0	0	0	0	0	0	0	0	0	0	0
Anaerocolumna cellulosilytica	0	0	0	0	0	0	0	0	0	0	0	0	0	0	0	0	0	0	3.41635e-05	0	0	0	0	0	0	9.51022e-05	0	0	0	0	0	0	3.59216e-05	0	0	5.58198e-05	0	0	0	0	0	0	0	0	0	0	0	0	0
Brigitvirus brigit	0	0	0	0	0	0	0	0	0	0	0	0	0	0	0	0	0	0	0	0	0	0	0	0	0	0	0	0	0	0	0	0	0	0	0	0	0	0	0	0	0	0	0	0	0	0	0	0	0
Jahgtovirus secundus	0	0	7.32677e-06	0	0	0	0	0	0	0	0	0	0	0	0	0	0	0	0	0	0	0	0	0	0	0	0	0	0	0	0	0	0	0	0	0	0	0	0	0	0	0	0	0	0	0	0	0	0
Skunavirus sv7	0	0	0	0	0	0	0	0	0	0	0	0	0	0	4.34761e-05	0	0	0	0	0	0	4.7901e-05	0	0	0	0	0	0	0	0	0	0	0	0	0	1.92068e-05	0	0	0	0	0	0	0	0	0	0	0	0	0
Leuconostoc lactis	0	0	0	0	0	0	0	0	0	0	0	0	0	0	0	0	0	0	0	0	0	0	0	0	0	0	0	0	0	0	0	0	0	0	0	0	0	0	0	0	0	0	0	0	0	0	8.11167e-06	0	0
Staphylococcus phage IME-SA4	0	0	0	0	0	0	0	0	0	0	0	0	0	0	0	0	0	0	0	0	0	0	0	0	0	0	0	0	0	0	0	0	0	0	0	0	0	0	0	0	0	0	0	0	0	0	0	0	0
Klebsiella sp. PL-2018	0	0	0	0	0	0	0	0	0	0	0	0	0	0	0	0	0	0	0	0	0	0	0	0	0	0	0	0	0	0	0	0	0	0	0	0	0	0	0	0	0	0	0	0	0	0	0	0	0
Enterobacter ludwigii	0	0	0	2.12624e-05	0	0	0	0	0	0	0	0	0	0	0	0	0	0	0	0	0	0	0	0	0	0	7.90979e-05	0	0	0	0	0	0	0	0	0	2.1952e-05	0	0	0	0	0	0	0	0	0	0	0	0
Citrobacter sp. Colony475	0	0	0	0	0	0	0	0	0	0	0	0	0	0	0	0	0	0	0	0	0	0	0	0	0	0	0.000385602	0	0	0	0	0	0	0	0	0	0	0	0	0	0	0	0	0	0	0	0	0	0
Streptococcus equinus	0	0	0	0	0	0	0	0	0	0	5.15891e-05	0	0	0	2.53259e-06	0	0	0	0	0	0	0	0	0	0	0	0	0	0	0	0	0	0	0	0	0	1.94432e-05	0	0.000148955	0	0	2.6813e-05	0	0	8.43073e-05	0	0	0	0
Prevotella sp. E2-28	0	0	0	0	0	0	0	0	0.000216124	0	0	0	0	0	0	0	0	0	0	0	0	0	0	0	0	0	0	0	0	0	0	0	0	0	0	0	0	0	0	0	0	0	0	0	0	0	0	0	0
Kosakonia radicincitans	0	0	0	0	0	0	0	0	0	0.00018752	0	0	0	0	0	0	0	0	0	0	0	0	0	0	0	0	0.000103816	0	0	0	0	0	0	0	0	0	0	0	0	0	0	0	0	0	0	0	0	0	0
Providencia stuartii	0	0	0	0	0	0	0	0	0	0	0	0	0	0	0	0	0	0	0	0	0	0	0	0	0	0	0	0	0	0	0	0	0	0	0	0	0	0	0	0	0	0	0	0	0	0	0	0	0
Butyrivibrio proteoclasticus	0	0	0	0	0	0	0	0	0	0	0	0	0	0	0	0	0	0	0	0	0	0	0	0	0	0	0	0	0	0	0	0	0	0	0	0	0	0	0	0	0	0	0	0	0	0	0	0	0
Skunavirus sv38507	0	0	0	0	0	0	0	2.66456e-05	0	0	0	6.68589e-06	0	0	0	0	0	0	0	0	0	4.53799e-05	0	0	0	0	0	0	0	0	0	0	0	0	0	0	0	0	0	9.14612e-05	0	0	0	0	0	0	0	0	0
Klebsiella sp. M5al	0	0	0	0	0	0	0	0	0	0	0	0	0	0	0	0	0	0	0	0	0	0	0	0	0	0	0	0	0	0	0	0	0	0	0	0	0	0	0	0	0	0	0	0	0	0	0	0	0
Turicibacter sanguinis	0	0	0	0	0	0	1.28786e-05	0	0	0	0	0	0	0	0	0	0	0	0	0	0	0	0	0	0	0	0	0	0	0	0	0	0	0	0	0	0	0	0	0	0	0	0	4.15281e-06	5.53266e-05	0	0	0	0
Actinomyces sp. oral taxon 171	0	0	0	1.93295e-05	0	0	0	0	0	0	0	0	5.72293e-06	0	0	0	0	0	0	0	0	0	0	0	0	0	0	0	0	0	0	0	0	1.87345e-05	0	0	0	0	0	0	0	5.25088e-05	0	0	0	0	0	0	0
Staphylococcus nepalensis	0	0	0	0	0	0	0	0	0	0	0	0	0	0	0	0	0	0	0	0	0	0	0	0	0	0	0	0	0	0	0	0	0	0	0	0	0	0	0	0	0	0	0	0	0	0	0	0	0
Webervirus alina	0	0	0	0	0	0	0	0	0	0	0	0	0	0	0	0	0	0	0	0	0	0	0.000408457	0	0	0	0	0	0	0	0	0	0	0	0	0	0	0	0	0	0	0	0	0	0	0	0	0	0
Desulfovibrio sp. 86	0	0	0	0	0	0	0	0	3.41248e-05	0	0	0	0	0	0	0	0	0	0	0	0	0	0	0	0	0	0	0	0	0	0	0	0	0	0	0	0	0	0	0	0	0	0	4.81726e-05	0	0	0	0	0
Staphylococcus caprae	0	0	0	0	0	0	0	0	0	0	0	0	0	0	0	0	0	0	0	0	0	0	0	0	0	0	0	0	0	0	0	0	0	0	3.75443e-05	0	0	0	0	0	0	0	0	0	0	0	0	0	0
Citrobacter sp. RHB36-C18	0	0	0	0	0	0	0	0	0	0	0	1.20346e-05	0	0	0	0	0	0	0	0	0	0	0	0	0	0	0.000311448	0	0	0	0	0	0	0	0	0	0	0	0	0	0	0	0	0	0	0	0	0	0
Prevotella fusca	0	0	0	0	0	0	0	0	0	0	0	0	0	0	0	0	0	0	0	0	0	0	0	0	0	0	0	0	0	0	0	0	0	0	0	0	0	0	0	0	0	0	0	0	0	0	0	0	0
Staphylococcus lugdunensis	0	0	0	0	0	0	0	0	0	0	0	0	0	0	0	0	0	0	0	0	0	0	0	0	0	0	0	0	0	0	0	0	0	0	0	0	0	0	0	0	0	0	0	0	0	1.81503e-05	0	0	0
Enterococcus sp. M190262	0	0	0	1.93295e-05	0	0	0	0	0	9.2657e-05	0	0	0	0	0	0	2.1825e-06	0	0	0	0	0	3.20505e-05	0	0	0	0	0	0	0	0	0	0	0	0	0	0	0	0	0	0	0	0	0	0	0	0	0	0
Entamoeba dispar	0	0	0	0	0	0	0	0	0	0	0	0	0	0	0	0	0	0	0	0	0	0	0	0	0	0	0	0	0.000103206	0	0	0	0	0	0	0	0	0	0	0	0	0	0	0	0	0	0	0	0
Olsenella uli	0	0	0	0	0	0	0	0	0	0	0	5.88358e-05	0	1.5454e-05	5.48728e-06	0	5.56538e-05	1.25168e-05	0	0	0	0	0	0	0	0	0	0	0	0	0	0	0	0	0	0	0	0	0	0	0	0	0	0	0	4.42414e-05	1.01396e-05	0	0
Skunavirus CHPC965	0	0	0	0	0	0	0	4.79621e-05	0	0	0	0	0	0	7.68219e-05	0	0	0	0	0	0	5.08423e-05	0	0	0	0	2.47181e-05	0	0	0	0	0	0	0	0	3.6613e-05	0	0	0	0.000128046	0	0	0	0	0	0	0	0	0
Skunavirus bIL170	0	0	0	0	0	0	0	0	0	0	0	0	0	0	0.00016504	0	0	0	0	0	0	2.64716e-05	0	0	0	0	0	0	0	0	0	0	0	0	0	0	0	0	0	9.14612e-05	0	0	0	0	0	0	0	0	0
Raoultibacter timonensis	0	0	0	0	0	5.7534e-05	2.23842e-05	0	0	0	0	0	7.42812e-05	0	0	0	4.69238e-05	0	0	0	0	1.1345e-05	0	0	0	0	0	0	0	0	0	0	0	2.08554e-05	0	0	0	0	0	0	0	0	0	0	0	7.03325e-05	0	0	0
Fretibacterium fastidiosum	0	0	0	0	0	0	0	0	0	0	0	0	0	0	0	0	0	0	0	0	0	0	0	0	0	0	0	0	0	0	0	0	0	0	0	1.08038e-05	0	0	0	0	0	0	0.000309588	0	0	0	0	0	0
Escherichia sp. SCLE84	0	0	0	0	0	0	0	0	0	0	0	0	0	0	0	0	0	0	0	0	0	0	0	0	0	0	2.96617e-05	0	0	0	0	0	0	0	0	0	0	0	0	0	0	0	0	0	0	0	0	0	0
Enterobacter sp. JBIWA005	0	0	0	0	0	0	0	0	0	0	0	0	0	0	0	0	0	0	0	0	0	0	0	0	0	0	9.88724e-05	0	0	0	0	0	0	0	0	0	0	0	0	0	0	0	0	0	0	0	0	0	0
Citrobacter sp. TSA-1	0	0	0	0	0	0	0	0	0	0	0	0	0	0	0	0	0	0	0	0	0	0	0	0	0	0	0.000227406	0	0	0	0	0	0	0	0	0	0	0	0	0	0	0	0	0	0	0	0	0	0
Ashduovirus A2	0	0	0	0	0	0	0	0	0	0	0	0	0	0	0	0	0	0	0	0	0	0	0	0	0	0	0	0	0	0	0	0	0	0	0.000367934	0	0	0	0	0	0	0	0	0	0	0	0	0	0
Skunavirus Sl4	0	0	0	0	0	0	0	4.79621e-05	0	0	0	0	0	0	5.10739e-05	0	4.00125e-06	0	0	0	0	0.000123954	0	0	0	0	0	0	0	0	0	0	0	0	0	8.76311e-05	0	0	0	0	0	0	0	0	0	0	0	0	0
Citrobacter sp. CRE-46	0	0	0	0	0	0	0	0	0	0	0	0	0	0	0	0	0	0	0	0	0	0	0	0	0	0	0.000276843	0	0	0	0	0	0	0	0	0	0	0	0	0	1.02372e-05	0	0	0	0	0	0	0	0
Arachnia propionica	0	0	0	0	0	0	0	0	0	5.00054e-05	0	0	0	0	0	0	3.0555e-05	0	0	0	0	0	0	0	0	0	0	0	0	0	0	0	0	1.51997e-05	0	7.86279e-05	2.44608e-05	0	0	0	0	5.69776e-05	0	0	0	0	0	0	0
Proteus penneri	0	0	0	0	0	0	0	0	0	0	0	0	0	0	0	0	0	0	0	0	0	0	0	0	0	0	0	0	0	0	0	0	0	0	0	0	0	0	0	0	0	0	0	0	0	0	0	0	0
Providencia rustigianii	0	0	0	0	0	0	0	0	0	0	0	0	0	0	0	0	0	0	0	0	0	0	0	0	0	0	0	0	0	0	0	0	0	0	0	0	0	0	0	0	0	0	0	0	0	0	0	0	0
Selenomonas sputigena	0	0	0	0	0	0	0	0	0	0	0	0	0	0	0	0	3.74663e-05	0	0	0	0	0	0	0	0	0	0	0	0	0	0	0	0	5.03711e-05	0	0	0	0	0	0	0	0	0	7.51659e-05	0	0	0	0	0
Moineauvirus Sfi19	0	0	0	0	0	0	0	0	0	0	0	0	0	0	0	0	0.000358658	0	0	0	0	0	0	0	0	0	0	0	0	0	0	0	0	0	0	0	0	0	0	0	0	0	0	0	0	0	0	0	0
Citrobacter sp. RHBSTW-00599	0	0	0	0	0	0	0	0	0	0	0	0	0	0	0	0	0	0	0	0	0	0	0	0	0	0	0.000281786	0	0	0	0	0	0	0	0	0	0	0	0	0	0	0	0	0	0	0	0	0	0
Citrobacter sedlakii	0	0	0	0	0	0	0	0	0	0	0	0	0	0	0	0	0	0	0	0	0	0	0	0	0	0	0.000158196	0	0	0	0	0	0	0	0	0	0	0	0	0	0	0	0	0	0	0	0	0	0
Paraclostridium bifermentans	0	0	0	0	0	6.82685e-05	0	0	0	0	0	0	0	0	0	0	0	0	0	0	0	0	0	0	0	0	0	0	0	0	0	0	0	0	0	0	0	0	2.62128e-05	0	0	0	0	0	0	0	0	0	0
Skunavirus sv56003	0	0	0	0	0	0	0	0	0	0	0	0	0	0	7.7244e-05	0	0	0	0	0	0	2.94129e-05	0	0	0	0	0	0	0	0	0	0	0	0	0	1.56055e-05	0	0	0	0	0	0	0	0	0	0	0	0	0
Jahgtovirus intestinihominis	0	0	9.76902e-06	0	0	0	0	0	0	0	0	0	0	0	0	0	0	0	0	0	0	0	0	0	0	0	0	0	0	0	0	0	0	0	0	0	0	0	0	0	0	0	0	0	0	0	0	0	0
Pluralibacter gergoviae	0	0	0	3.09272e-05	0	0	0	0	0	3.60333e-05	0	0	0	0	0	0	0	0	0	0	0	0	0	0	0	0	5.93234e-05	0	0	0	0	0	0	0	0	0	0	0	0	0	0	0	0	0	0	0	0	0	0
Enterobacter cancerogenus	0	0	0	0	0	0	0	0	0	0	0	1.73833e-05	0	0	0	0	1.3095e-05	0	0	0	0	0	0	0	0	0	8.40415e-05	0	0	0	0	0	0	0	0	0	0	0	0	0	0	0	0	0	0	0	0	0	0
Pseudoprevotella muciniphila	0	0	0	0	0	0	0	0	0	0	0	0	0	0	0	0	0	0	0	0	0	0	0	0	0	0	0	0	0	0	0	0	0	0	0	6.30224e-05	0	0	0	0	0	0	0	6.68603e-05	0	0	0	0	0
Selenomonas timonae	0	0	0	0	0	0	0	0	0	0	0	0	2.25413e-05	0	0	0	0	0	0	0	0	0	0	0	0	0	0	0	0	0	0	0	0	0	0	5.40192e-05	0	0	0	0	0	0	0	0.000272424	0	0	0	0	0
Cepunavirus Cp1	0	0	0	0	0	0	0	0	0	0	0	0	0	0	0	0	0	0	0	0	0	0	0	0	0	0	0	0	0	0	0	0	0	0	0	0	0	0	0	0.000347552	0	0	0	0	0	0	0	0	0
Skunavirus A16	0	0	0	0	0	0	0	7.99369e-05	0	0	0	2.00577e-05	5.83972e-06	0	0	0	0	0	0	0	0	1.93285e-05	0	0	0	0	0	0	0	0	0	0	0	0	0	1.62058e-05	0	0	0	0.000182922	0	0	0	0	0	0	1.41954e-05	0	0
Neisseria sicca	0	0	0	0	0	0	0	0	0	0	0	0	0	2.8198e-05	0	0	0.000112035	0	0	0	0	0	0	0	0	0	0	0	0	0	0	0	0	0	0	0	8.15358e-06	0	0	0	8.85738e-05	0	0	0	0	0	0	0	0
Stenotrophomonas rhizophila	0	0	0	0	0	0	0	0	0	0	0	0	0	0	0	0	0	0	0	0	0	0	0	0	0	0	0	0	0	0	0	0	0	0	0	0	0	0	0	0	0	0	0	0	0	0	0	0	0
Faecalibaculum rodentium	0	0	0	0	0	3.85524e-05	0	0	0	1.32367e-05	0	0	0	0	0	0	0	0	0	0	0	0	0	0	0	0	0	0	0	0	0	0	0	0	0	0	0	0	1.49787e-05	0	0	0	0	0	0	0	0.000195694	0	0
Candidatus Phytoplasma australiense	0	0	0	0	0	0	0	0	0	0	0	0	0	0	0	0	0	0	0	0	0	0	0	0	0	0	0	0	0	0	0	0	0	0	0	0	0	0	0	0	0	0	0	0	0	0	0	0	0
Blautia sp. KLE_1732_HM_1032	0	0	0	0	0	0	0	0	0	0	1.20374e-05	0	0	0	0	0	0	0	1.71865e-05	0	0	0	0	0	0	0	0	0	0	0	0	0	0	0	0	4.08145e-05	0	0	0	0	1.92874e-05	0.0001039	0	0	0	0	0	0	0
Skunavirus sv57001	0	0	0	0	0	0	0	0	0	0	0	0	0	0	5.36065e-05	0	0	0	0	0	0	9.66424e-06	0	0	0	0	0	0	0	0	0	0	0	0	0	0	0	0	0	0.000256091	0	0	0	0	0	0	0	0	0
Skunavirus p272	0	0	0	0	0	0	0	0	0	0	0	0	0	0	0	0	0	0	0	0	0	0	0	0	0	0	0	0	0	0	0	0	0	0	0	1.20043e-05	0	0	0	0	0	0	0	0	0	0	0	0	0
Staphylococcus warneri	0	0	0	0	0	0	0	0	0	0	0	0	0	0	0	0	5.82e-06	0	0	0	0	0	0	0	0	0	0	0	0	0	0	0	0	0	0	0	0	0	0	0	0	0	0	0	0	0	0	0	0
Leclercia pneumoniae	0	0	0	0	0	0	0	0	0	0	0	0	0	0	0	0	0	0	0	0	0	0	0	0	0	0	7.41543e-05	0	0	0	0	0	0	0	0	0	0	0	0	0	0	0	0	0	0	0	0	0	0
Junavirus LJ	0	0	0	0	0	0	0	0	0	0	0	0	0	0	0	0	0	0	0	0	0	0	0	0	0	0	0	0	0	0	0	0	0	0	0.000322881	0	0	0	0	0	0	0	0	0	0	0	0	0	0
Enterobacter chengduensis	0	0	0	0	0	0	0	0	0	0	0	0	0	0	0	0	0	0	0	0	0	0	0	0	0	0	0.000316392	0	0	0	0	0	0	0	0	0	0	0	0	0	0	0	0	0	0	0	0	0	0
Lacticaseibacillus zeae	0	0	0	0	0	0	0	0	0	0	0	0	0	0	0	0	0	0	0	0	0	0	0	0	0	0	0	0	0	0	0	0	0	0	0.000150177	0	0	0	0	0	0	0	0	0	0	0	0.000162233	0	0
Cryptobacterium curtum	0	0	0	2.12624e-05	0	3.24652e-05	0	0	0	0	0	3.87781e-05	0	0	0	0	0	0	0	0	0	0	0	0	0	0	0	0	0.000227052	0	0	0	0	0	0	0	0	0	0	0	0	0	0	0	0	0	0	0	0
Enterococcus sp. FDAARGOS_553	0	0	0	0	0	0	0	0	0	0.00011913	0	0	0	0	0	0	0	0	0	0	0	2.60514e-05	0	0	0	0	0	0	0	0	0	0	0	0	0.000112633	0	0	0	0	0	0	0	0	0	0	0	0	0	0
Stenotrophomonas sp. Pemsol	0	0	0	0	0	0	0	0	0	0	0	0	0	0	0	0	0	0	0	0	0	0	0	0	0	0	0	0	0	0	0	0	0	0	0	0	0	0	0	0	0	0	0	0	0	0	0	0	0
Prevotella enoeca	0	0	0	0	0	0	0	0	0	0	0	0	0	0	0	0	0	1.48637e-05	0	0	4.5052e-06	0	0	0	0	0	0	0	0	0	0	0	0	0	0	0	0	0	0	0	0	0	0	0	0	0	0	0	0
Vibrio cincinnatiensis	0	0	0	0	0	0	0	0	0	0	0	0	0	0	0	0	0	0	0	0	0	0	0	0	0	0	0	0	0	0	0	0	0	0	0	0	0	0	0	0	0	0	0	0	0	0	0	0	0
Selenomonas ruminantium	0	0	0	0	0	0	0	0	0	0	0	0	0	0	0	0	0	0	0	0	0	0	0	0	0	0	0	0	0	0	0	0	0	0	0	0.000268295	0	0	0	0	0	0	0	0	0	0	0	0	0
Ligilactobacillus agilis	0	0	0	0	0	1.14544e-05	0	0	0	0	0	0	0	0	0	0	7.16588e-05	0	0	0	0	0	8.19896e-06	0	0	0	0	0	0	0	0	0	0	0	0	0	0	0	0	0	2.5222e-05	0	0	0	0	0	0	0	0
Erysipelothrix sp. A18Y020d	0	0	0	0	0	0	0	0	0	0	0	0	0	0	0	0	0	0	0	0	0	0	0	0	0	0	0	0	0	0	0	0	0	0	0	0	0	0	0	0	0	7.82046e-06	0.000232191	0	0	0	6.99632e-05	0	0
Neisseria mucosa	0	0	0	0	0	0	0	0	0	0	0	0	0	3.19333e-05	0	0	0.000145864	0	0	0	0	0	0	0	0	0	0	0	0	0	0	0	0	3.00459e-05	0	0	0	0	0	0	6.33518e-05	3.2399e-05	0	0	0	0	0	0	0
Chryseobacterium manosquense	0	0	0	0	0	0	0	0	0	0	0	0	0	0	0	0	0	0	0	0	0	0	0	8.32457e-05	2.06545e-05	0	0	0.000176832	0	0	0	0	0	0	0	0	0	0	0	0	0	0	0	0	0	0	0	0	0
Clostridium carboxidivorans	0	0	0	0	0	0	0	0	0	4.48578e-05	0	0	0	0	0	0	0	0	0	0	0	0	0	0	0	0	0	0	0	0	0	0	0	0	0	0	0	0	0	0	0	0	0	0	0	0	0	0	0
Pseudomonas fragi	0	0	0	0	0	0	0	0	0	0	0	0	0	0	0	0	0	0	0	0	0	0	0	0	0	0	0	0	0	0	0	0	0	0	0	0	0	0	0	0	0	0	0	0	0	0	0	0	0.000267594
Skunavirus CHPC52	0	0	0	0	0	0	0	0	0	0	0	0	0	0	0	0	0	0	0	0	0	3.48753e-05	0	0	0	0	0	0	0	0	0	0	0	0	0	0	0	0	0	0	0	0	0	0	0	0	0	0	0
Filifactor alocis	0	0	0	0	0	0	0	0	0	0	0.00014187	0	0	0	0	0	0	0	0	0	0	0	0	0	0	0	0	0	0	0	0	0	0	0	0	0	0	0	0	0	0	0	0	0	0	0	0	0	0
Oengusvirus oengus	0	0	0	0	0	0	0.000101496	0	0	0	0	0	0	0	0	0	0	0	0	0	0	0	0	0	0	0	0	0	0	0	0	0	0	0	0	0	0	0	0	0	0	0	0	0	0	0	0	0	0
Clostridioides sp. ES-W-0016-02	0	0	0	0	0	0	0	0	0	0	0	0	0	0	0	0	0.000243713	0	0	0	0	0	0	0	0	0	0	0	0	0	0	0	0	0	0	0	4.70399e-05	0	0	0	0	0	0	0	0	0	0	0	0
Haemophilus pittmaniae	0	0	0	0	0	0	0	0	0	0	0	0	0	3.51559e-06	0	0	0	0	0	0	0	0	0	0	0	0	0	0	0	0	0	0	0	0	0	0	0	0	0	0	0	0	0	0	1.58076e-05	0	0	0	0
Skunavirus P008	0	0	0	0	0	0	0	0	0	0	0	0	0	0	0.00017306	0	0	0	0	0	0	0	0	0	0	0	0	0	0	0	0	0	0	0	0	9.0032e-06	0	0	0	0.000109753	0	0	0	0	0	0	0	0	0
Efquatrovirus SHEF2	0	0	0	0	0	0	0	0	0	0	0	0	0	0	0	0	0	0	0	0	0	0	0	0	0	0	0	0	0	0.000289184	0	0	0	0	0	0	0	0	0	0	0	0	0	0	0	0	0	0	0
Clostridium thermarum	0	0	0	0	0	0	0	0	0	0	8.81313e-05	0	0	0	0	0	0	0	0	0	0	0	0	0	0	0	0	0	0	0	0	0	0	0	0	0	0	0	0	0	0	0.000167581	0	0	0	0	0	0	0
Prevotella histicola	0	0	0	0	0	0	4.5995e-06	0	9.60179e-05	0	0	0	0	0	0	0	0	0	0	0	0	0	0	0	0	0	0	0	0	0	0	0	0	0	0	0	0	0	0	0	0	0	0	0	0	0	0	0	0
Raoultella terrigena	0	0	0	0	0	0	0	0	0	0	0	0	0	0	0	0	0	0	0	0	0	0	0	0	0	0	6.4267e-05	0	0	0	0	0	0	0	0	0	0	0	0	0	0	0	0	0	0	0	0	0	0
Tannockella kyphosi	0	0	0	0	0	0	0	0	0	0	0	0	1.85703e-05	0	0	0	0	0	0	0	0	0	0	0	0	0	0	0	0	0	0	0	0	0	0	0	1.44256e-05	0	0	0	2.29965e-05	0	0	0	0	0	0	0.000136985	0
Clostridium sp. MD294	0	0	0	0	0	0	0	0	0	0	0	6.8196e-05	0	0	0	0	0	2.50336e-05	0	0	0	0	0	0	0	0	0	0	0	0	0	0	0	0.000125486	0	0	0	0	0	0	0	0	0	0	0	0	0	0	0
Cepunavirus Cp7	0	0	0	0	0	0	0	0	0	0	0	0	0	0	0	0	0	0	0	0	0	0	0	0	0	0	0	0	0	0	0	0	0	0	0	0	0	0	0	0.000274384	0	0	0	0	0	0	0	0	0
Schaalia cardiffensis	0	0	0	0	0	0	0	0	0	0	0	0	0	0	0	0	0	0	0	0	0	0	0	0	0	0	0	0	0	0	0	0	0	0	0	0.000201672	0	0	0	0	0	0	0	0	0	0	1.31815e-05	0	0
Stenotrophomonas sp. pho	0	0	0	0	0	0	0	0	0	0	0	0	0	0	0	0	0	0	0	0	0	0	0	0	0	0	0	0	0	0	0	0	0	0	0	0	0	0	0	0	0	0	0	0	0	0	0	0	0
Jejubacter calystegiae	0	0	0	0	0	0	0	0	0	0	0	0	0	0	0	0	0	0	0	0	0	0	0	0	0	0	8.89851e-05	0	0	0	0	0	0	0	0	0	0	0	0	0	0	0	0	0	2.89806e-05	0	0	0	0
Enterobacter sp. RHBSTW-00994	0	0	0	2.51283e-05	0	0	0	0	0	0	0	0	0	0	0	0	0	0	0	0	0	0	0	0	0	0	0	0	0	0	0	0	0	0	0	0	0	0	8.52955e-06	0	0	0	0	0	0	0	0	0	0
Microbacterium sp. TPU 3598	0	0	0	0	0	0	0	0	0	0	0	0	0	0	0	0	0	0	0	0	0	0	0	0	0	0	0	0	0	0	0	0	0	0	0	0	0	0	0	0	0	0	0	0	0	0	0	0	0
Clostridium sporogenes	0	0	0	0	0	0	0	0	0	0	0	0	0	0	0	0	0	0	0	0	0	0	0	0	0	0	0	0	0	0	0	0	0	0	0	0	0	0	0	0	0	0	0	0	0	0	0	0	0
Klebsiella sp. LTGPAF-6F	0	0	0	0	0	0	0	0	0	2.20612e-05	0	0	0	0	0	0	0	0	0	0	0	0	0	0	0	0	4.94362e-05	0	0	0	0	0	0	0	0	0	0	0	0	0	0	0	0	0	0	0	0	0	0
Pectinatus frisingensis	0	0	0	0	0	0	0	0	0	0	0	0	0	0	0	0	0	0	0	0	0	0	0	0	0	0	0	0	0	0	0	0	0	0	0	0	0	0	0	0	0	0	0	0	0	0	0	0	0
Turicibacter sp. TJ11	0	0	0	0	0	0	1.19587e-05	0	0	0	1.97758e-05	0	0	0	0	0	0	0	0	0	0	0	0	0	0	0	0	0	0	0	0	0	0	0	0	0	0	0	0	0	0	0	0	0	4.47882e-05	0	0	0	0
Buttiauxella agrestis	0	0	0	0	0	0	0	0	0	0	0	0	0	0	0	0	0	0	0	0	0	0	0	0	0	0	5.43798e-05	0	0	0	0	0	0	0	0	0	0	0	0	0	0	0	0	0	0	0	0	0	0
Vectrevirus K1E	0	0	0	0	0	0	0	0	0	0	0	0	0	0	0	0	0	0	0	0	0	0	0	0	0	0	0	0	0	0	0	0	0	0	0	0	0	0	0	0	0	0	0	0	0	0	0	0	0
Larmunavirus Lrm1	0	0	0	0	0	0	0	0	0	0	0	0	0	0	0	0	0	0	0	0	0	0	0	0	0	0	0	0	0	0	0	0	0	0	0.000172704	0	0	0	0	0	0	0	0	0	0	0	7.90888e-05	0	0
Herbinix luporum	0	0	0	0	0	0	0	0	0	0	0	6.41845e-05	0	0	0	0	0	0	0	0	0	0	0	0	0	0	0	0	0	0	0	0	0	0	0	0	0	0	0	0	4.82185e-05	0	0	0	8.16727e-05	0	0	0	0
Bacillus mycoides	0	0	0	0	0	0	0	0	0	0	0	0	0	0	0	0	0	0	0	0	0	0	0	0	0	0	0	0	0	0	0	0	0	0	0	0	0	0	0	0	0	0	0	0	0	0	0	0	0
Caproiciproducens sp. NJN-50	0	0	0	0	0	0	0	0	0	0	0	0	0	0	0	0	0	4.30266e-05	4.96733e-05	0	0	0	0	0	0	0	0	0	0.000123847	0	0	0	0	0	0	0	0	0	0	0	0	0	0	0	0	0	0	0	0
Webervirus segescirculi	0	0	0	0	0	0	0	0	0	0	0	0	0	0	0	0	0	0	0	0	0	0	0.00024746	0	0	0	0	0	0	0	0	0	0	0	0	0	0	0	0	0	0	0	0	0	0	0	0	0	0
Babesia bigemina	0	0	0	0	0	0	0	0	0	0	0	0	0	0	0	0	0.000134951	0	0	0	0	0	0	0	0	0	0	0	0	0.000112133	0	0	0	0	0	0	0	0	0	0	0	0	0	0	0	0	0	0	0
Parafannyhessea umbonata	0	0	0	0	0	0	0	0	0	0	0	0	0	0	0	0	0	0	0	0	0	0	0	0	0	0	0	0	0	0	0	0	0	0	0	1.74062e-05	0	0	0	0	0	0	0	0	0	0	0	0	0
Webervirus IMGroot	0	0	0	0	0	0	0	0	0	0	0	0	0	0	0	0	0	0	0	0	0	0	0.000242987	0	0	0	0	0	0	0	0	0	0	0	0	0	0	0	0	0	0	0	0	0	0	0	0	0	0
Staphylococcus xylosus	0	0	0	0	0	0	0	0	0	0	0	0	0	0	0	0	0	0	0	0	0	0	0	0	0	0	0	0	0	0	0	0	0	0	0	0	0	0	0	0	0	0	0	0	0	0	0	0	0
Stenotrophomonas sp. ESTM1D_MKCIP4_1	0	0	0	0	0	0	0	0	0	0	0	0	0	0	0	0	0	0	0	0	0	0	0	0	0	0	0	0	0	0	0	0	0	0	0	0	0	0	0	0	0	0	0	0	0	0	0	0	0
Syntrophobotulus glycolicus	0	0	0	5.41226e-05	0	7.04285e-05	0	0	0	0	0	2.13948e-05	0	0	0	0	0	0	0	0	0	0	0	0	0	0	0	0	0	0	0	0	0	0	0	0	0	0	0	0	2.6854e-05	0	0	0	0	0	0	0	0
Skunavirus sv936	0	0	0	0	0	0	0	0	0	0	0	0	0	0	0	0	0	0	0	0	0	6.72295e-06	0	0	0	0	0	0	0	0	0	0	0	0	0	0	0	0	0	0	0	0	0	0	0	0	0	0	0
Mogibacterium pumilum	0	0	0	0	0	0	0	0	0	3.30918e-05	0	0	0	0	0	0	0	7.58832e-05	0	0	0	0	0	0	0	0	0	0	0	0	0	0	0	4.11806e-05	0	0	0	0	0	0	0	0	0	0	8.69419e-05	0	0	0	0
Prevotella oris	0	0	0	1.35306e-05	0	0	0	0	0	0	0	0.000191216	0	0	0	0	0	0	9.85082e-06	0	0	0	0	0	0	0	0	0	0	0	0	0	0	0	0	0	0	0	0	0	0	0	0	0	0	0	0	0	0
Corynebacterium tuberculostearicum	0	0	0	0	0	0	0	0	0	0	0	0	0	0	0	0	0	0	0	0	0	0	0	0	0	0	0	0	0	0	0	0	0	0	0	0	0	0	0	0	0	0	0	0	0	0	0	0	0
Skunavirus P1532	0	0	0	0	0	0	0	3.73039e-05	0	0	0	0	4.67178e-06	0	0	1.44936e-05	0	0	0	0	0	8.23562e-05	0	0	0	0	2.96617e-05	0	0	0	0	0	0	0	0	3.54126e-05	0	0	0	0	0	0	0	0	0	0	2.4335e-05	0	0
Acetobacterium wieringae	0	0	0	0	0	0	0	0	0	0	0	0	0	0	0	0	7.02038e-05	0	0	0	0	0	0	0	0	0	0	0	0	0	0	0	0	0	0	0	0	0	0	0	0	0	0	0	0	0	0	0	0
Escherichia phage Gluttony	0	0	0	0	0	0	0	0	0	0.000232378	0	0	0	0	0	0	0	0	0	0	0	0	0	0	0	0	0	0	0	0	0	0	0	0	0	0	0	0	0	0	0	0	0	0	0	0	0	0	0
Streptococcus infantarius	0	0	0	0	0	0	0	0	0	0	0	0	1.06283e-05	0	0	0	1.6005e-05	0	0	0	0	0	0	0	0	0	0	0	0	0	0	0	0	0	0	0	0	0	0	0	0	0	0	0	5.2692e-05	0	0	0	0
Porphyromonas asaccharolytica	0	0	0	0	0	0	0.000119587	0	7.82863e-05	0	0	0	0	0	0	0	0	0	0	0	0	0	0	0	0	0	0	0	0	0	0	0	0	0	0	0	0	0	0	0	0	0	0	0	0	2.26879e-05	0	0	0
Lactobacillus sp. 3B(2020)	0	0	0	0	0	0	0	0	0	0	0	0	0	0	0	0	0	0	0	0	0	0	0	0	0	0	0	0	0	0	0	0	0	0	0	0	0	0	0	0	0	0	0	0	0	0	0.000142968	0	0
Turicibacter sp. H121	0	0	0	0	0	0	3.95557e-05	0	0	0	5.93274e-05	0	0	0	0	0	0	0	0	0	0	0	0	0	0	0	0	0	0	0	0	0	2.63425e-05	0	0	0	0	0	0	0	0	7.82046e-06	0	0	2.6346e-05	0	0	0	0
Prevotella sp. oral taxon 299	0	0	0	0	0	0	0	0	0.000120775	0	0	4.81384e-05	0	0	0	0	0	0	0	0	0	0	0	0	0	0	0	0	0	0	0	0	0	0	0	0	0	0	0	0	0	0	0	0	0	0	0	0	0
Ruminiclostridium herbifermentans	0	0	8.5479e-06	0	0	2.45452e-05	0	0	0	0	0	0	0	0	0	0	0	0	0	0	0	0	0	0	0	0	0	0	0	0	0	0	0	7.86496e-05	0	0	0	0	0	0	0	0	0	0	6.05958e-05	0	0	0	0
Ligilactobacillus murinus	0	0	0	0	0	0	0	0	0	0	0	0	3.45711e-05	0	0	0	0	0	0	0	0	0	0	0	0	0	0	0	0	0	0	0	0	4.50689e-05	0	0	0	0	0	0	0	0	0	0	5.79612e-05	0	0	0	0
Gardnerella leopoldii	0	0	0	0	0	0	0	0	0	0	0	0	0	0	0	0	0	0.000135338	0	0	0	0	0	0	0	0	0	0	0	0	0	0	0	0	0	0	0	0	0	0	0	5.69776e-05	0	0	0	0	0	0	0
Lactococcus protaetiae	0	0	0	0	0	0	0	0	0	0	0	0	0	0	0	0	0	0	0	0	0	0	0	0	0	0	0	0	0	0	0	0	0	0	0	0	0	0	0	0	0	0	0	0	0	0	0	0	0
Staphylococcus carnosus	0	0	0	0	0	0	0	0	0	0	0	0	0	0	0	0	0	0	0	4.08548e-06	0	0	0	0	0	0	0	0	0	0	0	0	0	0	0	0	0	0	0	0	0	0	0	0	0	0	0	0	0
Bacillus pumilus	0	0	0	0	0	0	0	0	0	0	0	0	0	0	0	0	0	0	0	0	0	3.36148e-06	0	0	0	0	0	0	0	0	0	0	0	0	0	2.58092e-05	2.75967e-05	0	4.88889e-05	0	0	0	0	0	0	0	0	6.32238e-05	0
Dermabacter jinjuensis	0	0	0	0	0	0	0	0	0	0	0	0	0	0	0	0	0	0	0	0	0	0	0	0	0	0	0	0	0	0	0	0	0	0	0	0	0	0	0	0	0	0	0	0	0	0	0	0	0
Microbacterium oxydans	0	0	0	0	0	0	0	0	0	0	0	0	0	0	0	0	0	0	0	0	0	0	0	0	0	0	0	0	0	0	0	0	0	0	0	0	0	0	0	0	0	0	0	0	0	0	0	0	0
Candidatus Phytoplasma luffae	0	0	0	0	0	0	0	0	0	0	0	0	0	0	0	0	0	0	0	0	0	0	0	0	0	0	0	0	0	0	0	0	0	0	0	0	0	0	0	0	0	0	0	0	0	0	0	0	0
Scandinavium goeteborgense	0	0	0	0	0	0	0	0	0	0	0	0	0	0	0	0	9.4575e-06	0	0	0	0	0	0	0	0	0	9.88724e-05	0	0	0	0	0	0	0	0	0	0	0	0	0	0	0	0	0	0	0	0	0	0
Klebsiella sp. A52	0	0	0	0	0	0	0	0	0	1.83843e-05	0	0	0	0	0	0	0	0	0	0	0	0	0	0	0	0	0	0	0	0	0	0	0	0	0	0	0	0	0	0	0	0	0	0	0	0	0	0	0
Klebsiella sp. KPN54798	0	0	0	0	0	0	0	0	0	0.000101481	0	0	0	0	0	0	0	0	0	0	0	0	0	0	0	0	0	0	0	0	0	0	0	0	0	0	0	0	0	0	0	0	0	0	0	0	0	0	0
Skunavirus F0139	0	0	0	0	0	0	0	3.19748e-05	0	0	0	7.48819e-05	0	0	0	0	4.00125e-06	0	0	0	0	2.14294e-05	0	0	0	0	0	0	0	0	0	0	0	0	0	2.94104e-05	0	0	2.49645e-06	0	0	0	0	0	0	0	0	0	0
Citrobacter sp. RHBSTW-00570	0	0	0	0	0	0	0	0	0	0	0	0	9.34355e-07	0	0	0	0	0	0	0	0	0	0	0	0	0	0.000217519	0	0	0	0	0	0	0	0	0	0	0	0	0	0	0	0	0	0	0	0	0	0
Atopobium sp. oral taxon 416	0	0	0	0	0	0	0	0	0	0	0	0	5.24407e-05	0	2.02607e-05	0	0	0	0	0	0	0	0	0	0	0	0	0	0	0	0	0	0	0	0	9.06322e-05	3.07327e-05	0	0	0	0	0	0	0	0	0	0	0	0
Bacillus anthracis	0	0	0	0	0	0	0	0	0	0	0	6.68589e-06	0	0	0	0	0	0	0	1.87932e-05	0	0	0	0	0	0	0	0	0	0	0	0	0	0	0	1.08038e-05	0	0	0	0	0	1.34065e-05	0	0	0	0	0	8.42984e-05	0
Olsenella sp. oral taxon 807	0	0	0	0	0	0	0	0	0	0	0	0	0	0	0	0	0	0	0	0	0	0	0	0	0	0	0	0	0	0	0	0	0	0	0	0.000115241	0	0	0	0	0	0	0	0	0	0	0	0	0
Prevotella multiformis	0	0	0	0	0	0	0	0	0	0	0	0	0	0	0	0	0	0	0	0	0	0	0	0	0	0	0	0	0	0	0	0	0	0	0	0	0	0	0	0	0	0	0	0	0	0	0	0	0
Proteus hauseri	0	0	0	0	0	0	0	0	0	0	0	0	0	0	0	0	0	0	0	0	0	0	0	0	0	0	0	0	0	0	0	0	0	0	0	0	0	0	0	0	0	0	0	0	0	0	0	0	0
Anaerocolumna sedimenticola	0	0	0	0	0	0	0	0	0	0	0	0	0	0	0	0	0	3.1292e-05	0	0	0	0	0	0	0	0	0	0	0	0	0	0	0	0	0	0	0	0	0	0	0	0	0	0	0	0	0	0	0
Enterococcus innesii	0	0	0	0	0	0	0	0	0	2.86795e-05	0	0	0	0	5.27623e-05	0	0	0	0	0	0	0	0	0	0	0	0	0	0	0	0	0	0	0	0	0	0	0	0	0	0	0	0	0	0	0	0	0	0
Clostridium isatidis	0	0	0	0	0	6.27049e-05	0	0	0	0	0	0	0	0	0	0	0	0	0	0	0	0	0	0	0	0	0	0	0	0	0	0	0	0	0	0	0	0	0	0	0	3.91023e-05	0	0	0	0	0	0	0
Methanosphaera stadtmanae	0	0	0	0	0	0	0	0	0	0	0	0	0	0	0	0	0	0	0	0	0	0	0.000207956	0	0	0	0	0	0	0	0	0	0	0	0	0	0	0	0	0	0	0	0	0	0	0	0	0	0
Allobaculum sp. Allo2	0	0	0	0	0	0	0	0	0	0	0	0	0	0	0	0	0	0	0	0	0	0	0	0	0	0	0	0	0	0	0	0	0	0	0	0	0	0	0	0	0	0	0	0	0	0	8.01028e-05	0.000126448	0
Metamycoplasma hominis	0	0	0	0	0	0	0	0	0	0	0	0	0	0	0	0	0	0	0	0	0	0	0	0	0	0	0	0	0	4.13121e-05	0	0	0	0	0	0	0	0	0	0	0	0	0	0	0	0	0	0	0
Proteus sp. NMG38-2	0	0	0	0	0	0	0	0	0	0	0	0	0	0	0	0	0	0	0	0	0	0	0	0	0	0	0	0	0	0	0	0	0	0	0	0	0	0	0	0	0	0	0	0	0	0	0	0	0
Kosakonia sp. MUSA4	0	0	0	0	0	0	0	0	0	0.000203698	0	0	0	0	0	0	0	0	0	0	0	0	0	0	0	0	0	0	0	0	0	0	0	0	0	0	0	0	0	0	0	0	0	0	0	0	0	0	0
Treponema pedis	0	0	0	0	0	0	0	0	0	0	0	0	0	0	0	0	6.72938e-05	0	0	0	0	0	0	0	0	0	0	0	0	0	0	0	0	0	0	0	0	0	0	0	0	0	0	0	0	0	0	0	0
Ezakiella coagulans	0	0	0	0	0	0	0	0	0	0	0.000149608	0	0	0	0	0	0	0	0	0	0	0	0	0	0	0	0	0	0	0	0	0	0	0	0	0	0	0	0	0	0	0	0	0	0	0	0	0	0
Cedecea sp. FDAARGOS_727	0	0	0	0	0	0	0	0	0	0	9.02808e-06	0	0	0	0	0	0	0	0	0	0	0	0	0	0	0	4.44926e-05	0	0	0	0	0	0	0	0	0	0	0	0	0	0	0	0	0	0	0	0	0	0
Anaerocolumna chitinilytica	0	0	0	0	0	0	0	0	0	0	0	0	0	0	0	0	0	0	0	0	0	0	0	0	0	0	0	0	0	0	0	0	0	0	0	0	0	0	0	0	0	0	0	0	0	0	0	0	0
Skunavirus jm3	0	0	0	0	0	0	0	0	0	0	0	0	0	0	5.44507e-05	0	0	0	0	0	0	0	0	0	0	0	0	0	0	0	0	0	0	0	0	1.20043e-05	0	0	2.70449e-06	0.000128046	0	0	0	0	0	0	0	0	0
Xiamenia xianingshaonis	0	0	0	0	0	0	0	0	0	0	0	0	6.1901e-05	0	0	0	0	0	0	0	0	0	0	0	0	0	0	0	0	0	0	0	0	0	0	0	0	0	0	0	0	0	0	0	0	0	0	0	0
Citrobacter freundii complex sp. CFNIH3	0	0	0	0	0	0	0	0	0	0	0	0	0	0	0	0	0	0	0	0	0	0	0	0	0	0	0.000118647	0	0	0	0	0	0	0	0	0	0	0	0	0	0	0	0	0	0	0	0	0	0
Citrobacter sp. RHBSTW-00903	0	0	0	0	0	0	0	0	0	0	0	0	0	0	0	0	0	0	0	0	0	0	0	0	0	0	0.000192801	0	0	0	0	0	0	0	0	0	0	0	0	0	0	0	0	0	0	0	0	0	0
Staphylococcus equorum	0	0	0	0	0	0	0	0	0	0	0	0	0	0	0	0	0	0	0	0	0	0	0	0	0	0	0	0	0	0	0	0	0	0	0	0	0	0	0	0	0	0	0	0	0	0	0	0	0
Sarcina sp. JB2	0	0	0	0	0	0	0	0	0	0	0	0	2.5578e-05	0	0	0	0	0	0	0	0	0	0	0	0	0	0	0	0	0	0	0	0	0	0	0	0	0	0	0	0	0	0	0	0	0	0	0	0
Clostridium argentinense	0	0	0	0	0	0	0	0	0	6.1036e-05	0	0	0	0	0	0	0	0	0	0	0	0	0	0	0	0	0	0	0	0	0	0	0	0	0	0	0	0	0	0	0	0	0	0	0	0	0	0	0
Streptococcus sp. CNU G3	0	0	0	0	0	0	0	0	0	0	3.43927e-06	0	0	0	0	0	8.0025e-06	0	0	1.14394e-05	0	1.47065e-05	0	0	0	0	0	0	0	0	0	0	0	0	0	1.56055e-05	0	0	0	0	0	0	0	0	1.84422e-05	0	0	0	0
Skunavirus R31	0	0	0	0	0	0	0	0	0	0	0	0	0	0	4.93855e-05	0	0	0	0	0	0	4.91616e-05	0	0	0	0	0	0	0	0	0	0	0	0	0	2.52089e-05	0	0	0	0	0	0	0	0	0	0	2.02792e-05	0	0
Stenotrophomonas sp. NA06056	0	0	0	0	0	0	0	0	0	0	0	0	0	0	0	0	0	0	0	0	0	0	0	0	0	0	0	0	0	0	0	0	0	0	0	0	0	0	0	0	0	0	0	0	0	0	0	0	0
Petrocella atlantisensis	0	0	0	0	0	0	0	0	0	0	0	0	0	0	0	0	0	0	0	0	0	0	0	0	0	0	0	0	0	0	0	0	0	0	0	0	0	0	0	0	0	4.804e-05	0	0	0	0	0	0	0
Symbiopectobacterium purcellii	0	0	0	0	0	0	0	0	0	0	0	0	0	0	0	0	0	0	0	0	0	0	0	0	0	0	4.44926e-05	0	0	0	0	0	0	0	0	0	0	0	0	0	0	0	0	0	0	0	0	0	0
Neisseria subflava	0	0	0	0	0	0	0	0	0	5.14761e-06	2.57945e-06	0	0	1.04003e-05	0	0	8.51175e-05	0	0	0	0	0	0	0	0	0	0	0	0	0	0	0	0	0	0	0	0	0	0	0	3.26402e-05	0	0	0	0	0	0	0	0
Bacillus thuringiensis	0	0	0	0	0	0	0	0	0	0	0	0	0	0	0	1.86346e-05	0	0	0	0	0	0	0	0	0	0	0	0	0	7.08207e-05	0	0	0	0	0	0	0	0	9.77778e-05	0	0	0	0	0	0	0	0	0	0
Haemophilus influenzae	0	0	0	0	0	0	0	0	0	0	0	0	0	2.86374e-05	0	0	0	0	0	0	0	0	0	0	0	0	0	0	0	0	0	0	0	0	0	0	0	0	0	0	0	0	0	0	3.42498e-05	0	0	0	0
Campylobacter rectus	0	0	0	0	0	8.50902e-07	1.16521e-05	0	0	3.45625e-05	0.000118655	0	0	0	0	0	0	0	0	0	0	0	0	0	0	0	0	0	0	0	0	0	0	0	0	0	0	0	0	0	0	0	0	1.99335e-05	0	0	0	0	0
Skunavirus CHPC361	0	0	0	0	0	0	0	0	0	0	0	0	0	0	4.51645e-05	0	0	0	0	0	0	0	0	0	0	0	0	0	0	0	0	0	0	0	0	5.642e-05	0	0	0	0	0	0	0	0	0	0	1.11536e-05	0	0
Streptococcus sobrinus	0	0	0	0	0	0	0	0	0	0	0	0	0	0	0	2.07051e-05	0	0	0	9.80516e-06	0	0	0	0	0	0	0	0	0	0	0	0	0	0	0	0	0	0	0	0	0	0	0	0	0	0	0	0	0
Skunavirus CHPC781	0	0	0	0	0	0	0	0	0	0	0	0	0	0	0.000122408	0	0	0	0	0	0	0	0	0	0	0	0	0	0	0	0	0	0	0	0	5.82207e-05	0	0	0	0	0	0	0	0	0	0	0	0	0
Staphylococcus pasteuri	0	0	0	0	0	0	0	0	0	0	0	0	0	0	0	0	0	0	0	0	0	0	0	0	0	0	0	0	0	0	0	0	0	0	0	0	0	0	0	0	0	0	0	0	0	0	0	0	0
Selenomonas sp. oral taxon 136	0	0	0	0	0	0	0	0	0	0	0	0	0	0	0	0	0	0	0	0	0	0	0	0	0	0	0	0	0	0	0	0	0	8.48355e-06	0	2.52089e-05	0	0	0	0	0	0	0	0.000116694	0	0	0	0	0
Stenotrophomonas sp. SAU14A_NAIMI4_5	0	0	0	0	0	0	0	0	0	0	0	0	0	0	0	0	0	0	0	0	0	0	0	0	0	0	0	0	0	0	0	0	0	0	0	0	0	0	0	0	0	0	0	0	0	0	0	0	0
Penicillium roqueforti	0	0	0	0	0	0	0	0	0	0	0	0	0	0	0	0	0.000178601	0	0	0	0	0	0	0	0	0	0	0	0	0	0	0	0	0	0	0	0	0	0	0	0	0	0	0	0	0	0	0	0
Pantoea ananatis	0	0	0	0	0	0	0	0	0	0	0	0	0	0	0	0	0	0	0	0	0	0	0	0	0	0	0	0	0	0	0	0	0	0	0	0	0	0	0	0	0	0	0	0	0	0	0	0	0
Denitrobacterium detoxificans	0	0	0	0	0	0	0	0	0	0	0	0	3.73742e-05	0	0	0	0	0	0	0	0	0	0	0	0	0	0	0	0	0	0	0	0	0	0	1.08038e-05	0	0	0	0	0	0	0	0	0	4.99134e-05	0	0	0
Kaistia sp. 32K	0	0	0	0	0	0	0	0	0	0	0	0	0	0	0	0	0	0	0	0	0	0	0	0	0	0	0	0	0	0	0	0	0	0	0	0	0	0	0	0	0	0	0	0	0	0	0	0	0
Tepidibacter sp. 8C15b	0	0	0	0	0	2.46107e-05	0	0	0	0	0	0	0	0	0	0	0	0	0	0	0	0	0	0	0	0	0	0	0	0	0	0	0	4.41852e-05	0	0	0	0	0	0	0	0	0	0	5.53266e-05	0	0	0	0
Skunavirus CHPC964	0	0	0	0	0	0	0	0	0	0	0	0	3.97101e-06	0	1.39292e-05	0	5.0925e-06	0	0	0	0	7.94149e-05	0	0	0	0	0	0	0	0	0	0	0	0	0	2.04072e-05	0	0	0	0	0	0	0	0	0	0	2.94048e-05	0	0
Enterobacter cloacae complex sp. ECL411	0	0	0	0	0	0	0	0	0	0	0	0	0	0	0	0	0	0	0	0	0	0	0	0	0	0	0	0	0	0	0	0	0	0	0	0	0	0	0	0	0	0	0	0	0	0	0	0	0
Vectrevirus ACGC91	0	0	0	0	0	0	0	0	0	0	0	0	0	0	0	0	0	0	0	0	0	0	0	0	0	0	0	0	0	0	0	0	0	0	0	0	0	0	0	0	0	0	0	0	0	0	0	0	0
Debaryomyces hansenii	0	0	0	0	0	0	0	0	0	0	0	0	0	0	0	0	0	0	0	0	0	0	0	0	0	0	0	0	0	0	0	0	0.000172424	0	0	0	0	0	0	0	0	0	0	0	0	0	0	0	0
Dhillonvirus EP23	0	0	0	0	0	0	0	0	0	0.000171342	0	0	0	0	0	0	0	0	0	0	0	0	0	0	0	0	0	0	0	0	0	0	0	0	0	0	0	0	0	0	0	0	0	0	0	0	0	0	0
Lactobacillus phage phiAQ113	0	0	0	0	0	0	0	0	0	0	0	0	0	0	0	0	0	0	0	0	0	0	0	0	0	0	0	0	0	0	0	0	0	0	0	0	0	0	0	0	0	0	0	0	0	0	0	0	0
Parvimonas micra	0	0	0	0	0	0	0	0	0	0	0	0	0	0	0	0	0	0	0	0	0	0	0	0	0	0	0	0	0	0	0	0	0	0	0	0	0	0	0	0	0	2.45786e-05	0.000123835	0	0	0	0	0	0
Streptococcus milleri	0	0	0	0	0	0.000127897	0	0	0	0	0	0	0	0	0	0	0	0	0	0	0	0	0	0	0	0	0	0	0	0	0	0	0	0	0	0	0	0	0	0	0	0	0	0	0	0	0	0	0
Bulleidia sp. zg-1006	0	0	0	0	0	0	0	0	0	0	0	0	0	0	0	0	0	0	0	0	0	0	0	0	0	0	0	0	0	0	0	0	0	0	0	0	0	0	0	0	0	0	0	0	0	0	0	0.000105373	0
Tannerella serpentiformis	4.53908e-05	0	0	1.35306e-05	0	0	0	0	0	0	0	0	0	0	0	0	0	2.19044e-05	0	0	2.2526e-06	0	0	0	0	0	0	0	0	0	0	0	0	0	0	0	0	0	0	0	0	0	0	0	0	6.35261e-05	0	0	0
Loigolactobacillus backii	0	0	0	0	0	0	0	0	0	0	0	0	0	0	0	0	0	0	0	0	0	0	0	0	0	0	0	0	0	0	0	0	0	0	0	1.38049e-05	0	0	0	0	0	0	0	0	0	0	9.73401e-05	0	0
Cytobacillus oceanisediminis	0	0	0	0	0	0	0	0	0	0	0	0	0	0	0	0	0	0	0	0	0	0	0	0	0	0	0	0	0	0	0	0	0	0	0	0	0	0	1.33144e-05	0	0	0	0	0	0	0	0	0	0
Acetivibrio saccincola	0	0	0	0	0	0	0	0	9.03304e-06	0	0	0	0	0	0	0	0	0	0	0	0	0	0	0	0	0	0	0	0	0	0	0	0	0	0	0	0	0	0	0	0	0	0	0	0	0	0	0	0
Erysipelothrix larvae	0	0	0	0	0	0	0	0	0	0	0	0	0	0	0	0	0	0	0	0	0	0	0	0	0	0	0	0	0	0	0	0	0	0	0	0	0	0	0	0	1.32045e-05	0	0.000154794	0	0	0	0	0	0
Liquorilactobacillus nagelii	0	0	0	0	0	0	0	0	0	0	0	0	0	0	0	0	0	0	0	0	0	0	0	0	0	0	0	0	0	0	0	0	0	0	0	0	0	0	0	0	0	0	0	0	0	0	0.000152094	0	0
Pantoea sp. SO10	0	0	0	0	0	0	0	0	0	0	0	0	0	0	0	0	0	0	0	0	0	0	0	0	0	0	0	0	0	0	0	0	0	0	0	0	0	0	0	0	0	0	0	0	0	0	0	0	0
Pediococcus damnosus	0	0	0	0	0	0	0	0	0	0	0	0	0	0	0	0	0	0	0	0	0	0	0	0	0	0	0	0	0	0	0	0	0	0	0	0	0	0	0	0	0	0	0	0	0	0	0.000117619	0	0
Gardnerella vaginalis	0	0	0	0	0	0	0	0	0	0	1.03178e-05	0	0	0	0	0	0	0	0	0	0	0	0	0	0	0	0	0	0	0	0	0	0	0	0	0	0	0	0	0	0	0	0	0	0	0	0.00015108	0	0
Desulfitobacterium metallireducens	0	0	0	0	0	0	0	0	0	0	0	0	1.75192e-05	0	0	0	0	0	0	0	0	0	0	0	0	0	0	0	0	0	0	0	0	0	0	0	0	0	0	0	0	0	0	0	0	0	0	0	0
Listeria innocua	0	0	0	0	0	0	0	0	0	0	0	0	0	0	0	1.86346e-05	0	0	0	3.67694e-05	0	0	0	0	0	0	0	0	0	0	0	0	0	0	0	0	0	0	3.59905e-05	0	0	2.1227e-05	0	0	0	0	0	0	0
Enterobacter cloacae complex sp. ECL405	0	0	0	0	0	0	0	0	0	1.1766e-05	0	0	0	0	0	0	0	0	0	0	0	0	0	0	0	0	2.96617e-05	0	0	0	0	0	0	0	0	0	0	0	0	0	0	0	0	0	0	0	0	0	0
Streptococcus pasteurianus	0	0	0	0	0	1.27635e-05	0	0	0	5.88298e-06	0	0	0	0	0	0	0	0	0	4.90258e-06	0	0	0	0	0	0	0	0	0	0	0	0	0	0	0	9.0032e-06	0	0	0	0	0	1.56409e-05	0	0	0	0	0	0	0
Dhillonvirus EK99P1	0	0	0	0	0	0	0	0	0	0.000158105	0	0	0	0	0	0	0	0	0	0	0	0	0	0	0	0	0	0	0	0	0	0	0	0	0	0	0	0	0	0	0	0	0	0	0	0	0	0	0
Hafnia alvei	0	0	0	0	0	0	0	0	0	0	0	0	0	0	0	0	0	0	0	0	0	0	0	0	0	0	0	0	0	0	0	0	0	0	0	0	0	0	0	0	0	0	0	0	0	0	0	0	0
Citrobacter sp. RHBSTW-00944	0	0	0	0	0	0	0	0	0	0	0	0	0	0	0	0	0	0	0	0	0	0	0	0	0	0	0.000128534	0	0	0	0	0	0	0	0	0	0	0	0	0	0	0	0	0	0	0	0	0	0
Stenotrophomonas sp. ZAC14D2_NAIMI4_7	0	0	0	0	0	0	0	0	0	0	0	0	0	0	0	0	0	0	0	0	0	0	0	0	0	0	0	0	0	0	0	0	0	0	0	0	0	0	0	0	0	0	0	0	0	0	0	0	0
Raoultella sp. HC6	0	0	0	0	0	0	0	0	0	0	0	0	0	0	0	0	0	0	0	0	0	0	0	0	0	0	0	0	0	0	0	0	0	0	0	0	0	0	0	0	0	0	0	0	0	0	0	0	0
Citrobacter sp. BDA59-3	0	0	0	0	0	0	0	0	0	0	0	0	0	0	0	0	0	0	0	0	0	0	0	0	0	0	9.88724e-05	0	0	0	0	0	0	0	0	0	0	0	0	0	0	0	0	0	0	0	0	0	0
Aeromonas hydrophila	0	0	0	0	0	0	0	0	0	0	0	0	0	0	0	0	0	0	0	0	0	0	0	0	0	0	0	0	0	0	0	0	0	0	0	0	0	0	0	0	0	0	0	0	0	0	0	0	0
Companilactobacillus farciminis	0	0	0	0	0	0	0	0	0	0	0	0	0	0	0	0	0	0	0	0	0	0	0.000149072	0	0	0	0	0	0	0	0	0	0	0	0	0	0	0	0	0	0	0	0	0	0	0	0	0	0
Cronobacter dublinensis	0	0	0	0	0	0	0	0	0	0	0	0	0	0	0	0	0	0	0	0	0	0	0	0	0	0	3.46053e-05	0	0	0	0	0	0	0	0	0	0	0	0	0	0	0	0	0	0	0	0	0	0
Mammaliicoccus sciuri	0	0	0	0	0	0	0	0	0	0	0	0	0	0	0	0	0	0	0	0	0	5.04221e-06	0	0	0	0	0	0	0	0	0	0	0	0	0	0	0	0	0	0	0	0	0	0	0	0	0	0	0
Efquatrovirus AUEF3	0	0	0	0	0	0	0	0	0	0	0	0	0	0	0	0	0	0	0	0	0	0	0	0	0	0	0	0	0	0.000147543	0	0	0	0	0	0	0	0	0	0	0	0	0	0	0	0	0	0	0
Kosakonia arachidis	0	0	0	0	0	0	0	0	0	0.000111041	0	0	0	0	0	0	0	0	0	0	0	0	0	0	0	0	2.47181e-05	0	0	0	0	0	0	0	0	0	0	0	0	0	0	0	0	0	0	0	0	0	0
Sporomusa termitida	0	0	0	0	0	0	0	0	0	0	0	0	0	0	0	0	0	0	0	0	0	0	0	0	0	0	0	0	0	0	0	0	0	0	0	0	0	0	0	0	0	0	0	0	0	0	0	0	0
Haemophilus haemolyticus	0	0	0	0	0	0	0	0	0	0	0	0	0	3.26657e-05	0	0	3.6375e-06	0	0	0	0	0	0	0	0	0	0	0	0	0	0	0	0	4.7013e-05	0	0	0	0	0	0	0	0	0	0	0	0	0	0	0
Cronobacter condimenti	0	0	0	9.66475e-06	0	0	0	0	0	0	0	0	0	0	0	0	0	0	0	0	0	0	0	0	0	0	0	0	0	0	0	0	0	0	0	0	0	0	0	0	0	0	0	0	0	0	0	0	0
Webervirus domnhall	0	0	0	0	0	0	0	0	0	0	0	0	0	0	0	0	0	0	0	0	0	0	0.000145345	0	0	0	0	0	0	0	0	0	0	0	0	0	0	0	0	0	0	0	0	0	0	0	0	0	0
Myroides odoratimimus	0	0	0	0	0	0	0	0	0	0	0	0	0	0	0	0	0	0	0	0	0	0	0	0	0	0	0	0	0	0	0	0	0	0	0	0	0	0	0	0	0	0	0	0	0	0	0	0	0
Skunavirus sv62605	0	0	0	0	0	0	0	7.99369e-05	0	0	0	0	0	0	0	0	0	0	0	0	0	0	0	0	0	0	0	0	0	0	0	0	0	0	0	6.36226e-05	0	0	0	0	0	0	0	0	0	0	0	0	0
Stenotrophomonas sp. 169	0	0	0	0	0	0	0	0	0	0	0	0	0	0	0	0	0	0	0	0	0	0	0	0	0	0	0	0	0	0	0	0	0	0	0	0	0	0	0	0	0	0	0	0	0	0	0	0	0
Oxalobacter formigenes	0.000102129	0	0	0	0	0	0	0	1.53896e-05	0	0	0	0	0	0	0	0	0	0	0	0	0	0	0	0	0	0	0	0	0	0	0	0	0	0	0	0	0	0	0	0	0	0	0	0	0	0	0	0
Berryella wangjianweii	0	0	0	0	0	0	0	0	0	0	0	0	0	0	0	0	0	0	0	0	0	0	0	0	0	0	0	0	0	0	0	0	0	0	0	0	0	0	0	0	0	0	0	0	0	0	0	0	0
Citrobacter sp. MGH 55	0	0	0	0	0	0	0	0	0	0	0	0	0	0	0	0	0	0	0	0	0	0	0	0	0	0	0.000118647	0	0	0	0	0	0	0	0	0	0	0	0	0	0	0	0	0	0	0	0	0	0
Clostridium tyrobutyricum	0	0	0	0	0	0	0	0	0	0	0	0	0	0	0	0	0	0	0	0	0	0	0	0	0	0	0	0	0	0	0	0	0	0	0	0	0	0	0	0	0	0	0	0	0	0	0	0	0
Lawsonia intracellularis	0	0	0	0	0	0	0	0	0	0	0	0	0	0	0	0	0	0	0	0	0	0	0	0	0	0	0	0	0	0	0	0	0	0	0	0	0	0	0	0	0	0	0	2.07641e-05	0	0	0	0	0
Finegoldia magna	0	0	0	0	0	0	2.26909e-05	0	0	0	0	0	0	0	0	0	3.38288e-05	0	0	0	0	0	0	0	0	0	0	0	0	0	0	0	0	0	0	0	0	0	0	0	5.63786e-05	0	0	0	0	0	0	0	0
Lactobacillus kullabergensis	0	0	0	0	0	0	0	0	0	0	0	0	0	0	0	0	0	0	0	0	0	0	0	0	0	0	0	0	0	0	0	0	0	0	0	0	0	0	4.4312e-05	0	0	0	0	0	0	0	0	0	0
Planococcus massiliensis	0	0	0	0	0	0	0	0	0	0	0	0	0	0	0	0	0	0	0	0	0	0	0	0	0	0	0	0	0	0	0	0	0	0	0	0	0	0	0	0	0	0	0.000139315	0	0	0	0	0	0
Lacticaseibacillus manihotivorans	0	0	0	0	0	0	0	0	0	0	0	0	0	0	0	0	0	0	0	0	0	0	0	0	0	0	0	0	0	0	0	0	0	0	5.2562e-05	0	0	0	0	0	0	0	0	0	0	0	6.18515e-05	0	0
Kingella oralis	0	0	0	0	0	0	0	0	0	0	0	0	0	0	0	0	0	0	0	0	0	0	0	0	0	0	0	0	0	0	0	0	0	0	0	0	0	0	0	0	0	0	0	0	0	0	0	0	0
Enterobacter bugandensis	0	0	0	0	0	0	0	0	0	0	0	0	0	0	0	0	0	0	0	0	0	0	0	0	0	0	8.89851e-05	0	0	0	0	0	0	0	0	0	0	0	0	0	0	0	0	0	0	0	0	0	0
Moineauvirus Abc2	0	0	0	0	0	0	0	0	0	0	0	0	0	0	0	0	0.000120401	0	0	0	0	1.80679e-05	0	0	0	0	0	0	0	0	0	0	0	0	0	0	0	0	0	0	0	0	0	0	0	0	0	0	0
Skunavirus sv63302	0	0	0	0	0	0	0	0	0	0	0	0	0	0	0	0	0	0	0	0	8.63498e-06	4.58001e-05	0	0	0	0	0	0	0	0	0	0	0	0	0	7.08251e-05	0	0	0	0	0	0	0	0	0	0	1.31815e-05	0	0
Advenella kashmirensis	0	0	0	0	0	0	0	0	0	0	0	0	0	0	0	0	0	0	0	0	0	0	0	0	0	0	0	0	0	0	0	0	0	0	0	0	0	0	0	0	0	0	0	0	0	0	0	0	0
Citrobacter sp. RHBSTW-00535	0	0	0	0	0	0	0	0	0	0	0	0	0	0	0	0	0	0	0	0	0	0	0	0	0	0	0.000113703	0	0	0	0	0	0	0	0	0	0	0	0	0	0	0	0	0	0	0	0	0	0
Proteus columbae	0	0	0	0	0	0	0	0	0	0	0	0	0	0	0	0	0	0	0	0	0	0	0	0	0	0	0	0	0	0	0	0	0	0	0	0	0	0	0	0	0	0	0	0	0	0	0	0	0
Parascardovia denticolens	0	0	0	2.31954e-05	0	3.67851e-05	0	0	0	0	0	0	2.97826e-05	0	0	0	2.7645e-05	0	0	0	0	0	0	0	0	0	0	0	0	0	0	0	0	0	0	1.1404e-05	0	0	0	0	0	0	0	0	0	0	0	0	0
Moineauvirus DT1	0	0	0	0	0	0	0	0	0	0	0	0	0	0	0	0	8.18438e-05	0	0	0	0	5.50442e-05	0	0	0	0	0	0	0	0	0	0	0	0	0	0	0	0	0	0	0	0	0	0	0	0	0	0	0
Leptotrichia sp. oral taxon 218	0	0	0	0	0	1.4269e-05	0	0	0	2.05904e-05	0	0	0	0	0	0	0	0	0	0	0	0	0	0	0	0	0	0	0	0	0	0	0	0	0	0	0	0	0	0	2.64089e-05	0	0	0	0	0	0	0	0
Staphylococcus agnetis	0	0	0	0	0	0	0	0	0	0	0	0	0	0	0	0	0	0	0	0	0	0	0	0	0	0	0	0	0	0	0	0	0	0	0	0	0	0	0	0	0	0	0	0	0	0	0	0	0
Arachnia rubra	1.41846e-05	0	0	0	0	0	0	0	0	0	7.00751e-05	0	0	0	0	0	0	0	0	0	0	0	0	0	0	0	0	0	0	0	0	0	0	0	0	0	0	0	0	0	0	2.6813e-05	0	1.78571e-05	0	0	0	0	0
Brettanomyces bruxellensis	0	0	0	0	0	0	0	0	0	0	0	0	0	0	0	0	3.71025e-05	0	0	0	0	0	0	0	0	0	0	0	0	0	0	0	0	0	0	0	0	0	0	0	0	0	0	0	0	0	0	0	0
Aminipila butyrica	0	0	0	0	0	0	0	0	0	0	0	0	0	0	0	0	0	0	0	0	0	0	0	0	0	0	0	0	0	0	0	0	0	0	0	0	0	0	0	0	3.35304e-05	0	0	0	0	0	0	0	0
Fastidiosipila sanguinis	0	0	0	0	0	0	0	0	0	0	0	0	0	0	0	0	0	0	0	0	0	0	0	0	0	0	0	0	0	0	0	0	0	0	0	0	0	0	0	0	0	0	0	0	0	0	0	0	0
Achromobacter deleyi	0	0	0	0	0	0	0	0	0	0	0	0	0	0	0	0	0	0	0	0	0	0	0	0	0	0	0	0	0	0	0	0	0	0	0	0	0	0	0	0	0	0	0	0	0	0	0	0	0
Furfurilactobacillus rossiae	0	0	0	0	0	6.47994e-06	0	0	0	0	0	0	0	0	0	0	0	0	0	0	0	0	0	0	0	0	0	0	0	0	0	0	0	0	0	0	0	0	0	0	0	0	0	0	0	0	7.4019e-05	0	0
Bacillus altitudinis	0	0	0	0	0	0	0	0	0	0	0	0	0	0	0	0	0	0	0	4.90258e-06	0	0	0	0	0	0	0	0	0	0	0	0	0	0	0	0	0	0	0	0	0	0	0.000123835	0	0	0	0	0	0
Megasphaera hexanoica	0	0	0	0	0	0	0	0	0	0	0	0	0	0	0	0	0	0	0	0	0	0	0	0	0	0	0	0	0	0	0	0	0	0	0	0	0	0	0	0	0	0	0	9.55147e-06	0	1.36127e-05	0	0	0
Kosakonia oryzae	0	0	0	0	0	0	0	0	0	0.000127955	0	0	0	0	0	0	0	0	0	0	0	0	0	0	0	0	0	0	0	0	0	0	0	0	0	0	0	0	0	0	0	0	0	0	0	0	0	0	0
Listeria monocytogenes	0	0	0	0	0	0	0	0	0	0	0	0	0	0	0	0	0	0	0	0	0	8.82387e-06	0	0	0	0	0	0	0	0	0	0	0	0	0	0	0	0	0	0	0	0	0	0	0	0	0	9.48357e-05	0
Staphylococcus arlettae	0	0	0	0	0	0	0	0	0	0	0	0	0	0	0	0	0	0	0	0	0	0	0	0	0	0	0	0	0	0	0	0	0	0	0	0	0	0	0	0	0	0	0	0	0	0	0	0	0
Cronobacter malonaticus	0	0	0	0	0	0	0	0	0	0	0	0	0	0	0	0	0	0	0	0	0	0	0	0	0	0	0	0	0	0	0	0	0	0	0	0	0	0	0	0	0	0	0	0	0	0	0	0	0
Pseudescherichia vulneris	0	0	0	0	0	0	0	0	0	0	0	0	0	0	0	0	0	0	0	0	0	0	0	0	0	0	6.4267e-05	0	0	0	0	0	0	0	0	0	1.44256e-05	0	0	0	0	0	0	0	0	0	0	0	0
Candida dubliniensis	0	0	0	0	0	0	0	0	0	0	0	0	0	0	0	0	0	0	0	0	0	0	0	0	0	0	0	0	0	0	0	0	0	0	0	0	0	0	0	0	0	0	0	0	0	0	0	0	0
Changpingibacter yushuensis	0	0	0	0	0	0	0	0	0	0	1.03178e-05	0	0	0	0	0	0	0	0	0	0	0	0	0	0	0	0	0	0	0	0	0	0	0	0	0	0	0	0	0	0	0	0	0	0	0	0	0	0
Campylobacter fetus	0	0	0	0	0	0	0	0	0	0	0	0	0	0	0	0	0	0	0	0	0	0	0	0	0	0	0	0	0.000123847	0	0	0	0	0	0	0	0	0	0	0	0	0	0	0	0	0	0	0	0
Salisediminibacterium selenitireducens	0	0	0	0	0	0	0	0	0	0	0	0	0	0	0	0	0	0	0	0	0	0	0	0	0	0	0	0	0	0	0	0	0	0	0	0	0	0	0	0	0	0	0.000123835	0	0	0	0	0	0
Crassaminicella profunda	0	0	0	0	0	0	0	0	0	0	0	0	0	0	0	0	0	0	0	0	0	0	0	0	0	0	0	0	0	0	0	0	0	0	0	0	0	0	0	0	0	0	0.000123835	0	0	0	0	0	0
Companilactobacillus crustorum	0	0	0	0	0	0	0	0	0	0	0	0	0	0	0	0	0	0	0	0	0	0	0	0	0	0	0	0	0	0	0	0	0	0	0	0	0	0	0	0	0	0	0	0	0	0	0	0	0
Desulfovibrio sp. G11	0	0	0	0	0	0	0	0	0	0	0	5.74986e-05	0	0	0	0	0	0	0	0	0	0	0	0	0	0	0	0	0	0	0	0	0	0	0	0	0	0	0	0	0	0	0	3.44683e-05	0	0	0	0	0
Leclercia sp. 29361	0	0	0	0	0	0	0	0	0	0	0	0	0	0	0	0	0	0	0	0	0	0	0	0	0	0	2.96617e-05	0	0	0	0	0	0	0	0	0	0	0	0	0	0	0	0	0	0	0	0	0	0
Streptococcus phage SpSL1	0	0	0	0	0	0	0	0	0	0	0	0	0	0	0	0	0	0	0	0	0	0	0	0	0	0	0	0	0	0	0	0	0	0	0	0	0	0	0	0	0	0	0	0	0	0	0	0	0
Lacnuvirus LcNu	0	0	0	0	0	0	0	0	0	0	0	0	0	0	0	0	0	0	0	0	0	0	0	0	0	0	0	0	0	4.13121e-05	0	0	0	0	0	0	0	0	0	0	0	0	0	0	0	0	7.80749e-05	0	0
Citrobacter sp. RHBSTW-00127	0	0	0	0	0	0	0	0	0	0	0	0	0	0	0	0	0	0	0	0	0	0	0	0	0	0	9.88724e-05	0	0	0	0	0	0	0	0	0	0	0	0	0	0	0	0	0	0	0	0	0	0
Advenella mimigardefordensis	0	0	0	0	0	0	0	0	0	0	0	0	0	0	0	0	0	0	0	0	0	0	0	0	0	0	0	0	0	0	0	0	0	0	0	0	0	0	0	0	0	0	0	0	0	0	0	0	0
Leadbettera azotonutricia	0	0	0	0	0	0	0	0	0	0	0	0	0	0	0	0	0	0	0	0	0	0	0	0	0	0	0	0	0	0	0	0	0	0	0	0	0	0	0	0	0	0	0	0	0	0	0	0	0
Tetragenococcus halophilus	0	0	0	0	0	0	0	0	0	0	0	0	0	0	0	1.03525e-05	0	0	0	2.28787e-05	0	0	0	0	0	0	0	0	0	0	0	0	0	0	0	0	0	0	0	0	0	0	0	0	0	0	0	6.32238e-05	0
Berryella intestinalis	0	0	0	0	0	0	5.82603e-06	0	1.33823e-05	0	0	0	0	0	0	0	0	0	0	0	0	5.04221e-06	0	0	0	0	0	0	0	0	0	0	0	0	0	0	0	0	0	0	0	0	0	0	0	0	0	0	0
Serpentinicella alkaliphila	0	0	0	0	0	0	0	0	0	0	0	0	0	0	0	0	0	0	0	0	0	0	0	0	0	0	0	0	0	0	0	0	0	0	0	0	0	0	0	0	0	0	0	0	3.16152e-05	0	0	0	0
Sugiyamaella lignohabitans	0	0	0	0	0	0	0	0	0	0	0	0	0	0	0	0	0	0	0	0	0	1.17652e-05	0	0	0	0	0	0	0	0	0	0	0	0	0	0	0	0	0	0	0	0	0	0	0	0	0	0	0
Stenotrophomonas sp. ASS1	0	0	0	0	0	0	0	0	0	0	0	0	0	0	0	0	0	0	0	0	0	0	0	0	0	0	0	0	0	0	0	0	0	0	0	0	0	0	0	0	0	0	0	0	0	0	0	0	0
Providencia heimbachae	0	0	0	0	0	0	0	0	0	0	0	0	0	0	0	0	0	0	0	0	0	0	0	0	0	0	0	0	0	0	0	0	0	0	0	0	0	0	0	0	0	0	0	0	0	0	0	0	0
Corynebacterium matruchotii	0	0	0	0	0	0	0	0	0	0	0	0	0	0	0	0	0	0	0	0	0	0	0	0	0	0	0	0	0	0	0	0	0	0	0	0	0	0	0	0	0	0	0	0	0	0	0	0	0
Candidatus Hamiltonella defensa	0	0	0	0	0	0	0	0	0	0	0	0	0	0	0	0	0	0	0	0	0	0	0	0	0	0	0	0	0	0	0	0	0	0	0	0	0.00010976	0	0	0	0	0	0	0	0	0	0	0	0
Dehalobacter restrictus	0	0	0	0	0	0	0	0	0	4.19163e-05	0	0	0	0	0	0	0	0	0	0	0	0	0	0	0	0	0	0	0	0	0	0	0	1.30788e-05	0	0	0	0	0	0	0	0	0	0	0	0	0	0	0
Brevundimonas albigilva	0	0	0	0	0	0	0	0	0	0	0	0	0	0	0	0	0	0	0	0	0	0	0	0	0	0	0	0	0	0	0	0	0	0	0	0	0	0	0	0	0	0	0	0	0	0	0	0	0
Staphylococcus gallinarum	0	0	0	0	0	0	0	0	0	0	0	0	0	0	0	0	0	0	0	0	0	0	0	0	0	0	0	0	0	0	0	0	0	0	0	0	0	0	0	0	0	0	0	0	0	0	0	0	0
Sphingobacterium multivorum	0	0	0	0	0	0	0	0	0	0	0	0	0	0	0	0	0	0	0	0	0	0	0	2.91189e-05	0	0	0	7.69937e-05	0	0	0	0	0	0	0	0	0	0	0	0	0	0	0	0	0	0	0	0	0
Porphyromonas sp. oral taxon 275	0	0	0	0	0	0	0	0	0	0	2.32151e-05	0	0	0	0	0	0	0	0	0	0	0	0	0	0	0	0	0	0	0	0	0	0	0	0	0	0	0	0	0	0	0	7.7397e-05	0	0	0	0	0	0
Streptococcus gallolyticus	0	0	0	0	0	0	0	0	0	2.27966e-05	0	0	0	0	0	1.24231e-05	2.037e-05	0	0	0	0	0	0	0	0	0	0	4.73807e-06	0	0	0	0	0	0	0	0	0	0	0	0	0	0	0	0	4.47882e-05	0	0	0	0
Enterobacter oligotrophicus	0	0	0	1.35306e-05	0	0	0	0	0	0	0	0	0	0	0	0	0	0	0	0	0	0	0	0	0	0	0	0	0	0	0	0	0	0	0	0	0	0	0	0	0	0	0	0	0	0	0	0	0
Limosilactobacillus panis	0	0	0	0	0	0	0	0	0	0	0	0	0	0	0	0	7.20225e-05	0	0	0	0	0	0	0	0	0	0	0	0	0	0	0	0	0	0	0	0	0	0	0	0	0	0	0	0	0	0	0	0
Naumovozyma dairenensis	0	0	0	0	0	0	0	0	0	6.61836e-06	0	0	0	0	0	0	0	0	0	0	0	0	0	0	0	0	0	0	0	0	0	0	0	0	0	0	0	0	0	0	0	0	0	0	0	0	0	0	0
Skunavirus sv512	0	0	0	0	0	0	0	0	0	0	0	0	0	0	3.71446e-05	0	0	0	0	0	0	5.63047e-05	0	0	0	0	0	0	0	0	0	0	0	0	0	0	0	0	0	0	0	0	0	0	0	0	1.01396e-05	0	0
Achromobacter xylosoxidans	0	0	0	0	0	0	0	0	0	0	0	0	0	0	0	0	0	0	0	0	0	0	0	0	0	0	0	0	0	0	0	0	0	0	0	0	0	0	0	0	0	0	0	0	0	0	0	0	0
Enterobacter sp. E76	0	0	0	0	0	0	0	0	0	0	0	0	0	0	0	0	0	0	0	0	0	0	0	0	0	0	0	0	0	0	0	0	0	2.47437e-06	0	0	9.97246e-05	0	0	0	0	0	0	0	0	0	0	0	0
Tropheryma whipplei	0	0	0	0	0	0	0	0	0	0	0	0	0	0	0	0	0	0	0	0	0	0	0	0	0	0	0	0	0	0	0	0	0	0	0	0	0	0	0	0	0	0	0	0	0	0	0	0	0
Stenotrophomonas pavanii	0	0	0	0	0	0	0	0	0	0	0	0	0	0	0	0	0	0	0	0	0	0	0	0	0	0	0	0	0	0	0	0	0	0	0	0	0	0	0	0	0	0	0	0	0	0	0	0	0
Limosilactobacillus frumenti	0	0	0	0	0	0	0	0	0	0	0	0	0	0	0	0	0	0	0	0	0	0	0	0	0	0	0	0	0	0	0	0	0	0	0	0	0	0	0	0	0	0	0	0	0	0	0	0	0
Erysipelothrix sp. HDW6C	0	0	0	0	0	0	0	0	0	0	0	0	0	0	0	0	0	0	0	0	0	0	0	0	0	0	0	0	0	0	0	0	0	0	0	0	0	0	0	0	0	0	0	0	0	0	9.9368e-05	0	0
Citrobacter sp. Y3	0	0	0	0	0	0	0	0	0	0	0	0	0	0	0	0	0	0	0	0	0	0	0	0	0	0	9.88724e-05	0	0	0	0	0	0	0	0	0	0	0	0	0	0	0	0	0	0	0	0	0	0
Selenomonas sp. oral taxon 478	0	0	0	0	0	0	0	0	0	0	0	0	0	0	0	0	0	0	0	0	0	0	0	0	0	0	0	0	0	0	0	0	0	0	0	0	0	0	0	0	0	0	0	9.46841e-05	0	0	0	0	0
Staphylococcus schleiferi	0	0	0	0	0	0	0	0	0	0	0	0	0	0	0	0	0	0	0	0	0	0	0	0	0	0	0	0	0	0	0	0	0	0	0	0	0	0	0	0	0	0	0	0	0	0	0	0	0
Human circovirus VS6600022	0	0	0	0	0	0	0	0	0	0	0	0	0	0	0	0	0	0	0	0	0	0	0	0	0	0	0	0	0	0	0	0	0	0	0	0	0	0	0	0	0	0	0	0	0	0	0	0	0
Shigella sp. MO17	0	0	0	0	0	0	0	0	0	0	0	0	0	0	0	0	0	0	0	0	0	0	0	0	0	0	0	0	0	0	0	0	0	0	0	0	0	0	0	0	0	0	0	0	0	0	0	0	0
Neisseria flavescens	0	0	0	0	0	0	0	0	0	0	0	0	0	0	0	0	5.20163e-05	0	0	0	0	0	0	0	0	0	0	0	0	0	0	0	0	0	0	0	0	0	0	0	0	0	0	0	0	0	0	0	0
Providencia vermicola	0	0	0	0	0	0	0	0	0	0	0	0	0	0	0	0	0	0	0	0	0	0	0	0	0	0	0	0	0	0	0	0	0	0	0	0	0	0	0	0	0	0	0	0	0	0	0	0	0
Fusobacterium sp. oral taxon 203	0	0	0	0	0	0	0	0	0	0	0	0	0	0	0	0	0	1.17345e-05	0	0	0	0	0	0	0	0	0	0	0	0	0	0	0	0	0	0	0	0	0	0	0	0	0	0	0	0	0	0	0
Loigolactobacillus coryniformis	0	0	0	0	0	0	0	0	0	0	0	0	0	0	0	0	0	0	0	0	0	0	0	0	0	0	0	0	0	0	0	0	0	0	0	0	0	0	0	0	0	0	0	0	0	0	7.30051e-05	0	0
Stenotrophomonas sp. ZAC14A_NAIMI4_1	0	0	0	0	0	0	0	0	0	0	0	0	0	0	0	0	0	0	0	0	0	0	0	0	0	0	0	0	0	0	0	0	0	0	0	0	0	0	0	0	0	0	0	0	0	0	0	0	0
Stenotrophomonas acidaminiphila	0	0	0	0	0	0	0	0	0	0	0	0	0	0	0	0	0	0	0	0	0	0	0	0	0	0	0	0	0	0	0	0	0	0	0	0	0	0	0	0	0	0	0	0	0	0	0	0	0
Hymenobacter sp. NBH84	0	0	0	0	0	0	0	0	0	0	0	0	0	0	0	0	0	0	0	0	0	0	0	0	0	0	0	0	0	0	0	0	0	0	0	0	0	0	0	0	0	0	9.28764e-05	0	0	0	0	0	0
Bacillus licheniformis	0	0	0	0	0	0	0	0	0	0	0	0	0	0	0	0	0	0	0	0	0	0	0	0	0	0	0	0	0	0	0	0	0	0	0	0	0	0	0	0	0	0	9.28764e-05	0	0	0	0	0	0
Desulfofarcimen acetoxidans	0	0	0	0	0	0	0	0	0	0	0	0	0	0	0	0	0	0	0	0	0	0	0	0	0	0	0	0	0	0	0	0	0	0	0	0	0	0	0	0	0	0	7.7397e-05	0	0	0	0	0	0
Streptobacillus moniliformis	0	0	0	0	0	0	0	0	0	0	6.74957e-05	0	0	0	0	0	0	0	0	0	0	0	0	0	0	0	0	0	0	0	0	0	0	0	0	0	0	0	0	0	0	0	0	0	0	0	0	0	0
Actinomyces radicidentis	0	0	0	0	0	1.6298e-05	0	0	0	0	0	0	0	0	0	0	0	0	0	0	0	0	0	0	0	0	0	0	0	0	0	0	0	0	0	0	0	0	0	0	0	0	0	0	0	0	0	0	0
Skunavirus sv38503	0	0	0	0	0	0	0	3.73039e-05	0	0	0	0	0	0	0	0	0	0	0	0	0	0	0	0	0	0	0	0	0	0	0	0	0	0	0	1.80064e-05	0	0	0	0	0	0	0	0	0	0	6.08376e-06	0	0
Kocuria rhizophila	0	0	0	0	0	0	0	0	0	0	0	0	0	0	0	0	0	0	0	0	0	0	0	0	0	0	0	0	0	0	0	0	0	0	0	0	0	0	0	9.14612e-05	0	0	0	0	0	0	0	0	0
Capnocytophaga gingivalis	0	0	0	0	0	0	0	0	0	0	0	0	0	0	0	0	2.54625e-06	0	0	0	0	0	0	0	0	0	0	0	0	0	0	0	0	0	0	0	0	0	0	0	0	0	0	0	0	0	0	0	0
Skunavirus CB14	0	0	0	0	0	0	0	4.79621e-05	0	0	0	0	0	0	1.09746e-05	0	0	0	0	0	0	2.85725e-05	0	0	0	0	0	0	0	0	0	0	0	0	0	0	0	0	0	0	0	0	0	0	0	0	0	0	0
Treponema succinifaciens	0	0	0	0	0	0	0	0	0	0	0	0	0	0	0	0	1.70963e-05	0	0	0	0	0	0	0	0	0	0	0	0	0	0	0	0	0	0	0	0	0	0	0	0	0	0	0	0	0	0	0	0
Brevundimonas vitisensis	0	0	0	0	0	0	0	0	0	0	0	0	0	0	0	0	0	0	0	0	0	0	0	0	0	0	0	0	0	0	0	0	0	0	0	0	0	0	0	0	0	0	0	0	0	0	0	0	0
Stenotrophomonas sp. LM091	0	0	0	0	0	0	0	0	0	0	0	0	0	0	0	0	0	0	0	0	0	0	0	0	0	0	0	0	0	0	0	0	0	0	0	0	0	0	0	0	0	0	0	0	0	0	0	0	0
Vectrevirus kay	0	0	0	0	0	0	0	0	0	0	0	0	0	0	0	0	0	0	0	0	0	0	0	0	0	0	0	0	0	0	0	0	0	0	0	0	0	0	0	0	0	0	0	0	0	0	0	0	0
Cyclospora cayetanensis	0	0	0	0	0	0	0	0	0	0	0	0	0	0	0	0	0	0	0	0	0	0	0	0	0	0	0	0	0	0	0	0	0	0	0	0	0	0	0	0	0	0	0	0	0	0	0	0	0
Streptococcus uberis	0	0	0	0	0	0	0	0	0	0	0	0	9.69393e-06	0	0	0	0	0	0	0	0	0	0	0	0	0	0	0	0	0	0	0	0	0	0	0	0	0	0	0	0	0	0	0	0	0	0	0	0
Phytobacter sp. SCO41	0	0	0	0	0	0	0	0	0	0	0	0	0	0	0	0	0	0	0	0	0	0	0	0	0	0	0	0	0	0	0	0	0	0	0	0	0	0	0	0	0	0	0	0	0	0	0	0	0
Yersinia pseudotuberculosis	0	0	0	0	0	0	0	0	0	0	0	0	0	0	0	0	0	0	0	0	0	0	0	0	0	0	0	0	0	0	0	0	0	0	0	0	0	0	0	0	0	0	0	0	0	0	0	0	0
Actinobaculum sp. 313	0	0	0	0	0	0	0	0	0	0	0	0	0	0	0	0	0	0	0	0	0	0	0	0	0	0	0	0	0	0	0	0	0	0	0	0	0	0	0	0	0	0	0	0	0	0	0	0	0
[Clostridium] colinum	0	0	0	0	0	0	0	0	0	0	0	0	0	0	0	0	2.10975e-05	0	0	0	0	0	0	0	0	0	0	0	0	0	0	0	0	0	0	0	0	0	0	0	0	0	0	0	0	0	0	0	0
Stenotrophomonas sp. YAU14D1_LEIMI4_1	0	0	0	0	0	0	0	0	0	0	0	0	0	0	0	0	0	0	0	0	0	0	0	0	0	0	0	0	0	0	0	0	0	0	0	0	0	0	0	0	0	0	0	0	0	0	0	0	0
Citrobacter sp. RHBSTW-01044	0	0	0	0	0	0	0	0	0	0	0	0	0	0	0	0	0	0	0	0	0	0	0	0	0	0	7.41543e-05	0	0	0	0	0	0	0	0	0	0	0	0	0	0	0	0	0	0	0	0	0	0
Fusarium poae	0	0	0	0	0	0	0	0	0	0	0	0	0	0	0	0	0	0	0	0	0	0	0	0	0	0	0	0	0	0	0	0	0	0	0	0	0	0	0	0	0	0	0	0	0	0	0	0	0
Kosakonia pseudosacchari	0	0	0	0	0	0	0	0	0	1.69136e-05	0	0	0	0	0	0	0	0	0	0	0	0	0	0	0	0	4.44926e-05	0	0	0	0	0	0	0	0	0	0	0	0	0	0	0	0	0	0	0	0	0	0
Alkalihalobacillus clausii	0	0	0	0	0	0	0	0	0	0	0	0	0	0	0	0	0	0	0	0	0	0	0	0	0	0	0	0	0	0	0	0	0	0	0	0	0	0	0	0	0	0	0	0	0	0	0	0	0
Stenotrophomonas sp. ZAC14D2_NAIMI4_6	0	0	0	0	0	0	0	0	0	0	0	0	0	0	0	0	0	0	0	0	0	0	0	0	0	0	0	0	0	0	0	0	0	0	0	0	0	0	0	0	0	0	0	0	0	0	0	0	0
Skunavirus Lj	0	0	0	0	0	0	0	5.32913e-05	0	0	0	1.47089e-05	0	0	0	0	0	0	0	0	0	0	0	0	0	0	0	0	0	0	0	0	0	0	0	1.20043e-05	0	0	0	0	0	0	0	0	0	0	0	0	0
Skunavirus sv96403	0	0	0	0	0	0	0	0	0	0	0	0	0	0	5.78275e-05	0	0	0	0	0	0	0	0	0	0	0	0	0	0	0	0	0	0	0	0	1.74062e-05	0	0	0	0	0	0	0	0	0	0	7.09771e-06	0	0
Lactococcus sp. LG606	0	0	0	0	0	0	0	2.66456e-05	0	0	0	0	0	0	0	1.44936e-05	0	0	0	0	0	3.78166e-06	0	0	0	0	0	0	0	0	0	0	0	0	0	0	0	0	0	0	0	0	0	0	0	0	0	0	0
Clostridioides sp. ES-S-0054-01	0	0	0	0	0	0	0	0	0	0	0	0	0	5.41987e-06	0	0	0	0	0	0	0	0	0	0	0	0	0	0	0	0	0	0	0	0	0	0	0	0	0	0	7.89301e-05	0	0	0	0	0	0	0	0
Streptococcus pluranimalium	0	0	0	0	0	0	0	2.66456e-05	0	0	0	0	0	0	0	0	0	0	0	0	0	7.14314e-06	0	0	0	0	0	0	0	0	0	0	0	0	0	0	0	0	0	0	0	0	0	0	0	0	0	0	0
Buchavirus hominis	0	0	0	0	0	0	0	0	0	0	0	0	0	0	0	0	0	0	0	0	0	0	0	0	0	0	0	0	0	0	0	0	0	0	0	0	0	0	0	0	0	0	0	0	0	0	0	0	0
Staphylococcus felis	0	0	0	0	0	0	0	0	0	0	0	0	0	0	0	0	0	0	0	0	0	0	0	0	0	0	0	0	0	0	0	0	0	0	0	0	0	0	0	0	0	0	0	0	0	0	0	0	0
Brevundimonas nasdae	0	0	0	0	0	0	0	0	0	0	0	0	0	0	0	0	0	0	0	0	0	0	0	0	0	0	0	0	0	0	0	0	0	0	0	0	0	0	0	0	0	0	0	0	0	0	0	0	0
Staphylococcus hyicus	0	0	0	0	0	0	0	0	0	0	0	0	0	0	0	0	0	0	0	0	0	3.36148e-06	0	0	0	0	0	0	0	0	0	0	0	0	0	0	0	0	0	0	0	0	0	0	0	0	0	0	0
Byrnievirus HK97	0	0	7.08254e-05	9.66475e-06	0	0	0	0	0	0	0	0	0	0	0	0	0	0	0	0	0	0	0	0	0	0	0	0	0	0	0	0	0	0	0	0	0	0	0	0	0	0	0	0	0	0	0	0	0
Actinobacillus pleuropneumoniae	0	0	0	0	0	0	0	0	0	0	0	0	0	0	0	0	0	0	0	0	0	0	0	0	0	0	0	0	0	0	0	0	0	0	0	0	0	0	0	0	0	0	0	8.01493e-05	0	0	0	0	0
Bifidobacterium eulemuris	0	0	0	0	0	0	0	0	0	0	2.66543e-05	0	0	0	0	0	0	0	0	0	0	0	0	0	0	0	0	0	0	0	0	0	0	0	0	0	0	0	0	0	0	0	0	0	0	0	0	0	0
Dhillonvirus SSL2009a	0	0	0	0	0	0	0	0	0	7.94203e-05	0	0	0	0	0	0	0	0	0	0	0	0	0	0	0	0	0	0	0	0	0	0	0	0	0	0	0	0	0	0	0	0	0	0	0	0	0	0	0
Dhillonvirus HK578	0	0	0	0	0	0	0	0	0	7.86849e-05	0	0	0	0	0	0	0	0	0	0	0	0	0	0	0	0	0	0	0	0	0	0	0	0	0	0	0	0	0	0	0	0	0	0	0	0	0	0	0
Pseudogymnoascus destructans	0	0	0	0	0	0	0	0	0	0	0	0	0	0	0	0	0	0	0	0	0	0	0	0	0	0	0	0	0	0	0	0	0	0	0	0	0	0	0	0	0	0	0	0	0	0	0	0	0
Ustilago hordei	0	0	0	0	0	0	0	0	0	0	0	0	0	0	0	0	0	0	0	0	0	0	0	0	0	0	0	0	0	0	0	0	0	0	0	0	0	0	0	0	0	0	0	0	0	0	0	0	0
Sneathiella sp. PHK-P5	0	0	0	0	0	0	0	0	0	0	0	0	0	0	0	0	0	0	0	0	0	0	0	0	0	0	0	0	0	0	0	0	0	0	0	0	0	0	0	0	0	0	0	0	0	0	0	0	0
Skunavirus P475	0	0	0	0	0	0	0	0	0	0	0	0	0	0	3.96772e-05	0	0	0	0	0	0	1.89083e-05	0	0	0	0	0	0	0	0	0	0	0	0	0	0	0	0	0	0	0	0	0	0	0	0	0	0	0
Naumovozyma castellii	0	0	0	0	0	0	0	0	0	0	0	0	0	0	0	0	1.67325e-05	0	0	0	0	0	0	0	0	0	0	0	0	0	0	0	0	0	0	0	0	0	0	0	0	0	0	0	0	0	0	0	0
Clostridium novyi	0	0	0	0	0	0	0	0	0	0	0	0	0	0	0	0	0	0	0	0	0	0	0	0	0	0	0	0	0	0	0	0	0	0	0	0	0	0	0	0	0	0	0	0	0	0	0	0	0
Clostridium sp. M3/9	0	0	0	0	0	0	0	0	0	0	0	0	0	0	0	0	0	0	0	0	0	0	0	0	0	0	0	0	0	0	0	0	0	0	0	0	0	0	0	0	0	0	0	0	0	0	0	0	0
Enterobacter chuandaensis	0	0	0	0	0	0	0	0	0	0	0	0	0	0	0	0	0	0	0	0	0	0	0	0	0	0	4.94362e-05	0	0	0	0	0	0	0	0	0	0	0	0	0	0	0	0	0	0	0	0	0	0
Vagococcus lutrae	0	0	0	0	0	0	0	0	0	0	0	0	0	0	7.59777e-06	0	0	0	0	2.04274e-05	0	1.26055e-05	0	0	0	0	0	0	0	0	0	0	0	0	0	0	0	0	0	0	0	0	0	2.49169e-06	0	0	0	0	0
Clostridium kluyveri	0	0	0	0	0	0	0	0	0	0	0	0	0	0	0	0	0	0	0	0	0	0	0	0	0	0	0	0	0	0	0	0	0	0	0	0	0	0	0	0	0	0	0	0	0	0	0	0	0
Citrobacter sp. RHB35-C17	0	0	0	0	0	0	0	0	0	0	0	0	0	0	0	0	0	0	0	0	0	0	0	0	0	0	7.41543e-05	0	0	0	0	0	0	0	0	0	0	0	0	0	0	0	0	0	0	0	0	0	0
Erysipelothrix sp. HDW6B	0	0	0	0	0	0	0	0	0	0	0	0	0	0	0	0	0	0	0	0	0	0	0	0	0	0	0	0	0	0	0	0	0	0	0	0	0	0	0	0	0	0	0	0	0	0	0	7.37611e-05	0
Clostridium sp. 001	0	0	0	0	0	0	0	0	0	0	0	0	0	0	0	0	0	0	0	0	0	0	0	0	0	0	0	0	0	0	0	0	0	0	0	0	0	0	0	0	0	0	0	0	3.9519e-05	0	0	0	0
Staphylococcus muscae	0	0	0	0	0	0	0	0	0	0	0	0	0	0	0	0	0	0	0	0	0	0	0	0	0	0	0	0	0	0	0	0	0	0	0	0	0	0	0	0	0	0	0	0	0	0	0	0	0
Leuconostoc citreum	0	0	0	0	0	0	0	0	0	0	0	0	0	0	0	1.44936e-05	2.4735e-05	0	0	0	0	2.64716e-05	0	0	0	0	0	0	0	0	0	0	0	0	0	0	0	0	0	0	0	6.70325e-06	0	0	0	0	0	0	0
Warwickvirus tonijn	0	0	0	0	0	0	0	0	0	0	0	0	0	0	0	0	0	0	0	0	0	0	0	0	0	0	0	0	0	0	0	0	0	0	0	0	7.21279e-05	0	0	0	0	0	0	0	0	0	0	0	0
Marasmius oreades	0	0	0	0	0	0	0	0	0	0	0	0	0	0	0	0	3.01913e-05	0	0	0	0	0	0	0	0	0	0	0	0	0	0	0	0	0	0	0	0	0	0	0	0	0	0	0	0	0	0	0	0
Cedecea lapagei	0	0	0	1.15977e-05	0	0	0	0	0	0	0	0	0	0	0	0	0	0	0	0	0	0	0	0	0	0	4.44926e-05	0	0	0	0	0	0	0	0	0	0	0	0	0	0	0	0	0	0	0	0	0	0
Diorhovirus intestinalis	0	0	0	0	0	0	0	0	0	0	0	0	0	0	0	0	0	0	0	0	0	0	0	0	0	0	0	0	0	0	0	0	0	0	0	0	0	0	0	0	0	0	0	0	0	0	0	0	0
Clostridium sp. JN-1	0	0	0	0	0	2.12071e-05	0	0	0	0	0	0	5.04552e-05	0	0	0	0	0	0	0	0	0	0	0	0	0	0	0	0	0	0	0	0	0	0	0	0	0	0	0	0	0	0	0	0	0	0	0	0
Planococcus sp. MB-3u-03	0	0	0	0	0	0	0	0	0	0	0	0	0	0	0	0	0	0	0	0	0	0	0	0	0	0	0	0	0	0	0	0	0	0	0	0	0	0	0	0	0	0	0	0	0	0	1.82513e-05	0	0
Paenibacillus lutimineralis	0	0	0	0	0	0	0	0	0	0	0	0	0	0	0	0	0	0	0	0	0	0	0	0	0	0	0	0	0	0	0	0	0	0	0	0	0	0	0	0	0	0	0	0	0	0	0	0	0
Efquatrovirus IME196	0	0	0	0	0	0	0	0	0	0	0	0	0	0	0	0	0	0	0	0	0	0	0	0	0	0	0	0	0	7.08207e-05	0	0	0	0	0	0	0	0	0	0	0	0	0	0	0	0	0	0	0
Tetragenococcus osmophilus	0	0	0	0	0	0	0	0	0	0	0	0	0	0	0	0	0	0	0	3.18668e-05	0	1.47065e-05	0	0	0	0	0	0	0	0	0	0	0	0	0	0	0	0	0	0	0	0	0	0	0	0	0	0	0
Clostridium scatologenes	0	0	0	0	0	0	0	0	0	0	0	0	0	0	0	0	0	0	0	0	0	0	0	0	0	0	0	0	0	0	0	0	0	0	0	0	0	0	0	0	0	0	0	0	0	0	0	0	0
Paracholeplasma brassicae	0	0	0	0	0	0	0	0	0	0	0	0	0	0	0	0	0	0	0	0	0	0	0	0	0	0	0	0	0	0	0	0	0	0	0	0	0	0	0	0	0	7.03841e-05	0	0	0	0	0	0	0
Sphingopyxis granuli	0	0	0	0	0	0	0	0	0	0	0	0	0	0	0	0	0	0	0	0	0	0	0	0	0	0	0	0	0	0	0	0	0	0	0	0	0	0	0	0	0	0	0	0	0	0	0	0	0
Microbacterium sp. Y-01	0	0	0	0	0	0	0	0	0	0	0	0	0	0	0	0	0	0	0	0	0	0	0	0	0	0	0	0	0	0	0	0	0	0	0	0	0	0	0	0	0	0	0	0	0	0	0	0	0
Schaalia sp. 19OD2882	0	0	0	0	0	0	0	0	0	0	0	0	0	0	0	0	0	0	0	0	0	0	0	0	0	0	0	0	0	0	0	0	0	0	0	0	0	0	0	0	0	0	0	0	0	0	0	0	0
Actinomyces viscosus	0	0	0	0	0	0	0	0	0	0	1.59066e-05	0	7.94202e-06	0	0	0	0	0	0	0	0	0	0	0	0	0	0	0	0	0	0	0	0	0	0	3.18113e-05	0	0	0	0	0	1.45237e-05	0	0	0	0	0	0	0
Prevotella sp. E2-25	0	0	0	0	0	0	0	0	0	0	0	0	0	0	0	0	0	0	0	0	0	0	0	0	0	0	0	0	0	0	0	0	0	0	0	0	0	0	0	0	0	0	0	0	0	0	0	0	0
Torulaspora delbrueckii	0	0	0	0	0	0	0	0	0	0	0	0	0	0	0	0	0	0	0	0	0	0	0	0	0	0	0	0	0	0	0	0	0	0	0	0	0	0	0	0	0	0	0	0	0	0	0	0	0
Porphyromonas crevioricanis	0	0	0	0	0	0	0	0	0	0	0	0	0	0	0	0	0	0	0	0	0	0	0	0	0	0	0	0	0	0	0	0	0	0	0	0	0	0	0	0	0	0	0	0	0	0	0	0	0
Streptococcus parauberis	0	0	0	0	0	0	0	0	0	0	0	0	0	0	0	0	0	0	0	2.85984e-05	0	0	0	0	0	0	0	0	0	2.95086e-05	0	0	0	1.06044e-05	0	0	0	0	0	0	0	0	0	0	0	0	0	0	0
Anaerococcus obesiensis	0	0	0	0	0	0	0	0	6.85842e-05	0	0	0	0	0	0	0	0	0	0	0	0	0	0	0	0	0	0	0	0	0	0	0	0	0	0	0	0	0	0	0	0	0	0	0	0	0	0	0	0
Ligilactobacillus animalis	0	0	0	0	0	0	0	0	0	0	0	0	6.84415e-05	0	0	0	0	0	0	0	0	0	0	0	0	0	0	0	0	0	0	0	0	0	0	0	0	0	0	0	0	0	0	0	0	0	0	0	0
Stenotrophomonas indicatrix	0	0	0	0	0	0	0	0	0	0	0	0	0	0	0	0	0	0	0	0	0	0	0	0	0	0	0	0	0	0	0	0	0	0	0	0	0	0	0	0	0	0	0	0	0	0	0	0	0
Candidatus Arthromitus sp. SFB-rat-Yit	0	0	0	0	0	0	0	0	0	0	7.73836e-06	0	0	0	0	0	0	0	0	0	0	0	0	0	0	0	0	0	0	0	0	0	0	0	0	0	0	0	0	0	0	0	0	0	0	0	0	0	0
Xanthomonas campestris	0	0	0	0	0	0	0	0	0	0	0	0	0	0	0	0	0	0	0	0	0	0	0	0	0	0	0	0	0	0	0	0	0	0	0	0	0	0	0	0	0	0	0	0	0	0	0	0	0
Campylobacter sp. RM6914	0	0	0	0	0	0	0	0	0	3.89748e-05	0	0	0	0	0	0	0	0	0	0	0	0	0	0	0	0	0	0	0	0	0	0	0	2.84552e-05	0	0	0	0	0	0	0	0	0	0	0	0	0	0	0
Desulfitobacterium hafniense	0	0	0	0	0	0	0	0	0	0	0	0	0	2.00682e-05	0	0	0	0	0	0	0	0	0	0	0	0	0	0	0	0	0	0	0	0	0	0	0	0	0	0	0	0	0	0	0	0	0	0	0
Vectrevirus cee	0	0	0	0	0	0	0	0	0	0	0	0	0	0	0	0	0	0	0	0	0	0	0	0	0	0	0	0	0	0	0	0	0	0	0	0	0	0	0	0	0	0	0	0	0	0	0	0	0
Skunavirus L6	0	0	0	0	0	0	0	0	0	0	0	0	1.51833e-06	0	2.02607e-05	0	0	0	0	0	6.00694e-06	0	0	0	0	0	0	0	0	0	0	0	0	0	0	2.40085e-05	0	0	0	0	0	0	0	0	0	0	1.01396e-05	0	0
Pantoea agglomerans	0	0	0	0	0	0	0	0	0	2.27966e-05	0	0	0	0	0	4.34807e-05	0	0	0	0	0	0	0	0	0	0	0	0	0	0	0	0	0	0	0	0	0	0	0	0	0	0	0	0	0	0	0	0	0
Paucilactobacillus nenjiangensis	0	0	0	0	0	0	0	0	0	0	0	0	0	0	0	0	0	0	0	0	0	0	0	0	0	0	0	0	0	0	0	0	0	0	0	0	0	0	0	0	0	0	0	0	0	0	4.867e-05	0	0
Kluyveromyces marxianus	0	0	0	0	0	0	0	0	0	0	0	0	0	0	0	0	0	0	0	0	0	0	0	0	0	0	0	0	0	0	0	0	0	0	0	1.02036e-05	0	0	0	0	0	0	0	0	0	0	0	0	0
Fusobacterium pseudoperiodonticum	0	0	0	0	0	0	0	0	0	3.23564e-05	0	0	0	0	0	0	0	0	0	0	0	0	0	0	0	0	0	0	0	0	0	0	0	0	0	0	1.75616e-05	0	0	0	0	0	0	0	0	0	0	0	0
Lentilactobacillus parabuchneri	0	0	0	0	0	0	0	0	0	0	0	0	0	0	0	0	0	1.25168e-05	0	0	0	0	0	0	0	0	0	0	0	0	0	0	0	0	0	0	0	0	0	0	0	0	0	0	0	0	5.27259e-05	0	0
Citrobacter sp. CFNIH10	0	0	0	0	0	0	0	0	0	0	0	0	0	0	0	0	0	0	0	0	0	0	0	0	0	0	6.4267e-05	0	0	0	0	0	0	0	0	0	0	0	0	0	0	0	0	0	0	0	0	0	0
Clostridium sp. BNL1100	0	0	0	0	0	0	0	0	0	0	0	0	0	0	0	0	0	0	0	0	0	0	0	0	0	0	0	0	0	0	0	0	0	6.41569e-05	0	0	0	0	0	0	0	0	0	0	0	0	0	0	0
Peribacillus asahii	0	0	0	0	0	0	0	0	0	0	0	0	0	0	0	0	0	0	0	0	0	0	0	0	0	0	0	0	0	0	0	0	0	0	0	0	0	0	0	0	0	0	0	0	0	0	0	0	0
Haemophilus parahaemolyticus	0	0	0	0	0	0	0	0	0	1.25013e-05	0	0	0	0	0	0	0	0	0	0	0	0	0	0	0	0	0	0	0	0	0	0	0	0	0	0	0	0	0	0	0	0	0	0	0	0	0	0	0
Mahlunavirus rarus	0	0	0	0	0	0	0	0	0	0	0	6.68589e-06	0	0	0	0	0	0	0	0	0	0	0	0	0	0	0	0	0	0	0	0	0	0	0	0	0	0	0	0	0	0	0	0	0	0	0	0	0
Flaviflexus salsibiostraticola	0	0	0	0	0	0	0	0	0	0	0	0	0	0	0	0	0	0	0	0	0	0	0	0	0	0	0	0	0	0	0	0	0	0	0	0	0	0	0	0	0	0	0	0	0	0	0	0	0
Candidatus Nanosynbacter lyticus	0	0	0	0	0	0	0	0	0	0	0	0	0	0	0	0	0	0	0	0	0	0	0	0	0	0	0	0	0	0	0	0	4.07112e-05	0	0	2.22079e-05	0	0	0	0	0	0	0	0	0	0	0	0	0
Alphatrevirus St1	0	0	0	0	0	0	0	0	0	0	0	0	0	0	0	0	0	0	0	0	0	0	0	0	0	0	0	0	0	0	0	0	0	0	0	0	0	0	0	0	0	0	0	0	0	0	0	0	0
Tissierella sp. JN-28	0	0	0	0	0	0	0	0	0	0	0	0	0	0	0	0	0	0	0	0	0	0	0	0	0	0	0	0	0	0	0	0	0	0	0	0	0	0	0	0	0	0	0	0	0	0	0	0	0
Oleidesulfovibrio alaskensis	0	0	0	0	0	0	0	0	0	0	0	4.41268e-05	0	0	0	0	0	0	0	0	0	0	0	0	0	0	0	0	0	0	0	0	0	0	0	0	0	0	0	0	0	0	0	1.78571e-05	0	0	0	0	0
Webervirus KpV522	0	0	0	0	0	0	0	0	0	0	0	0	0	0	0	0	0	0	0	0	0	0	6.18649e-05	0	0	0	0	0	0	0	0	0	0	0	0	0	0	0	0	0	0	0	0	0	0	0	0	0	0
Pseudoclostridium thermosuccinogenes	0	0	0	0	0	0	0	0	0	0	0	0	0	0	0	0	0	0	0	0	0	0	0	0	0	0	0	0	0	0	0	0	0	0	0	0	0	0	0	0	6.12746e-05	0	0	0	0	0	0	0	0
Raoultella sp. XY-1	0	0	0	0	0	0	0	0	0	1.10306e-05	0	0	0	0	0	0	0	0	0	0	0	0	0	0	0	0	4.94362e-05	0	0	0	0	0	0	0	0	0	0	0	0	0	0	0	0	0	0	0	0	0	0
Stenotrophomonas sp. DR822	0	0	0	0	0	0	0	0	0	0	0	0	0	0	0	0	0	0	0	0	0	0	0	0	0	0	0	0	0	0	0	0	0	0	0	0	0	0	0	0	0	0	0	0	0	0	0	0	0
Aspergillus steynii	0	0	0	0	0	0	0	0	0	0	0	0	0	0	0	0	0	0	0	0	0	0	0	0	0	0	0	0	0	0	0	0	0	0	0	0	0	0	0	0	0	0	0	0	0	0	0	0	0
Streptococcus himalayensis	0	0	0	0	0	0	0	0	0	0	0	0	0	0	0	0	0	0	0	0	0	0	0	0	0	0	0	0	0	0	0	0	0	0	0	0	0	0	0	0	0	0	0	0	0	0	0	0	0
Kazachstania barnettii	0	0	0	0	0	0	0	0	0	0	0	0	0	0	0	0	0	0	0	0	0	0	0	0	0	0	0	0	0	0	0	0	0	0	0	0	0	0	0	0	0	0	0	0	0	0	0	0	0
Alternaria rosae	0	0	0	0	0	0	0	0	0	0	0	0	0	0	0	0	0	0	0	0	0	0	0	0	0	0	0	0	0	0	0	0	0	0	0	0	0	0	0	0	0	0	0	0	0	0	0	0	0
Mycena indigotica	0	0	0	0	0	0	0	0	0	0	0	0	0	0	0	0	0	0	0	0	0	0	0	0	0	0	0	0	0	0	0	0	0	0	0	0	0	0	0	0	0	0	0	0	0	0	0	0	0
Corynebacterium variabile	0	0	0	0	0	0	0	0	0	0	0	0	0	0	0	0	0	0	0	0	0	0	0	0	0	0	0	0	0	0	0	0	0	0	0	0	0	0	0	0	5.9791e-05	0	0	0	0	0	0	0	0
Enterobacter huaxiensis	0	0	0	0	0	0	0	0	0	0	0	0	0	0	0	0	0	0	0	0	0	0	0	0	0	0	4.44926e-05	0	0	0	0	0	0	0	0	0	0	0	0	0	0	0	0	0	0	0	0	0	0
Enterobacter sp. RHBSTW-00975	0	0	0	0	0	0	0	0	0	5.95652e-05	0	0	0	0	0	0	0	0	0	0	0	0	0	0	0	0	0	0	0	0	0	0	0	0	0	0	0	0	0	0	0	0	0	0	0	0	0	0	0
Lactiplantibacillus paraplantarum	0	0	0	0	0	0	0	0	0	0	0	0	0	0	0	0	0	0	0	0	0	0	0	0	0	0	0	0	0	0	0	0	0	0	0	0	0	0	0	0	0	0	0	0	0	0	5.88096e-05	0	0
Skunavirus CHPC959	0	0	0	0	0	0	0	0	0	0	0	0	0	0	1.81502e-05	0	0	0	0	0	0	0	0	0	0	0	0	0	0	0	0	0	0	0	0	3.84136e-05	0	0	0	0	0	0	0	0	0	0	0	0	0
Tichowtungia aerotolerans	0	0	0	0	0	0	0	0	0	0	0	0	0	0	0	0	0	0	0	0	0	0	0	0	0	0	0	0	0	0	0	0	0	0	0	0	0	0	0	0	0	0	0	0	0	0	0	0	0
Providencia sneebia	0	0	0	0	0	0	0	0	0	0	0	0	0	0	0	0	0	0	0	0	0	0	0	0	0	0	0	0	0	0	0	0	0	0	0	0	0	0	0	0	0	0	0	0	0	0	0	0	0
Bifidobacterium thermophilum	1.13477e-05	0	0	0	0	0	0	0	0	0	0	0	0	0	0	0	0	0	0	0	0	0	0	0	0	0	0	0	0	0	0	0	0	0	0	0	0	0	0	0	0	0	0	0	0	0	0	0	0
Leuconostoc falkenbergense	0	0	0	0	0	0	0	0	0	0	0	0	0	0	0	0	0	0	0	0	0	5.71451e-05	0	0	0	0	0	0	0	0	0	0	0	0	0	0	0	0	0	0	0	0	0	0	0	0	0	0	0
Citrobacter sp. RHBSTW-00424	0	0	0	0	0	0	0	0	0	0	0	0	0	0	0	0	0	0	0	0	0	0	0	0	0	0	4.44926e-05	0	0	0	0	0	0	0	0	0	0	0	0	0	0	0	0	0	0	0	0	0	0
Treponema denticola	0	0	0	0	0	0	0	0	0	0	0	0	0	0	0	0	0	0	0	0	0	0	0	0	0	0	0	0	0	0	0	0	0	0	0	0	0	0	2.68369e-05	0	2.98213e-05	0	0	0	0	0	0	0	0
Serratia marcescens	0	0	0	0	0	0	0	0	0	0	0	0	0	0	0	0	0	0	0	0	0	0	0	0	0	0	0	0	0	0	0	0	0	0	0	0	0	0	0	0	0	0	0	0	0	0	0	0	0
Pseudodesulfovibrio tunisiensis	0	0	0	0	0	0	0	0	0	0	0	0	0	0	0	0	0	0	0	0	0	0	0	0	0	0	0	0	0	0	0	0	0	0	0	0	0	0	0	0	0	0	0	1.91029e-05	0	0	0	0	0
Bosea sp. Tri-49	0	0	0	0	0	0	0	0	0	0	0	0	0	0	0	0	0	0	0	0	0	0	0	0	0	0	0	0	0	0	0	0	0	0	0	0	0	0	0	0	0	0	0	0	0	0	0	0	0
Webervirus KOX1	0	0	0	0	0	0	0	0	0	0	0	0	0	0	0	0	0	0	0	0	0	0	5.51567e-05	0	0	0	0	0	0	0	0	0	0	0	0	0	0	0	0	0	0	0	0	0	0	0	0	0	0
Variovorax paradoxus	0	0	0	0	0	0	0	0	0	0	0	0	0	0	0	0	0	0	0	0	0	0	0	0	0	0	0	0	0	0	0	0	0	0	0	0	0	0	0	0	0	0	0	0	0	0	0	0	0
Pseudomonas alcaligenes	0	0	0	0	0	0	0	0	0	0	0	0	0	0	0	0	0	0	0	0	0	0	0	0	0	0	0	0	0	0	0	0	0	0	0	0	0	0	0	0	0	0	0	0	0	0	0	0	0
Erwinia gerundensis	0	0	0	0	0	0	0	0	0	0	0	0	0	0	0	0	5.41988e-05	0	0	0	0	0	0	0	0	0	0	0	0	0	0	0	0	0	0	0	0	0	0	0	0	0	0	0	0	0	0	0	0
Bifidobacterium sp. A24	0	0	0	0	0	0	0	0	0	0	0	0	0	0	0	0	0	0	0	0	0	0	0	0	0	0	0	0	0	0	0	0	0	0	0	5.40192e-05	0	0	0	0	0	0	0	0	0	0	0	0	0
Vibrio diabolicus	0	0	0	0	0	0	0	0	0	0	0	0	0	0	0	0	0	0	0	0	0	0	0	0	0	0	0	0	0	0	0	0	0	0	0	0	0	0	0	0	0	0	0	0	0	0	0	0	0
Anaerococcus vaginalis	0	0	0	0	0	0	4.29287e-06	0	4.95144e-05	0	0	0	0	0	0	0	0	0	0	0	0	0	0	0	0	0	0	0	0	0	0	0	0	0	0	0	0	0	0	0	0	0	0	0	0	0	0	0	0
Alphatrevirus ID21	0	0	0	0	0	0	0	0	0	0	0	0	0	0	0	0	0	0	0	0	0	0	0	0	0	0	0	0	0	0	0	0	0	0	0	0	0	0	0	0	0	0	0	0	0	0	0	0	0
Histophilus somni	0	0	0	0	0	0	0	0	0	0	5.33087e-05	0	0	0	0	0	0	0	0	0	0	0	0	0	0	0	0	0	0	0	0	0	0	0	0	0	0	0	0	0	0	0	0	0	0	0	0	0	0
Aerococcus viridans	0	0	0	0	0	0	0	5.32913e-05	0	0	0	0	0	0	0	0	0	0	0	0	0	0	0	0	0	0	0	0	0	0	0	0	0	0	0	0	0	0	0	0	0	0	0	0	0	0	0	0	0
Salidesulfovibrio onnuriiensis	0	0	0	0	0	0	0	0	0	0	0	0	0	0	0	0	0	0	0	0	0	0	0	0	0	0	0	0	0	0	0	0	0	0	0	0	0	0	0	0	0	0	0	0	0	0	0	0	0
Efquatrovirus PMBT2	0	0	0	0	0	0	0	0	0	0	0	0	0	0	0	0	0	0	0	0	0	0	0	0	0	0	0	0	0	5.31155e-05	0	0	0	0	0	0	0	0	0	0	0	0	0	0	0	0	0	0	0
Flavobacterium sp. Sr18	0	0	0	0	0	0	0	0	0	0	0	0	0	0	0	0	0	0	0	0	0	0	0	0	0	0	0	0	0	0	0	0	0	0	0	0	0	0	0	0	0	0	0	0	0	0	0	0	0
Bifidobacterium lemurum	0	0	0	0	0	0	0	0	0	0	0	0	0	0	0	0	0	0	0	2.20616e-05	0	0	0	0	0	0	0	0	0	0	0	0	0	0	0	0	0	0	0	0	0	0	0	0	0	0	0	0	0
Stenotrophomonas sp. SAU14A_NAIMI4_8	0	0	0	0	0	0	0	0	0	0	0	0	0	0	0	0	0	0	0	0	0	0	0	0	0	0	0	0	0	0	0	0	0	0	0	0	0	0	0	0	0	0	0	0	0	0	0	0	0
Bosea sp. ANAM02	0	0	0	0	0	0	0	0	0	0	0	0	0	0	0	0	0	0	0	0	0	0	0	0	0	0	0	0	0	0	0	0	0	0	0	0	0	0	0	0	0	0	0	0	0	0	0	0	0
Lentilactobacillus hilgardii	0	0	0	0	0	0	0	0	0	0	0	0	0	0	0	0	0	0	0	0	0	0	0	0	0	0	0	0	0	0	0	0	0	0	0	0	0	0	0	0	0	0	0	0	0	0	0	0	0
Cupriavidus pauculus	0	0	0	0	0	0	0	0	0	0	0	0	0	0	0	0	0	0	0	0	0	0	0	0	0	0	0	0	0	0	0	0	0	0	0	0	0	0	0	0	0	0	0	0	0	0	0	0	0
Vagococcus fluvialis	0	0	0	0	0	7.19994e-06	0	0	0	0	0	0	0	0	0	0	0	0	0	0	0	0	0	0	0	0	0	0	0	0	0	0	0	0	0	0	0	0	0	0	0	0	0	0	0	0	0	0	0
Gardnerella piotii	0	0	0	0	0	0	0	0	0	0	0	0	0	0	0	0	0	0	0	0	0	0	0	0	0	0	0	0	0	0	0	0	0	0	0	0	0	0	0	0	0	0	0	0	0	0	5.17119e-05	0	0
Brevundimonas sp. PAMC22021	0	0	0	0	0	0	0	0	0	0	0	0	0	0	0	0	0	0	0	0	0	0	0	0	0	0	0	0	0	0	0	0	0	0	0	0	0	0	0	0	0	0	0	0	0	0	0	0	0
Companilactobacillus paralimentarius	0	0	0	0	0	0	0	0	0	0	0	0	0	1.28173e-05	0	0	0	0	0	0	0	0	0	0	0	0	0	0	0	0	0	0	0	0	0	0	0	0	0	0	0	0	0	0	0	0	3.85304e-05	0	0
Acididesulfobacillus acetoxydans	0	0	0	0	0	0	0	0	0	1.83843e-05	3.26731e-05	0	0	0	0	0	0	0	0	0	0	0	0	0	0	0	0	0	0	0	0	0	0	0	0	0	0	0	0	0	0	0	0	0	0	0	0	0	0
Acetivibrio thermocellus	0	0	0	0	0	0	0	0	0	0	0	0	0	0	0	0	0	0	0	0	0	0	0	0	0	0	0	0	0	0	0	0	0	0	0	0	0	0	0	0	0	0	0	0	0	0	0	0	0
Staphylococcus pseudoxylosus	0	0	0	0	0	0	0	0	0	0	0	0	0	0	0	0	0	0	0	0	0	0	0	0	0	0	0	0	0	0	0	0	0	0	0	0	0	0	0	0	0	0	0	0	0	0	0	0	0
Skunavirus CHPC958	0	0	0	0	0	0	0	0	0	0	0	0	2.21909e-06	0	3.25016e-05	0	0	0	0	0	0	1.5967e-05	0	0	0	0	0	0	0	0	0	0	0	0	0	0	0	0	0	0	0	0	0	0	0	0	0	0	0
Geminocystis sp. NIES-3709	0	0	0	0	0	0	0	0	0	0	0	0	0	0	0	0	0	0	0	0	0	0	0	0	0	0	0	0	0	0	0	0	0	0	0	0	0	0	0	0	0	0	0	0	0	0	0	0	0
Stenotrophomonas sp. 364	0	0	0	0	0	0	0	0	0	0	0	0	0	0	0	0	0	0	0	0	0	0	0	0	0	0	0	0	0	0	0	0	0	0	0	0	0	0	0	0	0	0	0	0	0	0	0	0	0
Serratia fonticola	0	0	0	0	0	0	0	0	0	0	0	0	0	0	0	0	0	0	0	0	0	0	0	0	0	0	0	0	0	0	0	0	0	0	0	0	0	0	0	0	0	0	0	0	0	0	0	0	0
Enterobacter sp. Colony194	0	0	0	0	0	0	0	0	0	0	0	0	0	0	0	0	0	0	0	0	0	0	0	0	0	0	3.95489e-05	0	0	0	0	0	0	0	0	0	0	0	0	0	0	0	0	0	0	0	0	0	0
Megalodesulfovibrio gigas	0	0	0	0	0	0	0	0	0	0	0	4.94756e-05	0	0	0	0	0	0	0	0	0	0	0	0	0	0	0	0	0	0	0	0	0	0	0	0	0	0	0	0	0	0	0	0	0	0	0	0	0
Enterobacter soli	0	0	0	0	0	0	0	0	0	0	0	0	0	0	0	0	0	0	0	0	0	0	0	0	0	0	4.94362e-05	0	0	0	0	0	0	0	0	0	0	0	0	0	0	0	0	0	0	0	0	0	0
Slackia heliotrinireducens	0	0	0	0	0	0	0	0	0	0	0	0	0	3.15671e-05	0	0	0	0	0	0	0	0	0	0	0	0	0	0	0	0	0	0	0	0	0	0	0	0	0	0	0	0	0	0	0	0	0	0	0
Methylomusa anaerophila	0	0	0	0	0	0	0	0	0	0	0	0	0	0	0	0	0	0	0	0	0	0	0	0	0	0	0	0	0	0	0	0	0	0	0	0	0	0	0	0	0	0	0	0	0	0	0	0	0
Actinobacillus delphinicola	0	0	0	0	0	0	0	0	0	0	0	0	0	0	0	0	0	0	0	0	0	0	0	0	0	0	0	0	0	0	0	0	0	0	0	0	0	0	0	0	0	0	0	0	0	4.8779e-05	0	0	0
Pseudodesulfovibrio cashew	0	0	0	0	0	0	0	0	0	0	0	2.54064e-05	0	0	0	0	0	0	0	0	0	0	0	0	0	0	0	0	0	0	0	0	0	0	0	0	0	0	0	0	0	0	0	0	0	0	0	0	0
Phytobacter diazotrophicus	0	0	0	0	0	0	0	0	0	0	0	0	0	0	0	0	0	0	0	0	0	0	0	0	0	0	0	0	0	0	0	0	0	0	0	0	0	0	0	0	0	0	0	0	0	0	0	0	0
Brevundimonas sp. LM2	0	0	0	0	0	0	0	0	0	0	0	0	0	0	0	0	0	0	0	0	0	0	0	0	0	0	0	0	0	0	0	0	0	0	0	0	0	0	0	0	0	0	0	0	0	0	0	0	0
Brevundimonas sp. M20	0	0	0	0	0	0	0	0	0	0	0	0	0	0	0	0	0	0	0	0	0	0	0	0	0	0	0	0	0	0	0	0	0	0	0	0	0	0	0	0	0	0	0	0	0	0	0	0	0
Warwickvirus atuna	0	0	0	0	0	0	0	0	0	0	0	0	0	0	0	0	0	0	0	0	0	0	0	0	0	0	0	0	0	0	0	0	0	0	0	0	4.76671e-05	0	0	0	0	0	0	0	0	0	0	0	0
Alphatrevirus phiK	0	0	0	0	0	0	0	0	0	0	0	0	0	0	0	0	0	0	0	0	0	0	0	0	0	0	0	0	0	0	0	0	0	0	0	0	0	0	0	0	0	0	0	0	0	0	0	0	0
Tumebacillus avium	0	0	0	0	0	0	0	0	0	0	0	0	0	0	0	0	0	0	0	0	0	0	0	0	0	0	0	0	0	0	0	0	0	0	0	0	0	0	0	0	0	0	0	0	0	0	0	0	0
Clostridium cochlearium	0	0	0	0	0	0	0	0	0	0	0	0	0	0	0	0	0	0	0	0	0	0	0	0	0	0	0	0	0	0	0	0	0	0	0	0	0	0	0	0	0	0	0	0	0	0	0	0	0
Peptoniphilus sp. SAHP1	0	0	0	0	0	0	0	0	0	0	0	0	0	0	0	0	0	0	0	0	0	0	0	0	0	0	0	0	0	0	0	0	0	0	0	0	0	0	0	0	0	0	0	0	0	0	0	0	0
Rothia aeria	0	0	0	0	0	0	0	0	0	0	0	0	0	0	0	0	0	0	0	0	0	0	0	0	0	0	0	0	0	0	0	0	0	0	0	1.1404e-05	0	0	0	0	0	0	0	0	0	0	0	0	0
Fannyhessea vaginae	0	0	0	0	0	0	0	0	0	0	0	0	0	0	0	0	0	0	0	0	0	0	0	0	0	0	0	0	0	0	0	0	0	0	0	0	0	0	0	0	0	0	0	0	0	0	0	0	0
Alcaligenes faecalis	0	0	0	0	0	0	0	0	0	0	0	0	0	0	0	0	0	0	0	0	0	0	0	0	0	0	0	0	0	0	0	0	0	0	0	0	0	0	0	0	0	0	0	0	0	0	0	0	0
Clostridium estertheticum	0	0	0	0	0	0	0	0	0	0	0	0	0	0	0	0	0	0	0	0	0	0	0	0	0	0	0	0	0	0	0	0	0	4.68363e-05	0	0	0	0	0	0	0	0	0	0	0	0	0	0	0
Syntrophobacter fumaroxidans	0	0	0	0	0	0	0	0	0	0	0	4.68012e-05	0	0	0	0	0	0	0	0	0	0	0	0	0	0	0	0	0	0	0	0	0	0	0	0	0	0	0	0	0	0	0	0	0	0	0	0	0
Kosakonia sp. SMBL-WEM22	0	0	0	0	0	0	0	0	0	0	0	0	0	0	0	0	0	0	0	0	0	0	0	0	0	0	0	0	0	0	0	0	0	0	0	0	8.15358e-06	0	0	0	0	0	0	0	0	0	0	0	0
Haploplasma axanthum	0	0	0	0	0	0	0	0	0	0	0	0	0	0	0	0	0	0	0	0	0	0	0	0	0	0	0	0	0	0	0	0	0	0	0	0	0	0	0	0	0	0	0	0	0	0	0	0	0
Streptococcus ratti	0	0	0	0	0	0	0	0	0	0	0	0	0	0	0	0	0	0	0	0	0	0	0	0	0	0	0	0	0	0	0	0	0	0	0	0	0	0	0	0	0	0	0	0	0	0	0	0	0
Skunavirus sv62601	0	0	0	0	0	0	0	0	0	0	0	0	0	0	4.60087e-05	0	0	0	0	0	0	0	0	0	0	0	0	0	0	0	0	0	0	0	0	0	0	0	0	0	0	0	0	0	0	0	0	0	0
Lactococcus phage P335	0	0	0	0	0	0	0	0	0	0	0	0	0	0	0	0	0	0	0	0	0	0	0	0	0	0	0	0	0	0	0	0	0	0	0	0	0	0	4.57683e-05	0	0	0	0	0	0	0	0	0	0
Heliomicrobium modesticaldum	0	0	0	0	0	0	0	0	0	0	0	0	0	0	0	0	0	0	0	0	0	0	0	0	0	0	0	0	0	0	0	0	0	0	0	0	0	0	0	0	0	0	0	0	0	1.47471e-05	0	0	0
Bacillus paralicheniformis	0	0	0	0	0	0	0	0	0	0	0	4.5464e-05	0	0	0	0	0	0	0	0	0	0	0	0	0	0	0	0	0	0	0	0	0	0	0	0	0	0	0	0	0	0	0	0	0	0	0	0	0
Streptococcus pseudoporcinus	0	0	0	0	0	0	0	0	0	0	0	0	0	0	0	0	0	1.17345e-05	5.65898e-06	0	0	0	0	0	0	0	0	0	0	0	0	0	0	0	0	0	0	0	0	0	0	2.79302e-05	0	0	0	0	0	0	0
Mahella australiensis	0	0	0	0	0	0	0	0	0	0	0	0	0	0	0	0	0	0	0	0	0	0	0	0	0	0	0	0	0	0	0	0	0	0	0	0	0	0	0	0	0	0	0	0	0	0	0	0	0
Stenotrophomonas sp. NY11291	0	0	0	0	0	0	0	0	0	0	0	0	0	0	0	0	0	0	0	0	0	0	0	0	0	0	0	0	0	0	0	0	0	0	0	0	0	0	0	0	0	0	0	0	0	0	0	0	0
Escherichia sp.	0	0	0	0	0	0	0	0	0	0	0	0	0	0	0	0	0	0	0	0	0	0	0	0	0	0	0	0	0	0	0	0	0	0	0	0	0	0	0	0	0	0	0	0	0	0	0	0	0
Oceanidesulfovibrio marinus	0	0	0	0	0	0	0	0	0	0	0	0	0	0	0	0	0	0	0	0	0	0	0	0	0	0	0	0	0	0	0	0	0	0	0	0	0	0	0	0	0	0	0	1.24584e-05	0	0	0	0	0
Streptococcus periodonticum	0	0	0	0	0	3.33815e-05	0	0	0	0	0	0	0	0	0	0	0	0	0	0	0	0	0	0	0	0	0	0	0	0	0	0	0	0	0	1.1404e-05	0	0	0	0	0	0	0	0	0	0	0	0	0
Lentilactobacillus kefiri	0	0	0	0	0	0	0	0	0	0	0	0	0	0	0	0	0	0	0	0	0	0	0	0	0	0	0	0	0	0	0	0	0	0	0	0	0	0	0	0	0	0	0	0	0	0	4.46142e-05	0	0
Serratia symbiotica	0	0	0	0	0	0	0	0	0	0	0	0	0	0	0	0	0	0	0	0	0	0	0	0	0	0	4.44926e-05	0	0	0	0	0	0	0	0	0	0	0	0	0	0	0	0	0	0	0	0	0	0
Citrobacter sp. RHBSTW-00017	0	0	0	0	0	0	0	0	0	0	0	0	0	0	0	0	0	0	0	0	0	0	0	0	0	0	4.44926e-05	0	0	0	0	0	0	0	0	0	0	0	0	0	0	0	0	0	0	0	0	0	0
Enterobacter cloacae complex sp. ECL414	0	0	0	0	0	0	0	0	0	0	0	0	0	0	0	0	0	0	0	0	0	0	0	0	0	0	4.44926e-05	0	0	0	0	0	0	0	0	0	0	0	0	0	0	0	0	0	0	0	0	0	0
Klebsiella sp. WP4-W18-ESBL-05	0	0	0	0	0	0	0	0	0	0	0	0	0	0	0	0	0	0	0	0	0	0	0	0	0	0	4.44926e-05	0	0	0	0	0	0	0	0	0	0	0	0	0	0	0	0	0	0	0	0	0	0
Enterobacter sp. RHBSTW-00175	0	0	0	0	0	0	0	0	0	0	0	0	0	0	0	0	0	0	0	0	0	0	0	0	0	0	4.44926e-05	0	0	0	0	0	0	0	0	0	0	0	0	0	0	0	0	0	0	0	0	0	0
Citrobacter sp. XT1-2-2	0	0	0	0	0	0	0	0	0	0	0	0	0	0	0	0	0	0	0	0	0	0	0	0	0	0	4.44926e-05	0	0	0	0	0	0	0	0	0	0	0	0	0	0	0	0	0	0	0	0	0	0
Citrobacter sp. SX212	0	0	0	0	0	0	0	0	0	0	0	0	0	0	0	0	0	0	0	0	0	0	0	0	0	0	4.44926e-05	0	0	0	0	0	0	0	0	0	0	0	0	0	0	0	0	0	0	0	0	0	0
unidentified bacterial endosymbiont	0	0	0	0	0	0	0	0	0	0	0	0	0	0	0	0	0	0	0	0	0	0	0	0	0	0	3.95489e-05	0	0	0	0	0	0	0	0	0	0	0	0	0	0	0	0	0	0	0	0	0	0
Skunavirus LP8511	0	0	0	0	0	0	0	0	0	0	0	0	0	0	2.36375e-05	0	0	0	0	0	0	2.0589e-05	0	0	0	0	0	0	0	0	0	0	0	0	0	0	0	0	0	0	0	0	0	0	0	0	0	0	0
Dhillonvirus YD2008s	0	0	0	0	0	0	0	0	0	4.41224e-05	0	0	0	0	0	0	0	0	0	0	0	0	0	0	0	0	0	0	0	0	0	0	0	0	0	0	0	0	0	0	0	0	0	0	0	0	0	0	0
Acinetobacter indicus	0	0	0	0	0	0	0	0	0	0	0	0	0	0	0	0	0	0	0	0	0	0	0	0	0	0	0	0	0	0	0	0	0	0	0	0	0	0	0	0	0	0	0	0	0	0	0	0	0
Lacticaseibacillus chiayiensis	0	0	0	0	0	0	0	0	0	0	0	0	0	0	0	0	0	0	0	0	0	0	0	0	0	0	0	0	0	0	0	0	0	0	0	0	0	0	0	0	0	0	0	0	0	0	4.36002e-05	0	0
Solidesulfovibrio carbinoliphilus	0	0	0	0	0	0	0	0	0	0	0	0	0	0	0	0	0	0	0	0	0	0	0	0	0	0	0	0	0	0	0	0	0	0	0	0	0	0	0	0	0	0	0	0	0	0	0	0	0
Neisseria dentiae	0	0	0	0	0	0	0	0	0	0	0	0	0	0	0	0	0	0	0	2.12445e-05	0	0	0	0	0	0	0	0	0	0	0	0	0	0	0	0	0	0	0	0	0	0	0	0	0	0	0	0	0
Streptococcus phage YMC-2011	0	0	0	0	0	0	0	0	0	0	0	0	0	0	0	0	0	0	0	0	0	0	0	0	0	0	0	0	0	0	0	0	0	2.43902e-05	0	0	0	0	0	0	0	0	0	0	1.84422e-05	0	0	0	0
Paenibacillus guangzhouensis	0	0	0	0	0	0	0	0	0	0	0	0	0	0	0	0	0	0	0	0	0	0	0	0	0	0	0	0	0	0	0	0	0	0	0	0	0	0	0	0	0	0	0	0	0	0	0	0	0
Kehishuvirus primarius	0	0	0	0	0	0	0	0	0	0	0	3.47666e-05	0	0	0	0	0	0	0	0	0	0	0	0	0	0	0	0	0	0	0	0	0	0	0	0	0	0	0	0	0	0	0	0	0	0	0	0	0
Enterobacter sp. CP102	0	0	0	0	0	0	0	0	0	0	0	0	0	0	0	0	0	0	0	0	0	0	0	0	0	0	2.96617e-05	0	0	0	0	0	0	0	0	0	0	0	0	0	0	0	0	0	0	0	0	0	0
Dolosigranulum pigrum	0	0	0	0	0	0	0	0	0	0	0	0	0	0	3.37679e-06	0	2.40075e-05	0	0	0	0	0	0	0	0	0	0	0	0	0	0	0	0	0	0	0	0	0	0	0	0	0	0	0	0	0	0	0	0
Fusobacterium hwasookii	0	0	0	0	0	0	0	0	0	4.19163e-05	0	0	0	0	0	0	0	0	0	0	0	0	0	0	0	0	0	0	0	0	0	0	0	0	0	0	0	0	0	0	0	0	0	0	0	0	0	0	0
Pelosinus fermentans	0	0	0	0	0	0	0	0	0	1.47075e-05	0	0	0	0	0	0	0	0	0	0	0	0	0	0	0	0	0	0	0	0	0	0	0	0	0	0	0	0	0	0	0	0	0	0	0	0	0	0	0
Clostridium aurantibutyricum	0	0	0	0	0	0	0	0	0	2.72088e-05	0	0	0	0	0	0	0	0	0	0	0	0	0	0	0	0	0	0	0	0	0	0	0	0	0	0	0	0	0	0	0	0	0	0	0	0	0	0	0
Lughvirus lugh	0	0	0	0	0	0	0	0	0	0	0	2.40692e-05	0	0	0	0	0	0	0	0	0	0	0	0	0	0	0	0	0	0	0	0	0	0	0	0	0	0	0	0	0	0	0	0	0	0	0	0	0
Jeotgalibaca sp. PTS2502	0	0	0	0	0	0	0	0	0	0	0	0	0	0	0	0	0	0	0	0	0	3.61359e-05	0	0	0	0	0	4.73807e-06	0	0	0	0	0	0	0	0	0	0	0	0	0	0	0	0	0	0	0	0	0
Aurodevirus intestinalis	0	0	0	0	0	0	0	0	0	0	0	0	0	0	0	0	0	0	0	0	0	0	0	0	0	0	0	0	0	0	0	0	0	0	0	0	0	0	0	0	0	0	0	0	0	4.08382e-05	0	0	0
Skunavirus JF1	0	0	0	0	0	1.88507e-05	0	0	0	0	0	0	0	0	0	0	0	0	0	0	0	2.18496e-05	0	0	0	0	0	0	0	0	0	0	0	0	0	0	0	0	0	0	0	0	0	0	0	0	0	0	0
Streptococcus constellatus	0	0	0	0	0	0	0	0	0	0	0	0	0	0	0	0	0	0	0	0	0	0	0	0	0	0	0	0	0	0	0	0	0	9.36725e-06	0	0	0	0	0	0	0	0	0	0	0	0	0	0	0
Staphylococcus cohnii	0	0	0	0	0	0	0	0	0	0	0	0	0	0	0	0	0	0	0	0	0	0	0	0	0	0	0	0	0	0	0	0	0	0	0	0	0	0	0	0	0	0	0	0	0	0	0	0	0
Flavobacterium inviolabile	0	0	0	0	0	0	0	0	0	0	0	0	0	0	0	0	0	0	0	0	0	0	0	0	0	0	0	0	0	0	0	0	0	0	0	0	0	0	0	0	0	0	0	0	0	0	0	0	0
Ferrovibrio terrae	0	0	0	0	0	0	0	0	0	0	0	0	0	0	0	0	0	0	0	0	0	0	0	0	0	0	0	0	0	0	0	0	0	0	0	0	0	0	0	0	0	0	0	0	0	0	0	0	0
Lentibacillus sp. CBA3610	0	0	0	0	0	0	0	0	0	0	0	0	0	0	0	0	0	0	0	0	0	0	0	0	0	0	0	0	0	0	0	0	0	0	0	0	0	0	0	0	0	0	0	0	0	0	0	0	0
Rhizobium leguminosarum	0	0	0	0	0	0	0	0	0	0	0	0	0	0	0	0	0	0	0	0	0	0	0	0	0	0	0	0	0	0	0	0	0	0	0	0	0	0	0	0	0	0	0	0	0	0	0	0	0
Paenibacillus sp. FSL P4-0081	0	0	0	0	0	0	0	0	0	0	0	0	0	0	0	0	0	0	0	0	0	0	0	0	0	0	0	0	0	0	0	0	0	0	0	0	0	0	0	0	0	4.02195e-05	0	0	0	0	0	0	0
Stenotrophomonas sp. G4	0	0	0	0	0	0	0	0	0	0	0	0	0	0	0	0	0	0	0	0	0	0	0	0	0	0	0	0	0	0	0	0	0	0	0	0	0	0	0	0	0	0	0	0	0	0	0	0	0
Fusobacterium ulcerans	0	0	0	0	0	0	0	0	0	0	0	0	0	0	0	0	0	0	0	0	0	0	0	0	0	0	0	0	0	0	0	0	0	4.01201e-05	0	0	0	0	0	0	0	0	0	0	0	0	0	0	0
Citrobacter sp. RHBSTW-00021	0	0	0	0	0	0	0	0	0	0	0	0	0	0	0	0	0	0	0	0	0	0	0	0	0	0	3.95489e-05	0	0	0	0	0	0	0	0	0	0	0	0	0	0	0	0	0	0	0	0	0	0
Enterobacter cloacae complex sp. ECNIH7	0	0	0	0	0	0	0	0	0	0	0	0	0	0	0	0	0	0	0	0	0	0	0	0	0	0	3.95489e-05	0	0	0	0	0	0	0	0	0	0	0	0	0	0	0	0	0	0	0	0	0	0
Enterobacter cloacae complex sp. AR_0002	0	0	0	0	0	0	0	0	0	0	0	0	0	0	0	0	0	0	0	0	0	0	0	0	0	0	3.95489e-05	0	0	0	0	0	0	0	0	0	0	0	0	0	0	0	0	0	0	0	0	0	0
Warwickvirus wv95	0	0	0	0	0	0	0	0	0	0	0	0	0	0	0	0	0	0	0	0	0	0	0	0	0	0	0	0	0	0	0	0	0	0	0	0	3.95135e-05	0	0	0	0	0	0	0	0	0	0	0	0
Campylobacter lari	0	0	0	0	0	0	0	0	0	0	0	0	0	0	0	0	0	0	0	0	0	0	0	0	0	0	0	0	0	0	0	0	0	0	0	0	0	0	0	0	0	3.12818e-05	0	0	0	0	0	0	0
Neisseria meningitidis	0	0	0	0	0	0	0	0	0	0	0	0	0	0	0	0	2.72813e-05	0	0	0	0	0	0	0	0	0	0	0	0	0	0	0	0	0	0	0	0	0	0	0	0	0	0	0	0	0	0	0	0
Floricoccus penangensis	0	0	0	0	0	0	0	0	0	0	0	0	0	0	0	0	0	0	0	4.90258e-06	0	0	0	0	0	0	0	0	0	0	0	0	0	0	0	0	0	0	0	0	0	0	0	0	0	0	0	0	0
Skunavirus CB19	0	0	0	0	0	0	0	2.66456e-05	0	0	0	0	1.16794e-06	0	1.09746e-05	0	0	0	0	0	0	0	0	0	0	0	0	0	0	0	0	0	0	0	0	0	0	0	0	0	0	0	0	0	0	0	0	0	0
Fructilactobacillus lindneri	0	0	0	0	0	0	0	0	0	0	0	0	0	0	0	0	0	0	0	0	0	0	0	0	0	0	0	0	0	0	0	0	0	0	0	0	0	0	0	0	0	0	0	0	0	0	2.12931e-05	0	0
Serratia sp. JUb9	0	0	0	0	0	0	0	0	0	0	0	0	0	0	0	0	0	0	0	0	0	0	0	0	0	0	0	0	0	0	0	0	0	0	0	0	0	0	0	0	0	0	0	0	0	0	0	0	0
Serratia rubidaea	0	0	0	0	0	0	0	0	0	0	0	0	0	0	0	0	0	0	0	0	0	0	0	0	0	0	0	0	0	0	0	0	0	0	0	0	0	0	0	0	0	0	0	0	0	0	0	0	0
Dehalobacterium formicoaceticum	0	0	0	0	0	0	0	0	0	0	0	0	0	0	0	0	0	0	0	0	0	0	0	0	0	0	0	0	0	0	0	0	0	0	0	0	0	0	0	0	0	0	0	0	0	0	0	0	0
Corynebacterium diphtheriae	0	0	0	0	0	0	0	0	0	0	0	0	0	0	0	0	0	0	0	0	0	0	0	0	0	0	0	0	0	0	0	0	0	0	0	0	0	0	0	0	0	2.56958e-05	0	0	0	0	0	0	0
Stenotrophomonas sp. SXG-1	0	0	0	0	0	0	0	0	0	0	0	0	0	0	0	0	0	0	0	0	0	0	0	0	0	0	0	0	0	0	0	0	0	0	0	0	0	0	0	0	0	0	0	0	0	0	0	0	0
Candidatus Doolittlea endobia	0	0	0	0	0	0	0	0	0	0	0	0	0	0	0	0	0	0	0	0	0	0	0	0	0	0	2.96617e-05	0	0	0	0	0	0	0	0	0	0	0	0	0	0	0	0	0	0	0	0	0	0
Geomonas sp. RF6	0	0	0	0	0	0	0	0	0	0	0	0	0	0	0	0	0	0	0	0	0	0	0	0	0	0	0	0	0	0	0	0	0	0	0	0	0	0	0	0	0	0	0	0	0	0	0	0	0
Eikenella corrodens	0	0	0	0	0	0	0	0	0	0	0	0	0	0	0	0	0	0	0	0	0	0	0	0	0	0	0	0	0	0	0	0	0	0	0	0	0	0	0	0	0	0	0	0	3.68844e-05	0	0	0	0
Capnocytophaga stomatis	0	0	0	0	0	0	0	0	0	0	0	0	0	0	0	0	0	0	0	0	0	0	0	0	0	0	0	0	0	0	0	0	0	0	0	0	0	0	0	0	0	0	0	0	0	0	0	0	0
Gottschalkia acidurici	0	0	0	0	0	0	0	0	0	0	0	0	0	0	0	0	0	0	0	0	0	0	0	0	0	0	0	0	0	0	0	0	0	3.62318e-05	0	0	0	0	0	0	0	0	0	0	0	0	0	0	0
Staphylococcus phage SPbeta-like	0	0	0	0	0	0	0	0	0	0	0	0	0	0	0	0	0	0	0	0	0	0	0	0	0	0	0	0	0	0	0	0	0	0	0	0	0	0	0	0	0	0	0	0	0	0	0	0	0
Skunavirus LP0903	0	0	0	0	0	0	0	0	0	0	0	0	0	0	0	0	5.0925e-06	0	0	0	0	1.89083e-05	0	0	0	0	0	0	0	0	0	0	0	0	0	0	0	0	0	0	0	0	0	0	0	0	1.01396e-05	0	0
Variovorax sp. PAMC28562	0	0	0	0	0	0	0	0	0	0	0	0	0	0	0	0	0	0	0	0	0	0	0	0	0	0	0	0	0	0	0	0	0	0	0	0	0	0	0	0	0	0	0	0	0	0	0	0	0
Pectobacterium polonicum	0	0	0	0	0	0	0	0	0	3.60333e-05	0	0	0	0	0	0	0	0	0	0	0	0	0	0	0	0	0	0	0	0	0	0	0	0	0	0	0	0	0	0	0	0	0	0	0	0	0	0	0
Streptococcus phage TP-778L	0	0	0	0	0	0	0	0	0	0	0	0	0	0	0	0	3.60113e-05	0	0	0	0	0	0	0	0	0	0	0	0	0	0	0	0	0	0	0	0	0	0	0	0	0	0	0	0	0	0	0	0
Fusobacterium mortiferum	0	0	0	0	0	0	0	0	0	0	0	0	0	0	0	0	3.60113e-05	0	0	0	0	0	0	0	0	0	0	0	0	0	0	0	0	0	0	0	0	0	0	0	0	0	0	0	0	0	0	0	0
Desulfosporosinus youngiae	0	0	0	0	0	0	0	0	0	0	0	0	0	0	0	0	0	0	0	0	0	0	0	0	0	0	0	0	0	0	0	0	0	0	0	0	0	0	0	0	0	0	0	0	0	0	0	0	0
Rhizobium sp. AB2/73	0	0	0	0	0	0	0	0	0	0	0	0	0	0	0	0	0	0	0	0	0	0	0	0	0	0	0	0	0	0	0	0	0	0	0	0	0	0	0	0	0	0	0	0	0	0	0	0	0
Puccinia striiformis	0	0	0	0	0	0	0	0	0	0	0	0	0	0	0	0	0	0	0	0	0	0	0	0	0	0	0	0	0	3.54103e-05	0	0	0	0	0	0	0	0	0	0	0	0	0	0	0	0	0	0	0
Efquatrovirus EfaCPT1	0	0	0	0	0	0	0	0	0	0	0	0	0	0	0	0	0	0	0	0	0	0	0	0	0	0	0	0	0	3.54103e-05	0	0	0	0	0	0	0	0	0	0	0	0	0	0	0	0	0	0	0
Paenibacillus albicereus	0	0	0	0	0	0	0	0	0	0	0	0	0	3.52292e-05	0	0	0	0	0	0	0	0	0	0	0	0	0	0	0	0	0	0	0	0	0	0	0	0	0	0	0	0	0	0	0	0	0	0	0
Microvirgula aerodenitrificans	0	0	0	0	0	0	0	0	0	0	0	0	0	0	0	0	0	0	0	0	0	0	0	0	0	0	0	0	0	0	0	0	0	0	0	0	3.51231e-05	0	0	0	0	0	0	0	0	0	0	0	0
Clostridium fermenticellae	0	0	0	0	0	0	0	0	0	0	2.23553e-05	0	0	0	0	0	0	0	0	0	0	0	0	0	0	0	0	0	0	0	0	0	0	0	0	0	0	0	0	0	0	0	0	0	0	0	0	0	0
Geobacillus subterraneus	0	0	0	0	0	0	0	0	0	0	0	0	0	0	0	0	0	0	0	0	0	0	0	0	0	0	0	0	0	0	0	0	0	0	0	0	0	0	0	0	0	2.79302e-05	0	0	0	0	0	0	0
Paenibacillus dendritiformis	0	0	0	0	0	0	0	0	0	0	0	0	0	0	0	0	0	0	0	0	0	0	0	0	0	0	0	0	0	0	0	0	0	0	0	0	0	0	0	0	0	0	0	0	0	0	0	0	0
Skunavirus MP1	0	0	0	0	0	0	0	0	0	0	0	0	1.05115e-06	0	0	0	0	0	0	0	0	3.27744e-05	0	0	0	0	0	0	0	0	0	0	0	0	0	0	0	0	0	0	0	0	0	0	0	0	0	0	0
Heyndrickxia oleronia	0	0	0	0	0	1.25672e-05	0	0	0	0	0	0	0	0	0	0	0	0	0	0	0	0	0	0	0	0	0	0	0	0	0	0	0	0	0	0	0	0	0	0	0	0	0	0	0	0	0	0	0
Ligilactobacillus saerimneri	0	0	0	0	0	0	0	0	0	0	0	0	2.45268e-05	0	0	0	0	0	0	0	0	0	0	0	0	0	0	0	0	0	0	0	0	0	0	0	0	0	0	0	0	0	0	0	0	0	0	0	0
Cardiobacterium hominis	0	0	0	0	0	0	0	0	0	0	0	0	0	0	0	0	3.3465e-05	0	0	0	0	0	0	0	0	0	0	0	0	0	0	0	0	0	0	0	0	0	0	0	0	0	0	0	0	0	0	0	0
Cronobacter muytjensii	0	0	0	0	0	0	0	0	0	0	0	0	0	0	0	0	0	0	0	0	0	0	0	0	0	0	0	0	0	0	0	0	0	0	0	0	0	0	0	0	0	0	0	0	0	0	0	0	0
Streptococcus sp. FDAARGOS_522	0	0	0	0	0	0	0	0	0	0	0	0	0	0	0	0	5.0925e-06	0	0	9.80516e-06	0	0	0	0	0	0	0	0	0	0	0	0	0	1.76741e-06	0	0	0	0	0	0	0	7.82046e-06	0	0	0	0	0	0	0
Bacillus sp. Lzh-5	0	0	0	0	0	0	0	0	0	0	0	0	0	0	0	0	0	0	0	0	0	0	0	0	0	0	0	0	0	0	0	0	0	0	0	0	0	0	7.07328e-06	0	0	0	0	0	0	0	0	0	0
Brachybacterium saurashtrense	0	0	0	0	0	0	0	0	0	0	0	0	0	0	0	0	0	0	0	0	0	0	0	0	0	0	0	0	0	0	0	0	0	0	0	0	0	0	0	0	0	0	0	0	0	0	0	0	0
Skunavirus sv712	0	0	0	0	0	0	0	0	0	0	0	0	0	0	1.3085e-05	0	0	0	0	0	0	0	0	0	0	0	0	0	0	0	0	0	0	0	0	1.26045e-05	0	0	0	0	0	0	0	0	0	0	0	0	0
Aminipila terrae	0	0	0	0	0	0	0	0	0	0	0	0	0	0	0	0	0	0	0	0	0	0	0	0	0	0	0	0	0	0	0	0	0	0	0	0	0	0	0	0	0	0	0	0	0	0	0	0	0
Paraburkholderia sp. SOS3	0	0	0	0	0	0	0	0	0	0	0	0	0	4.39449e-06	0	0	0	0	0	2.85984e-05	0	0	0	0	0	0	0	0	0	0	0	0	0	0	0	0	0	0	0	0	0	0	0	0	0	0	0	0	0
Olivibacter sp. SDN3	0	0	0	0	0	0	0	0	0	0	0	0	0	0	0	0	0	0	0	0	0	0	0	0	0	0	0	0	0	0	0	0	0	0	0	0	0	0	0	0	0	0	0	0	0	0	0	0	0
Cohnella abietis	0	0	0	0	0	0	0	0	0	0	0	0	0	0	0	0	0	0	0	0	0	0	0	0	0	0	0	0	0	0	0	0	0	0	0	0	0	0	0	0	0	0	0	0	0	0	0	0	0
Stenotrophomonas sp. SI-NJAU-1	0	0	0	0	0	0	0	0	0	0	0	0	0	0	0	0	0	0	0	0	0	0	0	0	0	0	0	0	0	0	0	0	0	0	0	0	0	0	0	0	0	0	0	0	0	0	0	0	0
Treponema primitia	0	0	0	0	0	0	0	0	0	0	0	0	0	0	0	0	0	0	0	0	0	0	0	0	0	0	0	0	0	0	0	0	0	0	0	0	0	0	0	0	0	0	0	0	0	0	0	0	0
Anaeromyxobacter dehalogenans	0	0	0	0	0	0	0	0	0	0	0	0	0	0	0	0	0	0	0	0	0	0	0	0	0	0	0	0	0	0	0	0	0	0	0	0	0	0	0	0	0	0	0	0	0	0	0	0	0
Zygosaccharomyces rouxii	0	0	0	0	0	0	0	0	0	0	0	0	0	0	0	0	0	0	0	0	0	0	0	0	0	0	0	0	0	0	0	0	0	0	0	0	0	0	0	0	0	0	0	0	0	0	0	0	0
Dhillonvirus JL1	0	0	0	0	0	0	0	0	0	3.1621e-05	0	0	0	0	0	0	0	0	0	0	0	0	0	0	0	0	0	0	0	0	0	0	0	0	0	0	0	0	0	0	0	0	0	0	0	0	0	0	0
Shigella sp. PIB	0	0	0	0	0	0	0	0	0	6.61836e-06	0	0	0	0	0	0	0	0	0	0	0	0	0	0	0	0	2.47181e-05	0	0	0	0	0	0	0	0	0	0	0	0	0	0	0	0	0	0	0	0	0	0
Mycoplasma gallisepticum	0	0	0	0	0	0	0	0	0	0	0	0	0	0	0	0	0	0	0	0	0	0	0	0	0	0	0	0	0	0	0	0	0	0	0	0	0	0	0	0	0	0	0	0	0	0	0	0	0
Actinomyces sp. oral taxon 897	0	0	0	0	0	0	0	0	0	0	0	0	0	0	0	0	0	0	0	0	0	0	0	0	0	0	0	0	0	0	0	0	0	0	0	9.60341e-06	0	0	0	0	0	0	0	0	0	0	0	0	0
Jeotgalibaca ciconiae	0	0	0	0	0	0	0	0	0	0	0	0	0	0	6.75357e-06	0	0	0	0	0	0	0	0	0	0	0	0	0	0	0	0	0	0	0	0	0	0	0	0	0	0	0	0	0	0	0	0	0	0
Clostridium sp. CM027	0	0	0	0	0	0	0	0	0	3.08857e-05	0	0	0	0	0	0	0	0	0	0	0	0	0	0	0	0	0	0	0	0	0	0	0	0	0	0	0	0	0	0	0	0	0	0	0	0	0	0	0
Alphatrevirus ID62	0	0	0	0	0	0	0	0	0	0	0	0	0	0	0	0	0	0	0	0	0	0	0	0	0	0	0	0	0	0	0	0	0	0	0	0	0	0	0	0	0	0	0	0	0	0	0	0	0
Scardovia inopinata	0	0	0	0	0	0	0	0	0	0	0	6.68589e-06	1.50665e-05	0	0	0	0	0	0	0	0	0	0	0	0	0	0	0	0	0	0	0	0	0	0	0	0	0	0	0	0	8.93767e-06	0	0	0	0	0	0	0
Indioceanicola profundi	0	0	0	0	0	0	0	0	0	0	0	0	0	0	0	0	0	0	0	0	0	0	0	0	0	0	0	0	0	0	0	0	0	0	0	0	0	0	0	0	0	0	0	0	0	0	0	0	0
Agaricus bisporus	0	0	0	0	0	0	0	0	0	0	0	0	0	0	0	0	0	0	0	0	0	3.02533e-05	0	0	0	0	0	0	0	0	0	0	0	0	0	0	0	0	0	0	0	0	0	0	0	0	0	0	0
Brevundimonas sp. MF30-B	0	0	0	0	0	0	0	0	0	0	0	0	0	0	0	0	0	0	0	0	0	0	0	0	0	0	0	0	0	0	0	0	0	0	0	0	0	0	0	0	0	0	0	0	0	0	0	0	0
Skunavirus sv13W11L	0	0	0	0	0	0	0	0	0	3.01503e-05	0	0	0	0	0	0	0	0	0	0	0	0	0	0	0	0	0	0	0	0	0	0	0	0	0	0	0	0	0	0	0	0	0	0	0	0	0	0	0
Ralstonia solanacearum	0	0	0	0	0	0	0	0	0	0	0	0	0	2.99558e-05	0	0	0	0	0	0	0	0	0	0	0	0	0	0	0	0	0	0	0	0	0	0	0	0	0	0	0	0	0	0	0	0	0	0	0
Paraburkholderia megapolitana	0	0	0	0	0	0	0	0	0	0	0	0	0	2.43162e-05	0	0	0	0	0	0	0	0	0	0	0	0	0	0	0	0	0	0	0	0	0	0	0	0	0	0	0	0	0	0	0	0	0	0	0
Citrobacter sp. SX206	0	0	0	0	0	0	0	0	0	0	0	0	0	0	0	0	0	0	0	0	0	0	0	0	0	0	2.96617e-05	0	0	0	0	0	0	0	0	0	0	0	0	0	0	0	0	0	0	0	0	0	0
Zindervirus BP12B	0	0	0	0	0	0	0	0	0	0	0	0	0	0	0	0	0	0	0	0	0	0	0	0	0	0	0	0	0	0	0	0	0	0	0	0	0	0	0	0	0	0	0	0	0	0	0	0	0
Alkaliphilus sp. B6464	0	0	0	0	0	0	0	0	0	2.94149e-05	0	0	0	0	0	0	0	0	0	0	0	0	0	0	0	0	0	0	0	0	0	0	0	0	0	0	0	0	0	0	0	0	0	0	0	0	0	0	0
Liquorilactobacillus hordei	0	0	0	0	0	0	0	0	0	0	0	0	0	0	0	0	0	0	0	0	0	0	0	0	0	0	0	0	0	0	0	0	0	0	0	0	0	0	0	0	0	0	0	0	0	0	2.94048e-05	0	0
Anaerococcus prevotii	0	0	0	0	0	0	0	0	0	0	0	0	2.11398e-05	0	0	0	0	0	0	0	0	0	0	0	0	0	0	0	0	0	0	0	0	0	0	0	0	0	0	0	0	0	0	0	0	0	0	0	0
Haematospirillum jordaniae	0	0	0	0	0	0	0	0	0	0	0	0	0	0	0	0	0	0	0	0	0	0	0	0	0	0	0	0	0	0	0	0	0	0	0	0	0	0	0	0	0	0	0	0	0	0	0	0	0
Solidesulfovibrio magneticus	0	0	0	0	0	0	0	0	0	0	0	0	0	0	0	0	0	0	0	0	0	0	0	0	0	0	0	0	0	0	0	0	0	0	0	0	0	0	0	0	0	0	0	0	0	0	0	0	0
Alicyclobacillus acidocaldarius	0	0	0	0	0	0	0	0	0	0	0	0	2.90818e-05	0	0	0	0	0	0	0	0	0	0	0	0	0	0	0	0	0	0	0	0	0	0	0	0	0	0	0	0	0	0	0	0	0	0	0	0
Desulfatibacillum aliphaticivorans	0	0	0	0	0	0	0	0	0	0	0	0	0	0	0	0	0	0	0	0	0	0	0	0	0	0	0	0	0	0	0	0	0	0	0	0	0	0	0	0	0	0	0	0	0	0	0	0	0
Skunavirus LP9908	0	0	0	0	0	0	0	0	0	0	0	0	0	0	1.89944e-05	0	0	0	0	0	0	0	0	0	0	0	0	0	0	0	0	0	0	0	0	9.60341e-06	0	0	0	0	0	0	0	0	0	0	0	0	0
Skunavirus CHPC362	0	0	0	0	0	0	0	0	0	0	0	0	0	0	0	0	0	0	0	0	0	1.38661e-05	0	0	0	0	0	0	0	0	0	0	0	0	0	0	0	0	0	0	0	0	0	0	0	0	8.11167e-06	0	0
Flavobacterium sp. KK2020170	0	0	0	0	0	0	0	0	0	0	0	0	0	0	0	0	0	0	0	0	0	0	0	0	0	0	0	0	0	0	0	0	0	0	0	0	2.82239e-05	0	0	0	0	0	0	0	0	0	0	0	0
Desulfolutivibrio sulfoxidireducens	0	0	0	0	0	0	0	0	0	0	0	0	1.75192e-05	0	0	0	0	0	0	0	0	0	0	0	0	0	0	0	0	0	0	0	0	0	0	0	0	0	0	0	0	0	0	0	0	0	0	0	0
Peptoclostridium acidaminophilum	0	0	0	0	0	0	0	0	0	0	0	0	0	0	0	0	0	0	0	0	0	0	0	0	0	0	0	0	0	0	0	0	0	0	0	0	0	0	0	0	0	0	0	0	0	0	0	0	0
Periweissella cryptocerci	0	0	0	0	0	0	0	0	0	0	0	0	0	0	0	0	0	0	0	0	0	0	0	0	0	0	0	0	0	0	0	0	0	0	0	0	0	0	0	0	0	0	0	0	0	0	0	0	0
Kazachstania naganishii	0	0	0	0	0	0	0	0	0	0	0	0	0	0	0	0	2.7645e-05	0	0	0	0	0	0	0	0	0	0	0	0	0	0	0	0	0	0	0	0	0	0	0	0	0	0	0	0	0	0	0	0
Xanthomonas translucens	0	0	0	0	0	0	0	0	0	0	0	0	0	0	0	0	0	0	0	0	0	0	0	0	0	0	0	0	0	0	0	0	0	0	0	0	0	0	0	0	0	0	0	0	0	0	0	0	0
Aeromonas media	0	0	0	0	0	0	0	0	0	0	0	0	0	0	0	0	0	0	0	0	0	0	0	0	0	0	0	0	0	0	0	0	0	0	0	0	0	0	0	0	0	0	0	0	0	0	0	0	0
Nocardioides sp. S-1144	0	0	0	0	0	0	0	0	0	0	0	0	0	0	0	0	0	0	0	0	0	0	0	0	0	0	0	0	0	0	0	0	0	0	0	0	0	0	0	0	0	0	0	0	0	0	0	0	0
Mesorhizobium sp. M1D.F.Ca.ET.043.01.1.1	0	0	0	0	0	0	0	0	0	0	0	0	0	0	0	0	0	0	0	0	0	0	0	0	0	0	0	0	0	0	0	0	0	0	0	0	0	0	0	0	0	0	0	0	0	0	0	0	0
Streptococcus sp. NCTC 11567	0	0	0	0	0	0	0	0	0	0	0	0	0	0	0	0	0	0	0	0	0	0	0	0	0	0	0	0	0	0	0	0	0	0	0	0	0	0	0	0	0	0	0	0	0	0	0	0	0
Streptomyces coeruleorubidus	0	0	0	0	0	0	0	0	0	0	0	0	0	0	0	0	0	0	0	0	0	0	0	0	0	0	0	0	0	0	0	0	0	0	0	0	0	0	0	0	0	0	0	0	0	0	0	0	0
Enterobacter sp. HK169	0	0	0	0	0	0	0	0	0	0	0	0	0	0	0	0	0	0	0	0	0	0	0	0	0	0	0	0	0	0	0	0	0	0	0	0	0	0	0	0	0	0	0	0	0	0	0	0	0
Besingivirus coli	0	0	0	0	0	0	0	0	0	0	0	0	0	0	0	0	0	0	0	0	0	0	0	0	0	0	0	0	0	0	0	0	0	0	0	0	0	0	0	0	0	0	0	0	0	0	0	0	0
Crassaminicella thermophila	0	0	0	0	0	1.87198e-05	8.2791e-06	0	0	0	0	0	0	0	0	0	0	0	0	0	0	0	0	0	0	0	0	0	0	0	0	0	0	0	0	0	0	0	0	0	0	0	0	0	0	0	0	0	0
Warwickvirus tiwna	0	0	0	0	0	0	0	0	0	0	0	0	0	0	0	0	0	0	0	0	0	0	0	0	0	0	0	0	0	0	0	0	0	0	0	0	2.69695e-05	0	0	0	0	0	0	0	0	0	0	0	0
Brettanomyces nanus	0	0	0	0	0	0	0	0	0	0	0	0	0	0	0	0	0	0	0	0	0	1.21854e-05	0	0	0	0	0	0	0	0	0	0	0	0	0	0	0	0	0	0	0	0	0	0	0	0	0	0	0
Paenibacillus sp. URB8-2	0	0	0	0	0	0	0	0	0	0	0	2.67435e-05	0	0	0	0	0	0	0	0	0	0	0	0	0	0	0	0	0	0	0	0	0	0	0	0	0	0	0	0	0	0	0	0	0	0	0	0	0
Lentilactobacillus buchneri	0	0	0	0	0	0	0	0	0	0	0	0	0	0	0	0	0	0	0	0	0	0	0	0	0	0	0	0	0	0	0	0	0	0	0	0	0	0	0	0	0	0	0	0	0	0	2.63629e-05	0	0
Anaeromyxobacter paludicola	0	0	0	0	0	0	0	0	9.3676e-06	0	0	0	1.65848e-05	0	0	0	0	0	0	0	0	0	0	0	0	0	0	0	0	0	0	0	0	0	0	0	0	0	0	0	0	0	0	0	0	0	0	0	0
Methanobrevibacter sp. TLL-48-HuF1	0	0	0	0	0	0	0	0	0	0	0	0	0	0	0	0	0	0	0	0	0	0	1.19258e-05	0	0	0	0	0	0	0	0	0	0	0	0	0	0	0	0	0	0	0	0	0	0	0	0	0	0
Lactobacillus terrae	0	0	0	0	0	0	0	0	0	0	0	0	0	0	0	0	0	0	0	0	0	0	0	0	0	0	0	0	0	0	0	0	0	0	0	0	0	0	0	0	0	0	0	0	0	0	0	0	0
Actinomyces weissii	0	0	0	0	0	0	0	0	0	0	0	0	0	0	0	0	0	0	0	0	0	0	0	0	0	0	0	0	0	0	0	0	0	0	0	0	0	0	0	0	0	0	0	0	0	0	0	0	0
Micavibrio aeruginosavorus	0	0	0	0	0	0	0	0	0	0	0	0	0	0	0	0	0	0	0	0	0	0	0	0	0	0	0	0	0	0	0	0	0	0	0	0	0	0	0	0	0	0	0	0	0	0	0	0	0
Ogataea philodendri	0	0	0	0	0	0	0	0	0	0	0	0	0	0	0	0	0	0	0	0	0	0	0	0	0	0	0	0	0	0	0	0	0	0	0	0	0	0	0	0	0	0	0	0	0	0	0	0	0
Skunavirus MV10L	0	0	0	0	0	0	0	0	0	0	0	2.54064e-05	0	0	0	0	0	0	0	0	0	0	0	0	0	0	0	0	0	0	0	0	0	0	0	0	0	0	0	0	0	0	0	0	0	0	0	0	0
Pediococcus claussenii	0	0	0	0	0	0	0	0	0	0	0	0	0	0	0	0	0	0	0	0	0	0	0	0	0	0	0	0	0	0	0	0	0	0	0	0	0	0	0	0	0	0	0	0	0	0	2.5349e-05	0	0
Clavispora lusitaniae	0	0	0	0	0	4.1236e-06	0	0	0	0	0	0	0	0	0	0	0	0	0	0	0	0	0	0	0	0	0	0	0	0	0	0	0	0	0	0	0	0	0	0	0	0	0	0	0	0	0	0	0
Capronia epimyces	0	0	0	0	0	0	0	0	0	0	0	0	0	0	0	0	0	0	0	0	0	0	0	0	0	0	0	0	0	0	0	0	0	0	0	0	0	0	0	0	0	0	0	0	0	0	0	0	0
Microbacterium sp. SSW1-36	0	0	0	0	0	0	0	0	0	0	0	0	0	0	0	0	0	0	0	0	0	0	0	0	0	0	0	0	0	0	0	0	0	0	0	0	0	0	0	0	0	0	0	0	0	0	0	0	0
Microbacterium sp. PAMC22086	0	0	0	0	0	0	0	0	0	0	0	0	0	0	0	0	0	0	0	0	0	0	0	0	0	0	0	0	0	0	0	0	0	0	0	0	0	0	0	0	0	0	0	0	0	0	0	0	0
Stenotrophomonas sp. MYb57	0	0	0	0	0	0	0	0	0	0	0	0	0	0	0	0	0	0	0	0	0	0	0	0	0	0	0	0	0	0	0	0	0	0	0	0	0	0	0	0	0	0	0	0	0	0	0	0	0
Stenotrophomonas sp. YAU14A_MKIMI4_1	0	0	0	0	0	0	0	0	0	0	0	0	0	0	0	0	0	0	0	0	0	0	0	0	0	0	0	0	0	0	0	0	0	0	0	0	0	0	0	0	0	0	0	0	0	0	0	0	0
Pectobacterium versatile	0	0	0	0	0	0	0	0	0	0	0	0	0	0	0	0	0	0	0	0	0	0	0	0	0	0	0	0	0	0	0	0	0	0	0	0	0	0	0	0	0	0	0	0	0	0	0	0	0
Paenibacillus barcinonensis	0	0	0	0	0	0	0	0	0	0	0	0	0	0	0	0	0	0	0	0	0	0	0	0	0	0	0	0	0	0	0	0	0	0	0	0	0	0	0	0	1.55783e-05	0	0	0	0	0	0	0	0
Edwardsiella ictaluri	0	0	0	0	0	0	0	0	0	0	0	0	0	0	0	0	0	0	0	0	0	0	0	0	0	0	2.47181e-05	0	0	0	0	0	0	0	0	0	0	0	0	0	0	0	0	0	0	0	0	0	0
Leclercia sp. J807	0	0	0	0	0	0	0	0	0	0	0	0	0	0	0	0	0	0	0	0	0	0	0	0	0	0	2.47181e-05	0	0	0	0	0	0	0	0	0	0	0	0	0	0	0	0	0	0	0	0	0	0
Leclercia sp. 119287	0	0	0	0	0	0	0	0	0	0	0	0	0	0	0	0	0	0	0	0	0	0	0	0	0	0	2.47181e-05	0	0	0	0	0	0	0	0	0	0	0	0	0	0	0	0	0	0	0	0	0	0
Actinomyces howellii	0	0	0	0	0	0	0	0	0	0	0	0	0	0	0	0	0	0	0	0	0	0	0	0	0	0	0	0	0	0	0	0	0	0	0	0	0	0	0	0	0	0	0	0	0	0	0	0	0
Staphylococcus sp. HL28	0	0	0	0	0	0	0	0	0	0	0	0	0	0	0	0	0	0	0	0	0	0	0	0	0	0	0	0	0	0	0	0	0	0	0	0	0	0	0	0	0	0	0	0	0	0	0	0	0
Coraliomargarita akajimensis	0	0	0	0	0	0	0	0	0	0	0	0	0	0	0	0	0	0	0	0	0	0	0	0	0	0	0	0	0	0	0	0	0	0	0	0	0	0	0	0	0	0	0	0	0	0	0	0	0
Clostridium diolis	0	0	0	0	0	0	0	0	0	0	0	0	0	0	0	0	0	0	0	0	0	0	0	0	0	0	0	0	0	0	0	0	0	0	0	0	0	0	0	0	0	0	0	0	2.37114e-05	0	0	0	0
Niveibacterium microcysteis	0	0	0	0	0	0	0	0	0	0	0	0	0	0	0	0	0	0	0	0	0	0	0	0	0	0	0	0	0	0	0	0	0	0	0	0	0	0	0	0	0	0	0	0	0	0	0	0	0
Cryptosporidium muris	0	0	0	0	0	0	0	0	0	0	0	0	0	0	0	0	0	0	0	0	0	0	0	0	0	0	0	0	0	0	0	0	0	0	0	0	0	0	0	0	0	0	0	0	0	0	0	0	0
Neurospora crassa	0	0	0	0	0	0	0	0	0	0	0	0	0	0	0	0	0	0	0	0	0	0	0	0	0	0	0	0	0	0	0	0	0	0	0	0	0	0	0	0	0	0	0	0	0	0	0	0	0
Serratia quinivorans	0	0	0	0	0	0	0	0	0	0	0	0	0	0	0	0	0	0	0	0	0	0	0	0	0	0	0	0	0	0	0	0	0	0	0	0	0	0	0	0	0	0	0	0	0	0	0	0	0
Streptococcus ferus	0	0	0	0	0	0	0	0	0	0	0	0	0	0	0	0	0	0	0	0	0	0	0	0	0	0	0	0	0	0	0	0	0	0	0	1.08038e-05	0	0	0	0	0	0	0	0	0	0	0	0	0
Clostridium sp. MF28	0	0	0	0	0	0	0	0	0	2.27966e-05	0	0	0	0	0	0	0	0	0	0	0	0	0	0	0	0	0	0	0	0	0	0	0	0	0	0	0	0	0	0	0	0	0	0	0	0	0	0	0
Comamonas fluminis	0	0	0	0	0	0	0	0	0	0	0	0	0	0	0	0	0	0	0	0	0	0	0	0	0	0	0	0	0	0	0	0	0	0	0	0	0	0	0	0	0	0	0	0	0	0	0	0	0
Treponema parvum	0	0	0	0	0	0	0	0	0	0	0	0	0	0	0	0	0	0	0	0	0	0	0	0	0	0	0	0	0	0	0	0	0	0	0	0	0	0	0	0	0	0	0	0	0	0	0	0	0
Actinomyces sp. HMT897	0	0	0	0	0	0	0	0	0	0	0	0	0	0	0	0	0	0	0	0	0	0	0	0	0	0	0	0	0	0	0	0	0	0	0	0	0	0	0	0	0	0	0	0	0	0	0	0	0
Secundilactobacillus paracollinoides	0	0	0	0	0	0	0	0	0	0	0	0	0	0	0	0	0	0	0	0	0	0	0	0	0	0	0	0	0	0	0	0	0	0	0	0	0	0	0	0	0	0	0	0	0	0	0	0	0
Pseudodesulfovibrio profundus	0	0	0	0	0	0	0	0	0	0	0	0	0	0	0	0	0	0	0	0	0	0	0	0	0	0	0	0	0	0	0	0	0	0	0	0	0	0	0	0	0	0	0	0	0	0	0	0	0
Marinobacter sp. CP1	0	0	0	0	0	0	0	0	0	0	0	0	0	0	0	0	0	0	0	0	0	0	0	0	0	0	0	0	0	0	0	0	0	0	0	0	0	0	0	0	0	0	0	0	0	0	0	0	0
Ceduovirus cv20R03M	0	0	0	0	0	2.1338e-05	0	0	0	0	0	0	0	0	0	0	0	0	0	0	0	0	0	0	0	0	0	0	0	0	0	0	0	0	0	0	0	0	0	0	0	0	0	0	0	0	0	0	0
Clostridium tetani	0	0	0	0	0	0	0	0	0	0	0	0	0	0	0	0	0	0	0	0	0	0	0	0	0	0	0	0	0	0	0	0	0	0	0	0	0	0	0	0	0	0	0	0	0	0	0	0	0
Levilactobacillus suantsaii	0	0	0	0	0	0	0	0	0	0	0	0	0	0	0	0	0	0	0	0	0	0	0	0	0	0	0	0	0	0	0	0	0	0	0	0	0	0	1.6643e-06	0	0	0	0	0	0	0	0	0	0
Iocasia fonsfrigidae	0	0	0	0	0	0	0	0	0	0	0	0	0	0	0	0	0	0	0	0	0	0	0	0	0	0	0	0	0	0	0	0	0	0	0	0	0	0	0	0	0	0	0	0	0	0	0	0	0
Frankia sp. QA3	0	0	0	0	0	0	0	0	0	0	0	0	0	0	0	0	0	0	0	0	0	0	0	0	0	0	0	0	0	0	0	0	0	0	0	0	0	0	0	0	2.07711e-05	0	0	0	0	0	0	0	0
Hypericibacter terrae	0	0	0	0	0	0	0	0	0	0	0	0	0	0	0	0	0	0	0	0	0	0	0	0	0	0	0	0	0	0	0	0	0	0	0	0	0	0	0	0	0	0	0	0	0	0	0	0	0
Kluyveromyces lactis	0	0	0	0	0	0	0	0	0	0	0	0	0	0	0	0	0	0	0	0	0	0	0	0	0	0	0	0	0	0	0	0	0	0	0	0	0	0	0	0	0	0	0	0	0	0	0	0	0
Candidatus Desulforudis audaxviator	0	0	0	0	0	0	0	0	0	0	0	0	0	0	0	0	0	0	0	0	0	0	0	0	0	0	0	0	0	0	0	0	0	0	0	0	0	0	0	0	0	0	0	0	0	0	0	0	0
Rhizobacter sp. AJA081-3	0	0	0	0	0	0	0	0	0	0	0	0	0	0	0	0	0	0	0	0	0	0	0	0	0	0	0	0	0	0	0	0	0	0	0	0	0	0	0	0	0	0	0	0	0	0	0	0	0
Sphingomonas sp. PAMC26645	0	0	0	0	0	0	0	0	0	0	0	0	0	0	0	0	0	0	0	0	0	0	0	0	0	0	0	0	0	0	0	0	0	0	0	0	0	0	0	0	0	0	0	0	0	0	0	0	0
Microbacterium sp. SSW1-51	0	0	0	0	0	0	0	0	0	0	0	0	0	0	0	0	0	0	0	0	0	0	0	0	0	0	0	0	0	0	0	0	0	0	0	0	0	0	0	0	0	0	0	0	0	0	0	0	0
Denitratisoma oestradiolicum	0	0	0	0	0	0	0	0	0	0	0	0	0	0	0	0	0	0	0	0	0	0	0	0	0	0	0	0	0	0	0	0	0	0	0	0	0	0	0	0	0	0	0	0	0	0	0	0	0
Delftia tsuruhatensis	0	0	0	0	0	0	0	0	0	0	0	0	0	0	0	0	0	0	0	0	0	0	0	0	0	0	0	0	0	0	0	0	0	0	0	0	0	0	0	0	0	0	0	0	0	0	0	0	0
Comamonas testosteroni	0	0	0	0	0	0	0	0	0	0	0	0	0	0	0	0	0	0	0	0	0	0	0	0	0	0	0	0	0	0	0	0	0	0	0	0	0	0	0	0	0	0	0	0	0	0	0	0	0
Microbacterium foliorum	0	0	0	0	0	0	0	0	0	0	0	0	0	0	0	0	0	0	0	0	0	0	0	0	0	0	0	0	0	0	0	0	0	0	0	0	0	0	0	0	0	0	0	0	0	0	0	0	0
Corynebacterium striatum	0	0	0	0	0	0	0	0	5.35291e-06	0	0	1.47089e-05	0	0	0	0	0	0	0	0	0	0	0	0	0	0	0	0	0	0	0	0	0	0	0	0	0	0	0	0	0	0	0	0	0	0	0	0	0
Priestia megaterium	0	0	0	0	0	0	0	0	0	0	0	0	0	0	0	0	0	0	0	0	0	0	0	0	0	0	0	0	0	0	0	0	0	0	0	0	0	0	0	0	0	0	0	0	0	0	0	0	0
Sphingobacterium daejeonense	0	0	0	0	0	0	0	0	0	0	0	0	0	0	0	0	0	0	0	0	0	0	0	0	0	0	0	0	0	0	0	0	0	0	0	0	0	0	0	0	0	0	0	0	0	0	0	0	0
Miniphocaeibacter halophilus	0	0	0	0	0	0	0	0	0	1.98551e-05	0	0	0	0	0	0	0	0	0	0	0	0	0	0	0	0	0	0	0	0	0	0	0	0	0	0	0	0	0	0	0	0	0	0	0	0	0	0	0
Serratia surfactantfaciens	0	0	0	0	0	0	0	0	0	0	0	0	0	0	0	0	0	0	0	0	0	0	0	0	0	0	0	0	0	0	0	0	0	0	0	0	0	0	0	0	0	0	0	0	0	0	0	0	0
Clostridium acetobutylicum	0	0	0	0	0	0	0	0	0	0	0	0	0	0	0	0	0	0	0	0	0	0	0	0	0	0	0	0	0	0	0	0	0	0	0	0	0	0	0	0	0	0	0	0	0	0	0	0	0
Serratia proteamaculans	0	0	0	0	0	0	0	0	0	0	0	0	0	0	0	0	0	0	0	0	0	0	0	0	0	0	0	0	0	0	0	0	0	0	0	0	1.94432e-05	0	0	0	0	0	0	0	0	0	0	0	0
Oenococcus oeni	0	0	0	0	0	0	0	0	0	0	0	0	0	0	0	0	0	0	0	0	0	0	0	0	0	0	0	0	0	0	0	0	0	0	0	0	0	0	0	0	0	0	0	0	0	0	1.92652e-05	0	0
Vibrio cholerae	0	0	0	0	0	0	0	0	0	0	0	0	0	0	0	0	0	0	0	0	0	0	0	0	0	0	0	0	0	0	0	0	0	0	0	0	0	0	0	0	0	0	0	0	0	0	0	0	0
Komagataeibacter xylinus	0	0	0	0	0	0	0	0	0	0	0	0	0	0	0	0	0	0	0	0	0	0	0	0	0	0	0	0	0	0	0	0	0	0	0	0	0	0	0	0	0	0	0	0	0	0	0	0	0
Octadecabacter arcticus	0	0	0	0	0	0	0	0	0	0	0	0	0	0	0	0	0	0	0	0	0	0	0	0	0	0	0	0	0	0	0	0	0	0	0	0	0	0	0	0	0	0	0	0	0	0	0	0	0
Carnobacterium maltaromaticum	0	0	0	0	0	0	0	0	0	0	0	0	0	0	5.06518e-06	0	0	0	0	0	0	0	0	0	0	0	0	0	0	0	0	0	0	0	0	0	0	0	0	0	0	0	0	0	0	0	0	0	0
Thauera sp. MZ1T	0	0	0	0	0	0	0	0	0	0	0	0	6.3069e-06	1.23778e-05	0	0	0	0	0	0	0	0	0	0	0	0	0	0	0	0	0	0	0	0	0	0	0	0	0	0	0	0	0	0	0	0	0	0	0
Alternaria triticimaculans	0	0	0	0	0	0	0	0	0	0	0	0	0	0	0	0	0	0	0	0	0	0	0	0	0	0	0	0	0	0	0	0	0	0	0	0	0	0	0	0	0	0	0	0	0	0	0	0	0
Cupriavidus basilensis	0	0	0	0	0	0	0	0	0	0	0	0	0	1.82371e-05	0	0	0	0	0	0	0	0	0	0	0	0	0	0	0	0	0	0	0	0	0	0	0	0	0	0	0	0	0	0	0	0	0	0	0
Lodderomyces elongisporus	0	0	0	0	0	0	0	0	0	0	0	0	0	0	0	0	1.81875e-05	0	0	0	0	0	0	0	0	0	0	0	0	0	0	0	0	0	0	0	0	0	0	0	0	0	0	0	0	0	0	0	0
Leptotrichia wadei	0	0	0	0	0	0	0	0	0	0	0	0	0	0	0	0	1.81875e-05	0	0	0	0	0	0	0	0	0	0	0	0	0	0	0	0	0	0	0	0	0	0	0	0	0	0	0	0	0	0	0	0
Alternaria novae-zelandiae	0	0	0	0	0	0	0	0	0	0	0	0	0	0	0	0	0	0	0	0	0	0	0	0	0	0	0	0	0	0	0	0	0	0	0	0	0	0	0	0	0	0	0	0	0	0	0	0	0
Aerococcus urinae	0	0	0	0	0	0	0	0	0	0	0	0	0	0	0	0	0	0	0	0	0	0	0	0	0	0	0	0	0	0	0	0	0	0	0	0	0	0	0	0	0	0	0	0	0	0	0	0	0
Aggregatibacter sp. oral taxon 513	0	0	0	0	0	0	0	0	0	0	0	0	0	0	0	0	0	1.79929e-05	0	0	0	0	0	0	0	0	0	0	0	0	0	0	0	0	0	0	0	0	0	0	0	0	0	0	0	0	0	0	0
Thiopseudomonas alkaliphila	0	0	0	0	0	0	0	0	0	0	0	0	0	0	0	0	0	0	0	1.79761e-05	0	0	0	0	0	0	0	0	0	0	0	0	0	0	0	0	0	0	0	0	0	0	0	0	0	0	0	0	0
Suillus fuscotomentosus	0	0	0	0	0	0	0	0	0	0	0	0	0	0	0	0	1.78238e-05	0	0	0	0	0	0	0	0	0	0	0	0	0	0	0	0	0	0	0	0	0	0	0	0	0	0	0	0	0	0	0	0
Staphylococcus debuckii	0	0	0	0	0	0	0	0	0	0	0	0	0	0	0	0	0	0	0	0	0	0	0	0	0	0	0	0	0	0	0	0	0	0	0	0	0	0	0	0	0	0	0	0	0	0	0	0	0
Brussowvirus ALQ132	0	0	0	0	0	0	0	0	0	0	0	0	0	0	0	0	1.746e-05	0	0	0	0	0	0	0	0	0	0	0	0	0	0	0	0	0	0	0	0	0	0	0	0	0	0	0	0	0	0	0	0
Clostridium formicaceticum	0	0	0	0	0	0	0	0	0	0	0	1.73833e-05	0	0	0	0	0	0	0	0	0	0	0	0	0	0	0	0	0	0	0	0	0	0	0	0	0	0	0	0	0	0	0	0	0	0	0	0	0
Lactobacillus phage KC5a	0	0	0	0	0	0	0	0	0	0	0	0	1.72856e-05	0	0	0	0	0	0	0	0	0	0	0	0	0	0	0	0	0	0	0	0	0	0	0	0	0	0	0	0	0	0	0	0	0	0	0	0
Companilactobacillus alimentarius	0	0	0	0	0	0	0	0	0	0	0	0	0	0	0	0	0	0	0	0	0	0	0	0	0	0	0	0	0	0	0	0	0	0	0	0	0	0	0	0	0	0	0	0	0	0	1.72373e-05	0	0
Secundilactobacillus malefermentans	0	0	0	0	0	0	0	0	0	0	0	0	0	0	0	0	0	0	0	0	0	0	0	0	0	0	0	0	0	0	0	0	0	0	0	0	0	0	0	0	0	0	0	0	0	0	1.72373e-05	0	0
Oricola thermophila	0	0	0	0	0	0	0	0	0	0	0	0	0	0	0	0	0	0	0	0	0	0	0	0	0	0	0	0	0	0	0	0	0	0	0	0	0	0	0	0	0	0	0	0	0	0	0	0	0
Warwickvirus tunus	0	0	0	0	0	0	0	0	0	0	0	0	0	0	0	0	0	0	0	0	0	0	0	0	0	0	0	0	0	0	0	0	0	0	0	0	1.69344e-05	0	0	0	0	0	0	0	0	0	0	0	0
Candidatus Sulfidibacterium hydrothermale	0	0	0	0	0	0	0	0	0	0	0	0	0	0	0	0	0	0	0	0	0	0	0	0	0	0	0	0	0	0	0	0	0	0	0	0	0	0	0	0	0	0	0	0	0	0	0	0	0
Mesomycoplasma ovipneumoniae	0	0	0	0	0	0	0	0	0	0	0	0	0	0	0	0	0	0	0	0	0	0	0	0	0	0	0	0	0	0	0	0	0	1.11347e-05	0	0	0	0	0	0	5.63786e-06	0	0	0	0	0	0	0	0
Pseudoleptotrichia goodfellowii	0	0	0	0	0	0	0	0	0	0	0	0	0	0	0	0	0	0	0	0	0	0	0	0	0	0	0	0	0	0	0	0	0	1.64369e-05	0	0	0	0	0	0	0	0	0	0	0	0	0	0	0
Candidatus Phycorickettsia trachydisci	0	0	0	0	0	0	0	0	0	0	0	0	0	0	0	0	0	0	0	0	0	0	0	0	0	0	0	0	0	0	0	0	0	0	0	0	0	0	0	0	0	0	0	0	0	0	0	0	0
Streptococcus sp. CNU G2	0	0	0	0	0	0	0	0	0	0	0	0	0	0	0	0	0	0	0	0	0	0	0	0	0	0	0	0	0	0	0	0	0	0	0	0	0	0	0	0	0	0	0	0	1.58076e-05	0	0	0	0
Elizabethkingia anophelis	0	0	0	0	0	0	0	0	0	0	0	0	0	0	0	0	0	0	0	0	0	0	0	6.50892e-06	0	0	0	0	0	0	0	0	0	0	0	0	0	0	0	0	0	0	0	0	0	0	0	0	0
Archangium gephyra	0	0	0	0	0	0	0	0	0	0	0	0	0	0	0	0	0	0	0	0	0	0	0	0	0	0	0	0	0	0	0	0	0	0	0	0	0	0	0	0	0	0	0	0	0	0	0	0	0
Bifidobacterium asteroides	0	0	0	0	0	0	0	0	0	0	0	0	0	0	0	0	0	0	0	0	0	0	0	0	0	0	0	0	0	0	0	0	0	0	0	0	0	0	0	0	1.55783e-05	0	0	0	0	0	0	0	0
Acetoanaerobium sticklandii	0	0	0	0	0	1.55126e-05	0	0	0	0	0	0	0	0	0	0	0	0	0	0	0	0	0	0	0	0	0	0	0	0	0	0	0	0	0	0	0	0	0	0	0	0	0	0	0	0	0	0	0
Lactiplantibacillus argentoratensis	0	0	0	0	0	0	0	0	0	0	0	0	0	0	0	0	0	0	0	0	0	0	0	0	0	0	0	0	0	0	0	0	0	0	0	0	0	0	0	0	0	0	0	0	0	0	1.52094e-05	0	0
Bordetella holmesii	0	0	0	0	0	0	0	0	0	0	0	0	0	1.5161e-05	0	0	0	0	0	0	0	0	0	0	0	0	0	0	0	0	0	0	0	0	0	0	0	0	0	0	0	0	0	0	0	0	0	0	0
Morococcus cerebrosus	0	0	0	0	0	0	0	0	0	0	0	0	0	0	0	0	0	0	0	0	0	0	0	0	0	0	0	0	0	0	0	0	0	0	0	0	0	0	0	0	1.51332e-05	0	0	0	0	0	0	0	0
Rubrivivax gelatinosus	0	0	0	0	0	0	0	0	0	0	0	0	0	0	0	0	0	0	0	0	0	0	0	0	0	0	0	0	0	0	0	0	0	0	0	0	0	0	0	0	0	0	0	0	0	0	0	0	0
Nocardia nova	0	0	0	0	0	0	0	0	0	0	0	0	0	0	0	0	0	0	0	0	0	0	0	0	0	0	0	0	0	0	0	0	0	0	0	0	0	0	0	0	0	0	0	0	0	0	0	0	0
Campylobacter blaseri	0	0	0	0	0	0	0	0	0	0	0	0	0	0	0	0	0	0	0	0	0	0	0	0	0	0	0	0	0	0	0	0	0	0	0	0	0	0	0	0	0	0	0	0	0	0	0	0	0
Galactomyces citri-aurantii	0	0	0	0	0	0	0	0	0	0	0	0	0	0	0	0	0	0	0	0	0	0	0	0	0	0	0	0	0	0	0	0	0	0	0	0	0	0	0	0	0	0	0	0	0	0	0	0	0
Tetragenococcus koreensis	0	0	0	0	0	0	0	0	0	0	0	0	0	0	0	0	0	0	0	1.47077e-05	0	0	0	0	0	0	0	0	0	0	0	0	0	0	0	0	0	0	0	0	0	0	0	0	0	0	0	0	0
Skunavirus sv193	0	0	0	0	0	0	0	0	0	0	0	0	0	0	0	0	0	0	0	0	0	1.47065e-05	0	0	0	0	0	0	0	0	0	0	0	0	0	0	0	0	0	0	0	0	0	0	0	0	0	0	0
Zymomonas mobilis	0	0	0	0	0	0	0	0	0	0	0	0	0	0	0	0	0	0	0	0	0	0	0	0	0	0	0	0	0	0	0	0	0	0	0	0	0	0	0	0	0	0	0	0	0	0	0	0	0
Peribacillus psychrosaccharolyticus	0	0	0	0	0	0	0	0	0	0	1.46169e-05	0	0	0	0	0	0	0	0	0	0	0	0	0	0	0	0	0	0	0	0	0	0	0	0	0	0	0	0	0	0	0	0	0	0	0	0	0	0
Hanrivervirus aaroes	0	0	0	0	0	0	0	0	0	0	0	0	0	0	0	0	0	0	0	0	0	0	0	0	0	0	0	0	0	0	0	0	0	0	0	0	1.44256e-05	0	0	0	0	0	0	0	0	0	0	0	0
Paraburkholderia acidisoli	0	0	0	0	0	0	0	0	0	0	0	0	0	0	0	0	0	0	0	0	0	0	0	0	0	0	0	0	0	0	0	0	0	0	0	0	0	0	0	0	0	0	0	0	0	0	0	0	0
Limnochorda pilosa	0	0	0	0	0	0	0	0	0	0	0	0	0	0	0	0	0	0	0	0	0	0	0	0	0	0	0	0	0	0	0	0	0	0	0	0	0	0	0	0	1.43914e-05	0	0	0	0	0	0	0	0
Lactococcus taiwanensis	0	0	0	0	0	0	0	0	0	0	0	0	0	0	0	0	0	0	0	0	0	0	0	0	0	0	0	0	0	0	0	0	0	0	0	0	0	0	1.43546e-05	0	0	0	0	0	0	0	0	0	0
Priestia koreensis	0	0	0	0	0	0	0	0	0	0	0	0	0	0	0	0	0	0	0	0	0	0	0	0	0	0	0	0	0	0	0	0	0	0	0	0	0	0	0	0	0	0	0	0	0	0	0	0	0
Leishmania mexicana	0	0	0	0	0	0	0	0	0	0	0	0	0	0	0	0	0	0	0	0	0	0	0	0	0	0	0	0	0	0	0	0	0	0	0	0	0	0	0	0	0	0	0	0	0	0	0	0	0
Syntrophomonas wolfei	0	0	0	0	0	0	0	0	0	0	0	0	0	0	0	0	0	0	0	0	0	0	0	0	0	0	0	0	0	0	0	0	0	0	0	0	0	0	0	0	0	0	0	0	0	0	0	0	0
Streptococcus virus 9874	0	0	0	0	0	0	0	0	0	0	1.4187e-05	0	0	0	0	0	0	0	0	0	0	0	0	0	0	0	0	0	0	0	0	0	0	0	0	0	0	0	0	0	0	0	0	0	0	0	0	0	0
Bifidobacterium saguini	0	0	0	0	0	0	0	0	0	0	0	0	0	0	0	0	0	0	0	0	0	0	0	0	0	0	0	0	0	0	0	0	0	0	0	0	0	0	0	0	0	0	0	0	0	0	0	0	0
Mycobacteroides abscessus	0	0	0	0	0	0	0	0	0	0	0	0	0	0	0	0	0	0	0	0	0	0	0	0	0	0	0	0	0	0	0	0	0	0	0	0	0	0	0	0	0	0	0	0	0	0	0	0	0
Kazachstania africana	0	0	0	0	0	0	0	0	0	0	0	0	0	0	0	0	0	0	0	0	0	8.40369e-06	0	0	0	0	0	0	0	0	0	0	0	0	0	0	0	0	0	0	0	0	0	0	0	0	0	0	0
Caldalkalibacillus thermarum	0	0	0	0	0	0	0	0	0	0	0	0	0	0	0	0	0	0	0	0	0	0	0	0	0	0	0	0	0	0	0	0	0	0	0	0	0	0	0	0	0	0	0	0	0	0	0	0	0
Felixounavirus VpaE1	0	0	0	0	0	0	0	0	0	0	0	0	0	0	0	0	0	0	0	0	0	0	0	0	0	0	0	0	0	0	0	0	0	0	0	0	1.37984e-05	0	0	0	0	0	0	0	0	0	0	0	0
Rhodocaloribacter litoris	0	0	0	0	0	0	0	0	0	0	0	0	0	0	0	0	0	0	0	0	0	0	0	0	0	0	0	0	0	0	0	0	0	0	0	0	0	0	0	0	0	0	0	0	0	0	0	0	0
Serratia plymuthica	0	0	0	0	0	0	0	0	0	0	0	0	0	0	0	0	0	0	0	0	0	0	0	0	0	0	0	0	0	0	0	0	0	0	0	0	0	0	0	0	0	0	0	0	0	0	0	0	0
Kiritimatiella glycovorans	0	0	0	0	0	0	0	0	0	0	0	0	0	0	0	0	0	0	0	0	0	0	0	0	0	0	0	0	0	0	0	0	0	0	0	0	0	0	0	0	0	0	0	0	0	0	0	0	0
Vibrio cyclitrophicus	0	0	0	0	0	0	0	0	0	0	0	0	0	0	0	0	0	0	0	0	0	0	0	0	0	0	0	0	0	0	0	0	0	0	0	0	0	0	0	0	0	0	0	0	0	1.36127e-05	0	0	0
Lactococcus petauri	0	0	0	0	0	0	0	0	0	0	0	0	0	0	0	0	0	0	0	7.35387e-06	0	0	0	0	0	0	0	0	0	0	0	0	0	0	0	0	0	0	6.24113e-06	0	0	0	0	0	0	0	0	0	0
Eremothecium sinecaudum	0	0	0	0	0	0	0	0	0	0	0	0	0	0	0	0	9.4575e-06	0	0	0	0	0	0	0	0	0	0	0	0	0	0	0	0	0	0	0	0	0	0	0	0	0	0	0	0	0	0	0	0
Desulfosarcina widdelii	0	0	0	0	0	0	0	0	0	0	0	1.33718e-05	0	0	0	0	0	0	0	0	0	0	0	0	0	0	0	0	0	0	0	0	0	0	0	0	0	0	0	0	0	0	0	0	0	0	0	0	0
Ureibacillus thermophilus	0	0	0	0	0	0	0	0	0	0	0	0	0	0	0	0	0	0	0	0	0	0	0	0	0	0	0	0	0	0	0	0	0	1.32555e-05	0	0	0	0	0	0	0	0	0	0	0	0	0	0	0
Bifidobacterium actinocoloniiforme	4.72821e-06	0	0	0	0	0	0	0	0	0	0	0	0	0	0	0	0	0	0	0	0	0	0	0	0	0	0	0	0	0	0	0	0	0	0	8.40298e-06	0	0	0	0	0	0	0	0	0	0	0	0	0
Prevotella sp. E9-3	0	0	0	0	0	0	0	0	0	0	0	0	0	0	0	0	0	8.60531e-06	0	0	0	0	0	0	0	0	0	0	0	0	0	0	0	0	0	0	0	0	0	0	0	0	0	0	0	0	0	0	0
Alternaria ethzedia	0	0	0	0	0	0	0	0	0	0	0	0	0	0	0	0	0	0	0	0	0	0	0	0	0	0	0	0	0	0	0	0	0	0	0	0	0	0	0	0	0	0	0	0	0	0	0	0	0
Leuconostoc kimchii	0	0	0	0	0	0	0	0	0	0	0	0	0	0	0	0	0	0	0	0	0	0	0	0	0	0	0	0	0	0	0	0	0	0	0	0	0	0	0	0	0	0	0	0	0	0	0	0	0
Campylobacter sp. RM16192	0	0	0	0	0	0	0	0	0	0	0	0	0	0	0	0	0	0	0	0	0	0	0	0	0	0	0	0	0	0	0	0	0	1.29021e-05	0	0	0	0	0	0	0	0	0	0	0	0	0	0	0
Thermanaerovibrio acidaminovorans	0	0	0	0	0	0	0	0	0	0	0	0	0	0	0	0	0	0	0	0	0	0	0	0	0	0	0	0	0	0	0	0	0	0	0	0	0	0	0	0	0	0	0	0	0	0	0	0	0
Aspergillus heteromorphus	0	0	0	0	0	0	0	0	0	0	0	0	0	0	0	0	0	0	0	0	0	0	0	0	0	0	0	0	0	0	0	0	0	0	0	0	0	0	0	0	0	0	0	0	0	0	0	0	0
Delftia acidovorans	0	0	0	0	0	0	0	0	0	0	0	0	0	0	0	0	0	0	0	0	0	0	0	0	0	0	0	0	0	0	0	0	0	0	0	0	0	0	0	0	0	0	0	0	0	0	0	0	0
Comamonas aquatica	0	0	0	0	0	0	0	0	0	0	0	0	0	0	0	0	0	0	0	0	0	0	0	0	0	0	0	0	0	0	0	0	0	0	0	0	0	0	0	0	0	0	0	0	0	0	0	0	0
Pseudoxanthomonas suwonensis	0	0	0	0	0	0	0	0	0	0	0	0	0	0	0	0	0	0	0	0	0	0	0	0	0	0	0	0	0	0	0	0	0	0	0	0	0	0	0	0	0	0	0	0	0	0	0	0	0
Hypericibacter adhaerens	0	0	0	0	0	0	0	0	0	0	1.24674e-05	0	0	0	0	0	0	0	0	0	0	0	0	0	0	0	0	0	0	0	0	0	0	0	0	0	0	0	0	0	0	0	0	0	0	0	0	0	0
Skunavirus sv10W18	0	0	0	0	0	0	0	0	0	0	0	0	0	0	0	0	0	0	0	0	0	1.21854e-05	0	0	0	0	0	0	0	0	0	0	0	0	0	0	0	0	0	0	0	0	0	0	0	0	0	0	0
Oceanobacillus kimchii	0	0	0	0	0	0	0	0	0	0	0	0	0	0	0	0	0	0	0	0	0	0	0	0	0	0	0	0	0	0	0	0	0	0	0	0	0	0	0	0	0	0	0	0	0	0	1.21675e-05	0	0
Cronobacter universalis	0	0	0	0	0	0	0	0	0	0	0	0	0	0	0	0	0	0	0	0	0	0	0	0	0	0	0	0	0	0	0	0	0	0	0	0	0	0	0	0	0	0	0	0	0	0	0	0	0
Flavobacterium sp. HJ-32-4	0	0	0	0	0	0	0	0	0	0	0	1.20346e-05	0	0	0	0	0	0	0	0	0	0	0	0	0	0	0	0	0	0	0	0	0	0	0	0	0	0	0	0	0	0	0	0	0	0	0	0	0
Pseudomonas antarctica	0	0	0	0	0	0	0	0	0	0	0	0	0	0	0	0	1.20038e-05	0	0	0	0	0	0	0	0	0	0	0	0	0	0	0	0	0	0	0	0	0	0	0	0	0	0	0	0	0	0	0	0
Fenollaria massiliensis	0	0	0	0	0	0	0	0	0	0	0	0	0	0	0	0	0	0	0	0	0	0	0	0	0	0	0	0	0	0	0	0	0	0	0	0	0	0	0	0	0	0	0	0	0	0	0	0	0
Corynebacterium argentoratense	0	0	0	0	0	0	0	0	0	0	0	0	0	0	0	0	0	0	0	0	0	0	0	0	0	0	0	0	0	0	0	0	0	0	0	0	0	0	0	0	0	0	0	0	0	0	0	0	0
Diaphorobacter ruginosibacter	0	0	0	0	0	0	0	0	0	0	0	0	1.16794e-05	0	0	0	0	0	0	0	0	0	0	0	0	0	0	0	0	0	0	0	0	0	0	0	0	0	0	0	0	0	0	0	0	0	0	0	0
Arachidicoccus terrestris	0	0	0	1.15977e-05	0	0	0	0	0	0	0	0	0	0	0	0	0	0	0	0	0	0	0	0	0	0	0	0	0	0	0	0	0	0	0	0	0	0	0	0	0	0	0	0	0	0	0	0	0
Drulisvirus KPV811	0	0	0	1.15977e-05	0	0	0	0	0	0	0	0	0	0	0	0	0	0	0	0	0	0	0	0	0	0	0	0	0	0	0	0	0	0	0	0	0	0	0	0	0	0	0	0	0	0	0	0	0
Aerococcus urinaeequi	0	0	0	0	0	0	0	0	0	0	0	0	0	0	0	0	0	0	0	0	0	0	0	0	0	0	0	0	0	0	0	0	0	0	0	0	0	0	0	0	0	0	0	0	0	0	0	0	0
Burkholderia pseudomallei	0	0	0	0	0	0	0	0	0	0	0	0	0	0	0	0	0	0	0	1.14394e-05	0	0	0	0	0	0	0	0	0	0	0	0	0	0	0	0	0	0	0	0	0	0	0	0	0	0	0	0	0
Paraburkholderia aromaticivorans	0	0	0	0	0	0	0	0	0	0	0	0	0	0	0	0	0	0	0	1.14394e-05	0	0	0	0	0	0	0	0	0	0	0	0	0	0	0	0	0	0	0	0	0	0	0	0	0	0	0	0	0
Corynebacterium jeikeium	0	0	0	0	0	0	0	0	0	0	0	0	0	0	0	0	0	0	0	0	0	0	0	0	0	0	0	0	0	0	0	0	0	0	0	1.1404e-05	0	0	0	0	0	0	0	0	0	0	0	0	0
Sphaerotilus sulfidivorans	0	0	0	0	0	0	0	0	0	0	0	0	0	0	0	0	0	0	0	0	0	0	0	0	0	0	0	0	0	0	0	0	0	0	0	0	0	0	0	0	0	0	0	0	0	0	0	0	0
Solidesulfovibrio carbinolicus	0	0	0	0	0	0	0	0	0	0	0	0	0	0	0	0	0	0	0	0	0	0	0	0	0	0	0	0	0	0	0	0	0	0	0	0	0	0	0	0	0	0	0	0	0	0	0	0	0
Anoxybacillus gonensis	0	0	0	0	0	0	0	0	0	0	0	0	0	0	0	0	0	0	0	0	0	0	0	0	0	0	0	0	0	0	0	0	0	0	0	0	0	0	0	0	0	0	0	0	0	0	0	0	0
Skunavirus sv15	0	0	0	0	0	0	0	0	0	0	0	0	0	0	0	0	0	0	0	0	0	0	0	0	0	0	0	0	0	0	0	0	0	0	0	0	0	0	0	0	0	0	0	0	0	0	1.11536e-05	0	0
Pasteurella multocida	0	0	0	0	0	0	0	0	0	0	0	0	0	1.10595e-05	0	0	0	0	0	0	0	0	0	0	0	0	0	0	0	0	0	0	0	0	0	0	0	0	0	0	0	0	0	0	0	0	0	0	0
Mycoplasma sp. (ex Biomphalaria glabrata)	0	0	0	0	0	0	0	0	0	0	0	0	0	0	0	0	0	0	0	0	0	0	0	0	0	0	0	0	0	0	0	0	0	0	0	0	0	0	0	0	0	0	0	0	0	0	0	0	0
Macrococcus canis	0	0	0	0	0	0	0	0	0	0	0	0	0	0	0	0	0	0	0	0	0	0	0	0	0	0	0	0	0	0	0	0	0	0	0	0	0	0	0	0	0	0	0	0	0	0	0	0	0
Capnocytophaga sputigena	0	0	0	0	0	0	0	0	0	0	0	0	0	0	0	0	0	0	0	0	0	0	0	0	0	0	0	0	0	0	0	0	0	0	0	0	0	0	0	0	0	0	0	0	0	0	0	0	0
Aggregatibacter aphrophilus	0	0	0	0	0	0	0	0	0	0	0	0	0	1.07665e-05	0	0	0	0	0	0	0	0	0	0	0	0	0	0	0	0	0	0	0	0	0	0	0	0	0	0	0	0	0	0	0	0	0	0	0
Aquabacterium olei	0	0	0	0	0	0	0	0	0	0	0	0	1.07451e-05	0	0	0	0	0	0	0	0	0	0	0	0	0	0	0	0	0	0	0	0	0	0	0	0	0	0	0	0	0	0	0	0	0	0	0	0
Komagataeibacter oboediens	0	0	0	0	0	0	0	0	0	0	0	0	0	0	0	0	0	0	0	0	0	0	0	0	0	0	0	0	0	0	0	0	0	0	0	0	0	0	0	0	0	0	0	0	0	0	0	0	0
Psychrobacter sanguinis	0	0	0	0	0	0	0	0	0	0	0	0	0	0	0	0	0	0	0	0	0	0	0	0	0	0	0	0	0	0	0	0	0	0	0	0	0	0	0	0	0	0	0	0	0	0	0	0	0
Lysobacter sp. TY2-98	0	0	0	0	0	0	0	0	0	0	0	1.06974e-05	0	0	0	0	0	0	0	0	0	0	0	0	0	0	0	0	0	0	0	0	0	0	0	0	0	0	0	0	0	0	0	0	0	0	0	0	0
Burkholderia sp. PAMC 26561	0	0	0	0	0	0	0	0	0	0	0	0	0	1.06933e-05	0	0	0	0	0	0	0	0	0	0	0	0	0	0	0	0	0	0	0	0	0	0	0	0	0	0	0	0	0	0	0	0	0	0	0
Aquella oligotrophica	0	0	0	0	0	0	0	0	0	0	0	0	0	0	0	0	0	0	0	1.06223e-05	0	0	0	0	0	0	0	0	0	0	0	0	0	0	0	0	0	0	0	0	0	0	0	0	0	0	0	0	0
Macrococcus armenti	0	0	0	0	0	0	0	0	0	0	0	0	0	0	0	0	0	0	0	1.06223e-05	0	0	0	0	0	0	0	0	0	0	0	0	0	0	0	0	0	0	0	0	0	0	0	0	0	0	0	0	0
Brevibacterium sp. 'Marine'	0	0	0	0	0	0	0	0	0	0	0	0	0	0	0	0	0	0	0	0	0	0	0	0	0	0	0	0	0	0	0	0	0	0	0	0	0	0	0	0	0	0	0	0	0	0	0	0	0
Bradyrhizobium japonicum	0	0	0	0	0	0	0	0	0	0	0	0	0	0	0	0	0	0	0	0	0	0	0	0	0	0	0	0	0	0	0	0	0	0	0	0	0	0	0	0	0	0	0	0	0	0	0	0	0
Granulibacter bethesdensis	0	0	0	0	0	0	0	0	0	0	0	0	0	0	0	0	0	0	0	0	0	0	0	0	0	0	0	0	0	0	0	0	0	0	0	0	0	0	0	0	0	0	0	0	0	0	0	0	0
Pseudomonas knackmussii	0	0	0	0	0	0	0	0	0	0	0	0	0	0	0	0	0	0	0	0	0	0	0	0	0	0	0	0	0	0	0	0	0	0	0	0	0	0	0	0	1.03855e-05	0	0	0	0	0	0	0	0
Pectobacterium brasiliense	0	0	0	0	0	0	0	0	0	0	0	0	0	0	0	0	0	0	0	0	0	0	0	0	0	0	0	0	0	0	0	0	0	0	0	0	0	0	0	0	0	0	0	0	0	0	0	0	0
Peptoniphilus ivorii	0	0	0	0	0	0	0	0	0	0	0	0	0	0	0	0	0	0	0	0	0	0	0	0	0	0	0	0	0	0	0	0	0	0	0	0	0	0	0	0	0	0	0	0	0	0	0	0	0
Vagococcus carniphilus	0	0	0	0	0	0	0	0	0	1.02952e-05	0	0	0	0	0	0	0	0	0	0	0	0	0	0	0	0	0	0	0	0	0	0	0	0	0	0	0	0	0	0	0	0	0	0	0	0	0	0	0
Paucilactobacillus oligofermentans	0	0	0	0	0	0	0	0	0	0	0	0	0	0	0	0	0	0	0	0	0	0	0	0	0	0	0	0	0	0	0	0	0	0	0	0	0	0	0	0	0	0	0	0	0	0	0	0	0
Bifidobacterium imperatoris	0	0	0	0	0	0	0	0	0	0	0	0	0	0	0	0	0	0	0	0	0	0	0	0	0	0	0	0	0	0	0	0	0	0	0	0	0	0	0	0	0	0	0	0	0	0	0	0	0
[Haemophilus] ducreyi	0	0	0	0	0	0	0	0	0	0	6.87854e-06	0	0	0	0	0	0	0	0	0	0	0	0	0	0	0	0	0	0	0	0	0	0	0	0	0	0	0	0	0	0	0	0	0	0	0	0	0	0
Lactococcus phage Tuc2009	0	0	0	0	0	0	0	0	0	0	0	0	0	0	0	0	0	0	0	9.80516e-06	0	0	0	0	0	0	0	0	0	0	0	0	0	0	0	0	0	0	0	0	0	0	0	0	0	0	0	0	0
Companilactobacillus pabuli	0	0	0	0	0	0	0	0	0	0	0	0	0	0	0	0	0	0	0	9.80516e-06	0	0	0	0	0	0	0	0	0	0	0	0	0	0	0	0	0	0	0	0	0	0	0	0	0	0	0	0	0
Lambdavirus lvO276	0	0	9.76902e-06	0	0	0	0	0	0	0	0	0	0	0	0	0	0	0	0	0	0	0	0	0	0	0	0	0	0	0	0	0	0	0	0	0	0	0	0	0	0	0	0	0	0	0	0	0	0
Desulfuromonas sp. DDH964	0	0	0	0	0	0	0	0	0	0	0	0	9.69393e-06	0	0	0	0	0	0	0	0	0	0	0	0	0	0	0	0	0	0	0	0	0	0	0	0	0	0	0	0	0	0	0	0	0	0	0	0
Paenibacillus jilunlii	0	0	0	0	0	0	0	0	0	0	0	0	0	0	0	0	0	0	0	0	0	0	0	0	0	0	0	0	0	0	0	0	0	0	0	0	0	0	0	0	0	0	0	0	0	0	0	0	0
Ottowia sp. oral taxon 894	0	0	0	0	0	0	0	0	0	0	9.45799e-06	0	0	0	0	0	0	0	0	0	0	0	0	0	0	0	0	0	0	0	0	0	0	0	0	0	0	0	0	0	0	0	0	0	0	0	0	0	0
Corynebacterium falsenii	0	0	0	0	0	0	0	0	0	0	0	0	0	0	0	0	0	0	0	0	0	0	0	0	0	0	0	0	0	0	0	0	0	0	0	0	0	0	0	0	0	0	0	0	0	0	0	0	0
Fenollaria sporofastidiosus	0	0	0	0	0	0	0	0	0	0	0	0	0	0	0	0	0	0	0	0	0	0	0	0	0	0	0	0	0	0	0	0	0	0	0	0	0	0	0	0	0	0	0	0	0	0	0	0	0
Hymenobacter sp. BT18	0	0	0	0	0	0	0	0	0	0	0	0	0	0	0	0	0	0	0	0	0	0	0	0	0	0	0	0	0	0	0	0	0	0	0	0	0	0	0	0	0	0	0	0	0	0	0	0	0
Skunavirus sv3R16S	0	0	0	0	0	0	0	0	0	0	0	0	0	0	0	0	0	0	0	0	0	0	0	0	0	0	0	0	0	0	0	0	0	0	0	0	0	0	0	0	0	0	0	0	0	0	0	0	0
Carboxydocella thermautotrophica	0	0	0	0	0	0	0	0	0	8.82448e-06	0	0	0	0	0	0	0	0	0	0	0	0	0	0	0	0	0	0	0	0	0	0	0	0	0	0	0	0	0	0	0	0	0	0	0	0	0	0	0
Acinetobacter johnsonii	0	0	0	0	0	0	0	0	0	0	0	0	0	0	0	0	0	0	0	0	0	0	0	0	0	0	0	0	0	0	0	0	0	0	0	0	0	0	0	0	0	0	0	0	0	0	0	0	0
Anoxybacter fermentans	0	0	0	0	0	0	0	0	0	0	0	0	0	0	0	0	0	0	0	0	0	0	0	0	0	0	0	0	0	0	0	0	0	0	0	0	0	0	0	0	0	0	0	0	0	0	0	0	0
Pseudodesulfovibrio indicus	0	0	0	0	0	0	0	0	0	0	0	0	0	0	0	0	0	0	0	0	0	0	0	0	0	0	0	0	0	0	0	0	0	0	0	0	0	0	0	0	0	0	0	0	0	0	0	0	0
Ceduovirus CHPC1182	0	0	0	0	0	0	0	0	0	0	0	0	0	0	0	0	0	0	0	0	0	0	0	0	0	0	0	0	0	0	0	0	0	0	0	0	0	0	0	0	0	0	0	0	0	0	0	0	0
Bordetella trematum	0	0	0	0	0	0	0	0	8.36393e-06	0	0	0	0	0	0	0	0	0	0	0	0	0	0	0	0	0	0	0	0	0	0	0	0	0	0	0	0	0	0	0	0	0	0	0	0	0	0	0	0
Lactococcus allomyrinae	0	0	0	0	0	0	0	0	0	0	0	0	0	0	0	0	0	0	0	0	0	0	0	0	0	0	0	0	0	0	0	0	0	0	0	0	0	0	0	0	0	0	0	0	0	0	0	0	0
Priestia aryabhattai	0	0	0	0	0	0	0	0	0	0	0	0	0	0	0	0	0	0	0	0	0	0	0	0	0	0	0	0	0	0	0	0	0	0	0	0	0	0	8.32151e-06	0	0	0	0	0	0	0	0	0	0
Companilactobacillus futsaii	0	0	0	0	0	0	0	0	0	0	0	0	0	0	0	0	0	0	0	0	0	0	8.19896e-06	0	0	0	0	0	0	0	0	0	0	0	0	0	0	0	0	0	0	0	0	0	0	0	0	0	0
Caballeronia sp. TF1N1	0	0	0	0	0	0	0	0	0	0	0	0	0	0	0	0	0	0	0	8.17097e-06	0	0	0	0	0	0	0	0	0	0	0	0	0	0	0	0	0	0	0	0	0	0	0	0	0	0	0	0	0
Weissella soli	0	0	0	0	0	0	0	0	0	0	0	0	0	0	0	0	0	0	0	0	0	0	0	0	0	0	0	0	0	0	0	0	0	0	0	0	0	0	0	0	0	0	0	0	0	0	8.11167e-06	0	0
Loigolactobacillus bifermentans	0	0	0	0	0	0	0	0	0	0	0	0	0	0	0	0	0	0	0	0	0	0	0	0	0	0	0	0	0	0	0	0	0	0	0	0	0	0	0	0	0	0	0	0	0	0	8.11167e-06	0	0
Skunavirus bIBBF12	0	0	0	0	0	0	0	0	0	0	0	0	0	0	0	0	0	0	0	0	0	0	0	0	0	0	0	0	0	0	0	0	0	0	0	3.60128e-06	0	0	0	0	0	0	0	0	0	0	0	0	0
Caloranaerobacter azorensis	0	0	0	0	0	0	0	0	0	0	0	8.02306e-06	0	0	0	0	0	0	0	0	0	0	0	0	0	0	0	0	0	0	0	0	0	0	0	0	0	0	0	0	0	0	0	0	0	0	0	0	0
Skunavirus E1127	0	0	0	0	0	0	0	0	0	0	0	8.02306e-06	0	0	0	0	0	0	0	0	0	0	0	0	0	0	0	0	0	0	0	0	0	0	0	0	0	0	0	0	0	0	0	0	0	0	0	0	0
Burkholderia savannae	0	0	0	0	0	0	0	0	0	0	0	0	0	7.98332e-06	0	0	0	0	0	0	0	0	0	0	0	0	0	0	0	0	0	0	0	0	0	0	0	0	0	0	0	0	0	0	0	0	0	0	0
Candidatus Promineofilum breve	0	0	0	0	0	0	0	0	0	0	0	0	0	0	0	0	0	0	0	0	0	0	0	0	0	0	0	0	0	0	0	0	0	0	0	0	0	0	0	0	0	0	0	0	0	7.94077e-06	0	0	0
Leptospira interrogans	0	0	0	0	0	0	0	0	0	0	0	0	0	0	0	0	0	0	0	0	0	0	0	0	0	0	0	0	0	0	0	0	0	0	0	0	0	0	0	0	0	7.82046e-06	0	0	0	0	0	0	0
Streptomyces sp. 891-h	0	0	0	0	0	0	0	0	0	0	0	0	0	0	0	0	0	0	0	0	0	0	0	0	0	0	0	0	0	0	0	0	0	0	0	0	0	0	0	0	0	0	0	0	0	0	0	0	0
Collinsella sp. zg1085	0	0	0	0	0	0	0	0	0	0	0	0	0	0	0	0	0	0	0	0	0	0	0	0	0	0	0	0	0	0	0	0	0	0	0	0	0	0	0	0	0	0	0	0	0	0	0	0	0
Treponema medium	0	0	0	0	0	0	0	0	0	0	0	0	0	0	0	0	0	0	0	0	0	0	0	0	0	0	0	0	0	0	0	0	0	0	0	0	0	0	0	0	0	0	0	0	0	0	0	0	0
Diutina rugosa	0	0	0	0	0	0	0	0	0	0	0	0	0	0	0	0	0	0	0	0	0	0	0	0	0	0	0	0	0	0	0	0	0	0	0	0	0	0	0	0	0	0	0	0	0	0	0	0	0
Kosakonia sp. CCTCC M2018092	0	0	0	0	0	0	0	0	0	0	0	0	0	0	0	0	0	0	0	0	0	0	0	0	0	0	0	0	0	0	0	0	0	0	0	0	0	0	0	0	0	0	0	0	0	0	0	0	0
Paraburkholderia acidiphila	7.56514e-06	0	0	0	0	0	0	0	0	0	0	0	0	0	0	0	0	0	0	0	0	0	0	0	0	0	0	0	0	0	0	0	0	0	0	0	0	0	0	0	0	0	0	0	0	0	0	0	0
Aeromicrobium sp. zg.Y50	0	0	0	0	0	0	0	0	0	0	0	0	0	0	0	0	0	0	0	0	0	0	0	0	0	0	0	0	0	0	0	0	0	0	0	0	0	0	0	0	0	0	0	0	0	0	0	0	0
Oscillatoria acuminata	0	0	0	0	0	0	0	0	0	0	0	0	0	0	0	0	0	0	0	0	0	0	0	0	0	0	0	0	0	0	0	0	0	0	0	0	0	0	0	0	0	0	0	0	0	0	0	0	0
Penicillium oxalicum	0	0	0	0	0	0	0	0	0	0	0	0	0	0	0	0	7.275e-06	0	0	0	0	0	0	0	0	0	0	0	0	0	0	0	0	0	0	0	0	0	0	0	0	0	0	0	0	0	0	0	0
Hirschia baltica	0	0	0	0	0	0	0	0	0	0	0	0	0	0	0	0	0	0	0	0	0	0	0	0	0	0	0	0	0	0	0	0	0	0	0	0	0	0	0	0	0	0	0	0	0	0	0	0	0
Bacillus subtilis	0	0	0	0	0	0	0	0	0	0	0	0	0	0	0	0	0	0	0	0	0	7.14314e-06	0	0	0	0	0	0	0	0	0	0	0	0	0	0	0	0	0	0	0	0	0	0	0	0	0	0	0
Micropruina glycogenica	0	0	0	0	0	0	0	0	0	0	0	0	0	0	0	0	0	0	0	0	0	0	0	0	0	0	0	0	0	0	0	0	0	0	0	0	0	0	0	0	0	0	0	0	0	0	0	0	0
Candidatus Phytoplasma ziziphi	0	0	0	0	0	0	0	0	0	0	0	0	0	0	0	0	0	0	0	0	0	0	0	0	0	0	0	0	0	0	0	0	0	0	0	0	0	0	0	0	0	0	0	0	0	0	0	0	0
Bacillus amyloliquefaciens	0	0	0	0	0	0	0	0	0	0	0	0	0	0	0	0	0	0	0	0	0	0	0	0	0	0	0	0	0	0	0	0	0	0	0	0	6.89919e-06	0	0	0	0	0	0	0	0	0	0	0	0
Tannerella forsythia	0	0	0	0	0	0	0	0	0	0	0	0	0	0	0	0	0	0	0	0	0	0	0	0	0	0	0	0	0	0	0	0	0	0	0	0	0	0	0	0	0	0	0	0	0	0	0	0	0
Moraxella osloensis	0	0	0	0	0	0	0	0	0	0	0	0	0	0	0	0	0	0	0	0	0	0	0	0	0	0	0	0	0	0	0	0	0	0	0	0	0	0	0	0	0	0	0	0	0	0	0	0	0
Oceanobacillus iheyensis	0	0	0	0	0	0	0	0	0	0	0	0	0	0	0	0	0	0	0	0	0	0	0	0	0	0	0	0	0	0	0	0	0	0	0	0	0	0	0	0	0	0	0	0	0	0	0	0	0
Limdunavirus LN03	6.6195e-06	0	0	0	0	0	0	0	0	0	0	0	0	0	0	0	0	0	0	0	0	0	0	0	0	0	0	0	0	0	0	0	0	0	0	0	0	0	0	0	0	0	0	0	0	0	0	0	0
Treponema socranskii	0	0	0	0	0	0	0	0	0	0	0	0	0	0	0	0	0	0	0	0	0	0	0	0	0	0	0	0	0	0	0	0	0	0	0	6.60234e-06	0	0	0	0	0	0	0	0	0	0	0	0	0
Neisseria gonorrhoeae	0	0	0	0	0	0	0	0	0	0	0	0	0	0	0	0	0	0	0	0	0	0	0	0	0	0	0	0	0	0	0	0	0	0	0	0	0	0	0	0	0	0	0	0	0	0	0	0	0
Peribacillus muralis	0	0	0	0	0	0	0	0	0	0	0	0	0	0	0	0	0	0	0	0	0	0	0	0	0	0	0	0	0	0	0	0	0	6.5394e-06	0	0	0	0	0	0	0	0	0	0	0	0	0	0	0
Aliivibrio salmonicida	0	0	0	0	0	0	0	0	0	0	0	0	0	0	0	0	0	0	0	6.53678e-06	0	0	0	0	0	0	0	0	0	0	0	0	0	0	0	0	0	0	0	0	0	0	0	0	0	0	0	0	0
Jeongeupia sp. HS-3	0	0	0	0	0	0	0	0	0	0	0	0	0	0	0	0	0	0	0	6.53678e-06	0	0	0	0	0	0	0	0	0	0	0	0	0	0	0	0	0	0	0	0	0	0	0	0	0	0	0	0	0
Chenggangzhangella methanolivorans	0	0	0	0	0	0	0	0	0	0	0	0	0	0	0	0	0	0	0	0	0	0	0	0	0	0	0	0	0	0	0	0	0	0	0	0	0	0	0	0	0	0	0	0	0	0	0	0	0
Skunavirus sv44	0	0	0	0	0	0	0	0	0	0	0	0	0	0	6.33147e-06	0	0	0	0	0	0	0	0	0	0	0	0	0	0	0	0	0	0	0	0	0	0	0	0	0	0	0	0	0	0	0	0	0	0
Parvicella tangerina	0	0	0	0	0	0	0	0	0	0	0	0	0	0	0	0	0	6.25841e-06	0	0	0	0	0	0	0	0	0	0	0	0	0	0	0	0	0	0	0	0	0	0	0	0	0	0	0	0	0	0	0
Psychrobacter sp. DAB_AL43B	0	0	0	0	0	0	0	0	0	0	0	0	0	0	0	0	0	0	0	0	0	0	0	0	0	0	0	0	0	0	0	0	0	0	0	0	0	0	0	0	0	0	0	0	0	0	0	0	0
Candidatus Hodgkinia cicadicola	0	0	0	0	0	0	0	0	0	0	0	0	0	0	0	0	0	0	0	0	0	0	0	0	0	0	0	0	0	0	0	0	0	0	0	0	0	0	0	0	0	0	0	0	0	0	0	0	0
Staphylococcus condimenti	0	0	0	0	0	0	0	0	0	0	0	0	0	0	0	0	0	0	0	0	0	0	0	0	0	0	0	0	0	0	0	0	0	0	0	0	0	0	0	0	0	0	0	0	0	0	6.08376e-06	0	0
Chania multitudinisentens	0	0	0	0	0	0	0	0	0	0	0	0	0	0	0	0	0	0	0	0	0	0	0	0	0	0	0	0	0	0	0	0	0	0	0	0	0	0	0	0	0	0	0	0	0	0	0	0	0
Achromobacter sp. 77	0	0	0	0	0	0	0	0	0	0	0	0	0	0	0	0	0	0	0	0	0	0	0	0	0	0	0	0	0	0	0	0	0	0	0	0	0	0	0	0	0	0	0	0	0	0	0	0	0
Skunavirus LP9609	0	0	0	0	0	0	0	0	0	0	0	0	0	0	0	0	0	0	0	0	0	0	0	0	0	0	0	0	0	0	0	0	0	0	0	0	0	0	0	0	0	0	0	0	0	0	0	0	0
Lactobacillus helsingborgensis	0	0	0	0	0	0	0	0	0	0	0	0	0	0	0	0	0	0	0	0	0	0	0	0	0	0	0	0	0	0	0	0	0	0	0	0	0	0	0	0	0	0	0	0	0	0	0	0	0
Streptococcus sp. NSJ-72	0	0	0	0	0	0	0	0	0	0	0	0	0	0	0	0	0	0	0	0	0	0	0	0	0	0	0	0	0	0	0	0	0	0	0	3.00107e-06	0	0	0	0	0	0	0	0	0	0	0	0	0
Schaalia sp. ZJ405	0	0	0	0	0	0	0	0	0	0	0	0	0	0	0	0	0	0	0	5.71968e-06	0	0	0	0	0	0	0	0	0	0	0	0	0	0	0	0	0	0	0	0	0	0	0	0	0	0	0	0	0
Candidatus Nanosynbacter featherlites	0	0	0	0	0	0	0	0	0	0	0	0	0	0	0	0	0	0	0	0	0	0	0	0	0	0	0	0	0	0	0	0	0	0	0	0	0	0	0	0	0	0	0	0	0	0	0	0	0
Laribacter hongkongensis	0	0	0	0	0	0	0	0	5.68747e-06	0	0	0	0	0	0	0	0	0	0	0	0	0	0	0	0	0	0	0	0	0	0	0	0	0	0	0	0	0	0	0	0	0	0	0	0	0	0	0	0
Bifidobacterium choerinum	0	0	0	0	0	0	0	0	0	0	0	0	0	0	0	0	0	0	0	0	0	0	0	0	0	0	0	0	0	0	0	0	0	0	0	0	0	0	0	0	0	0	0	0	0	0	0	0	0
Felixounavirus HY02	0	0	0	0	0	0	0	0	0	0	0	0	0	0	0	0	0	0	0	0	0	0	0	0	0	0	0	0	0	0	0	0	0	0	0	0	5.64479e-06	0	0	0	0	0	0	0	0	0	0	0	0
Mushuvirus mushu	0	0	0	0	0	0	0	0	0	0	0	0	0	0	0	0	0	0	0	0	0	0	0	0	0	0	0	0	0	0	0	0	0	0	0	0	0	0	0	0	0	0	0	0	0	0	0	0	0
Colletotrichum higginsianum	0	0	0	0	0	5.56359e-06	0	0	0	0	0	0	0	0	0	0	0	0	0	0	0	0	0	0	0	0	0	0	0	0	0	0	0	0	0	0	0	0	0	0	0	0	0	0	0	0	0	0	0
Ceduovirus cv50102	0	0	0	0	0	5.49813e-06	0	0	0	0	0	0	0	0	0	0	0	0	0	0	0	0	0	0	0	0	0	0	0	0	0	0	0	0	0	0	0	0	0	0	0	0	0	0	0	0	0	0	0
Limdunavirus Lmd1	0	0	0	0	0	0	0	0	0	0	0	0	0	0	0	0	0	0	0	0	0	5.4624e-06	0	0	0	0	0	0	0	0	0	0	0	0	0	0	0	0	0	0	0	0	0	0	0	0	0	0	0
Brenneria rubrifaciens	0	0	0	0	0	0	0	0	0	0	0	0	0	0	0	0	5.45625e-06	0	0	0	0	0	0	0	0	0	0	0	0	0	0	0	0	0	0	0	0	0	0	0	0	0	0	0	0	0	0	0	0
Neisseria cinerea	0	0	0	0	0	0	0	0	0	0	0	0	0	0	0	0	5.45625e-06	0	0	0	0	0	0	0	0	0	0	0	0	0	0	0	0	0	0	0	0	0	0	0	0	0	0	0	0	0	0	0	0
Bacillus wiedmannii	0	0	0	0	0	0	0	0	0	0	0	0	0	0	0	0	0	0	0	0	0	0	0	0	0	0	0	0	0	0	0	0	0	0	0	0	0	0	0	0	0	0	0	0	0	0	0	0	0
Bacillus halotolerans	0	0	0	0	0	0	0	0	0	0	0	0	0	0	0	0	0	0	0	0	0	0	0	0	0	0	0	0	0	0	0	0	0	0	0	0	0	0	0	0	0	0	0	0	0	0	0	0	0
Dechloromonas sp. HYN0024	0	0	0	0	0	0	0	0	0	0	0	0	5.13895e-06	0	0	0	0	0	0	0	0	0	0	0	0	0	0	0	0	0	0	0	0	0	0	0	0	0	0	0	0	0	0	0	0	0	0	0	0
Burkholderia glumae	0	0	0	0	0	0	0	0	0	0	0	0	0	0	0	0	0	0	0	0	0	0	0	0	0	0	0	0	0	0	0	0	0	0	0	0	0	0	0	0	0	0	0	0	0	0	0	0	0
Skunavirus sv8V08	0	0	0	0	0	0	0	0	0	0	0	0	0	0	0	0	0	0	0	0	0	0	0	0	0	0	0	0	0	0	0	0	0	0	0	0	0	0	0	0	0	0	0	0	0	0	5.0698e-06	0	0
Skunavirus M1127	0	0	0	0	0	0	0	0	0	0	0	0	0	0	0	0	0	0	0	0	0	0	0	0	0	0	0	0	0	0	0	0	0	0	0	0	0	0	0	0	0	0	0	0	0	0	5.0698e-06	0	0
Devriesea agamarum	0	0	0	0	0	0	0	0	0	0	0	0	5.02216e-06	0	0	0	0	0	0	0	0	0	0	0	0	0	0	0	0	0	0	0	0	0	0	0	0	0	0	0	0	0	0	0	0	0	0	0	0
Streptococcus troglodytae	0	0	0	0	0	0	0	0	0	0	0	0	0	0	0	0	0	0	0	0	0	0	0	0	0	0	0	0	0	0	0	0	0	0	0	0	0	0	0	0	0	0	0	0	0	0	0	0	0
Plasmodium vivax	0	0	0	0	0	0	0	0	0	0	0	0	0	0	0	0	0	0	0	0	0	0	0	0	0	0	0	0	0	0	0	0	0	0	0	0	0	0	0	0	0	0	0	0	0	0	0	0	0
Salmonella sp. SJTUF14152	0	0	0	0	0	0	0	0	0	0	0	0	0	0	0	0	0	0	0	0	0	0	0	0	0	0	0	0	0	0	0	0	0	0	0	0	0	0	0	0	0	0	0	0	0	0	0	0	0
Edwardsiella piscicida	0	0	0	0	0	0	0	0	0	0	0	0	0	0	0	0	0	0	0	0	0	0	0	0	0	0	0	0	0	0	0	0	0	0	0	0	0	0	0	0	0	0	0	0	0	0	0	0	0
Plasmodium knowlesi	0	0	0	0	0	0	0	0	0	0	0	0	0	0	0	0	0	0	0	0	0	0	0	0	0	0	0	0	0	0	0	0	0	0	0	0	0	0	0	0	0	0	0	0	0	0	0	0	0
Sclerotinia sclerotiorum	0	0	0	0	0	0	0	0	0	0	0	0	0	0	0	0	0	0	0	0	0	0	0	0	0	0	0	0	0	0	0	0	0	0	0	4.8017e-06	0	0	0	0	0	0	0	0	0	0	0	0	0
Porphyromonas endodontalis	0	0	0	0	0	0	0	0	0	0	0	0	0	0	0	0	0	0	0	0	0	0	0	0	0	0	0	0	0	0	0	0	0	0	0	4.8017e-06	0	0	0	0	0	0	0	0	0	0	0	0	0
Mycobacterium senegalense	0	0	0	0	0	0	0	0	0	0	0	0	0	0	0	0	0	0	0	0	0	0	0	0	0	0	0	0	0	0	0	0	0	0	0	0	0	0	0	0	0	0	0	0	0	0	0	0	0
Ezakiella massiliensis	0	0	0	0	0	0	0	0	4.6838e-06	0	0	0	0	0	0	0	0	0	0	0	0	0	0	0	0	0	0	0	0	0	0	0	0	0	0	0	0	0	0	0	0	0	0	0	0	0	0	0	0
Exiguobacterium sp. S3-2	0	0	0	0	0	0	0	0	0	0	0	0	0	0	0	0	0	0	0	0	0	0	0	0	0	0	0	0	0	0	0	0	0	0	0	0	0	0	0	0	0	0	0	0	0	0	0	0	0
Actinomyces sp. Z16	0	0	0	0	0	0	0	0	0	0	0	0	0	0	0	0	0	0	0	0	0	0	0	0	0	0	0	0	0	0	0	0	0	0	0	0	0	0	0	0	0	0	0	0	0	0	0	0	0
Jeotgalibaca arthritidis	0	0	0	0	0	0	0	0	0	0	0	0	0	0	0	0	0	0	0	0	0	0	0	0	0	0	0	0	0	0	0	0	0	0	0	0	0	0	0	0	0	0	0	0	0	0	0	0	0
Pectobacterium parmentieri	0	0	0	0	0	0	0	0	0	0	0	0	0	0	0	0	0	0	0	0	0	0	0	0	0	0	0	0	0	0	0	0	0	0	0	0	0	0	0	0	0	0	0	0	0	0	0	0	0
Atlantibacter subterranea	0	0	0	0	0	0	0	0	0	0	0	0	0	0	0	0	0	0	0	0	0	0	0	0	0	0	0	0	0	0	0	0	0	4.41852e-06	0	0	0	0	0	0	0	0	0	0	0	0	0	0	0
Eremothecium gossypii	0	0	0	0	0	0	0	0	0	4.41224e-06	0	0	0	0	0	0	0	0	0	0	0	0	0	0	0	0	0	0	0	0	0	0	0	0	0	0	0	0	0	0	0	0	0	0	0	0	0	0	0
Weissella ceti	0	0	0	0	0	0	0	0	0	0	0	0	0	0	0	0	0	0	0	0	0	0	0	0	0	0	0	0	0	0	0	0	0	0	0	0	4.39039e-06	0	0	0	0	0	0	0	0	0	0	0	0
Clostridioides sp. ES-S-0010-02	0	0	0	0	0	0	0	0	0	0	0	0	0	0	0	0	0	0	0	0	0	0	0	0	0	0	0	0	0	0	0	0	0	0	0	0	0	0	0	0	0	0	0	0	0	0	0	0	0
Staphylococcus sp. CDC25	0	0	0	0	0	0	0	0	0	0	0	0	0	0	0	0	0	0	0	0	0	0	0	0	0	0	0	0	0	0	0	0	0	0	0	0	0	0	0	0	0	0	0	0	0	0	0	0	0
Pigmentiphaga sp. H8	0	0	0	0	0	0	0	0	0	0	0	0	0	0	0	0	0	0	0	0	0	0	0	0	0	0	0	0	0	0	0	0	0	0	0	0	0	0	0	0	0	0	0	0	0	0	0	0	0
Gemella sp. oral taxon 928	0	0	0	0	0	0	0	0	0	0	0	0	0	0	0	0	0	0	0	0	0	0	0	0	0	0	0	0	0	0	0	0	0	4.06503e-06	0	0	0	0	0	0	0	0	0	0	0	0	0	0	0
Schizophyllum commune	0	0	0	0	0	0	0	0	0	0	0	0	0	0	0	0	0	0	0	0	0	0	0	0	0	0	0	0	0	0	0	0	0	0	0	0	0	0	0	0	0	0	0	0	0	0	0	0	0
Actinomyces marmotae	0	0	0	0	0	0	0	0	0	0	0	0	0	0	0	0	4.00125e-06	0	0	0	0	0	0	0	0	0	0	0	0	0	0	0	0	0	0	0	0	0	0	0	0	0	0	0	0	0	0	0	0
Corynebacterium crudilactis	0	0	0	0	0	0	0	0	0	0	0	0	0	0	0	0	0	0	0	0	0	0	0	0	0	0	0	0	0	0	0	0	0	0	0	0	0	0	0	0	0	0	0	0	0	0	0	0	0
Shewanella chilikensis	0	0	0	0	0	0	0	0	0	0	0	0	0	0	0	0	0	0	0	0	0	0	0	0	0	0	0	0	0	0	0	0	0	0	0	0	0	0	0	0	0	0	0	0	0	0	0	0	0
Actinomyces procaprae	0	0	0	0	0	3.92724e-06	0	0	0	0	0	0	0	0	0	0	0	0	0	0	0	0	0	0	0	0	0	0	0	0	0	0	0	0	0	0	0	0	0	0	0	0	0	0	0	0	0	0	0
Warwickvirus JK16	0	0	0	0	0	0	0	0	0	0	0	0	0	0	0	0	0	0	0	0	0	0	0	0	0	0	0	0	0	0	0	0	0	0	0	0	3.76319e-06	0	0	0	0	0	0	0	0	0	0	0	0
Oenococcus kitaharae	0	0	0	0	0	0	0	0	0	0	0	0	0	0	0	0	0	0	0	0	0	0	0	0	0	0	0	0	0	0	0	0	0	0	0	3.60128e-06	0	0	0	0	0	0	0	0	0	0	0	0	0
Varibaculum prostatecancerukia	0	0	0	0	0	0	0	0	0	0	0	0	0	0	0	0	0	0	0	0	0	0	0	0	0	0	0	0	0	0	0	0	0	0	0	0	0	0	0	0	0	0	0	0	0	0	0	0	0
Ignavigranum ruoffiae	0	0	0	0	0	0	0	0	0	0	0	0	0	0	0	0	0	0	0	0	0	0	0	0	0	0	0	0	0	0	0	0	0	0	0	0	0	0	0	0	0	0	0	0	0	0	0	0	0
Methylibium sp. Pch-M	0	0	0	0	0	0	0	0	0	0	0	0	0	0	0	0	0	0	0	0	0	0	0	0	0	0	0	0	0	0	0	0	0	0	0	0	0	0	0	0	0	0	0	0	0	0	0	0	0
Klebsiella sp. PCX	0	0	0	0	0	0	0	0	0	0	0	0	0	0	0	0	0	0	0	0	0	0	0	0	0	0	0	0	0	0	0	0	0	0	0	0	0	0	0	0	0	0	0	0	0	0	0	0	0
Candidatus Liberibacter asiaticus	0	0	0	0	0	0	0	0	0	0	0	0	0	0	0	0	0	0	0	0	0	0	0	0	0	0	0	0	0	0	0	0	0	0	0	0	0	0	0	0	0	0	0	0	0	0	0	0	0
Sinorhizobium sp. CCBAU 05631	0	0	0	0	0	0	0	0	0	0	0	0	0	0	0	0	0	0	0	0	0	0	0	0	0	0	0	0	0	0	0	0	0	0	0	0	0	0	0	0	0	0	0	0	0	0	0	0	0
Skunavirus LP9207	0	0	0	0	0	0	0	0	0	0	0	0	0	0	3.37679e-06	0	0	0	0	0	0	0	0	0	0	0	0	0	0	0	0	0	0	0	0	0	0	0	0	0	0	0	0	0	0	0	0	0	0
Aerococcus urinaehominis	0	0	0	0	0	0	0	0	0	0	0	0	0	0	0	0	0	0	0	0	0	0	0	0	0	0	0	0	0	0	0	0	0	0	0	0	0	0	0	0	0	0	0	0	0	0	0	0	0
Enterobacter cloacae complex sp. R_G8	0	0	0	0	0	0	0	0	0	0	0	0	0	0	0	0	0	0	0	0	0	0	0	0	0	0	0	0	0	0	0	0	0	0	0	0	0	0	0	0	0	0	0	0	0	0	0	0	0
Burkholderia sp. PAMC 28687	0	0	0	0	0	0	0	0	3.01101e-06	0	0	0	0	0	0	0	0	0	0	0	0	0	0	0	0	0	0	0	0	0	0	0	0	0	0	0	0	0	0	0	0	0	0	0	0	0	0	0	0
Tenuifilum thalassicum	0	0	0	0	0	0	0	0	0	0	0	0	0	0	0	0	0	0	0	0	0	0	0	0	0	0	0	0	0	0	0	0	0	0	0	0	0	0	0	0	0	0	0	0	0	0	0	0	0
Vibrio taketomensis	0	0	0	0	0	0	0	0	0	0	0	0	0	0	0	0	0	0	0	0	0	0	0	0	0	0	0	0	0	0	0	0	0	0	0	0	0	0	0	0	0	0	0	0	0	0	0	0	0
Algoriphagus sp. Y33	0	0	0	0	0	0	0	0	0	0	0	0	0	0	0	0	0	0	0	0	0	0	0	0	0	0	0	0	0	0	0	0	0	0	0	0	0	0	0	0	0	0	0	0	0	0	0	0	0
Geobacillus sp. JS12	0	0	0	0	0	0	0	0	0	0	0	0	0	0	0	0	0	0	0	0	0	0	0	0	0	0	0	0	0	0	0	0	0	0	0	0	0	0	0	0	0	0	0	0	0	0	0	0	0
Alternaria alternata	0	0	0	0	0	0	0	0	0	0	0	0	0	0	0	0	0	0	0	0	0	0	0	0	0	0	0	0	0	0	0	0	0	0	0	0	0	0	0	0	0	0	0	0	0	0	0	0	0
Psychrobacter sp. 28M-43	0	0	0	0	0	0	0	0	0	0	0	0	0	0	0	0	0	0	0	0	0	0	0	0	0	0	0	0	0	0	0	0	0	0	0	0	0	0	0	0	0	0	0	0	0	0	0	0	0
Paracoccidioides lutzii	0	0	0	0	0	0	0	0	0	0	0	0	0	0	0	0	0	0	0	0	0	0	0	0	0	0	0	0	0	0	0	0	0	0	0	0	0	0	0	0	0	0	0	0	0	0	0	0	0
Mycoplasmopsis gallinacea	0	0	0	0	0	0	0	0	0	0	0	0	0	0	0	0	0	0	0	0	0	0	0	0	2.52912e-06	0	0	0	0	0	0	0	0	0	0	0	0	0	0	0	0	0	0	0	0	0	0	0	0
Streptococcus respiraculi	0	0	0	0	0	0	0	0	0	0	0	0	0	0	0	0	0	0	0	0	0	2.52111e-06	0	0	0	0	0	0	0	0	0	0	0	0	0	0	0	0	0	0	0	0	0	0	0	0	0	0	0
Mesorhizobium ciceri	0	0	0	0	0	0	0	0	0	0	0	0	0	0	0	0	0	0	0	0	0	0	0	0	0	0	0	0	0	0	0	0	0	0	0	0	0	0	0	0	0	0	0	0	0	0	0	0	0
Streptomyces sp. Caat 7-52	0	0	0	0	0	0	0	0	0	0	0	0	0	0	0	0	0	0	0	0	0	0	0	0	0	0	0	0	0	0	0	0	0	0	0	0	0	0	0	0	0	0	0	0	0	0	0	0	0
Enterobacter sp. N18-03635	0	0	0	0	0	0	0	0	0	0	0	0	0	0	0	0	0	0	0	0	0	0	0	0	0	0	0	0	0	0	0	0	0	0	0	0	0	0	0	0	0	0	0	0	0	0	0	0	0
Duncaniella sp. B8	0	0	0	0	0	0	0	0	0	0	0	0	0	0	0	0	0	0	0	0	0	0	0	0	0	0	0	0	0	0	0	0	0	0	0	0	0	0	0	0	0	0	0	0	0	0	0	0	0
Tomitella fengzijianii	0	0	0	0	0	0	0	0	0	0	0	0	0	0	0	0	0	0	0	0	0	0	0	0	0	0	0	0	0	0	0	0	0	0	0	0	0	0	0	0	0	0	0	0	0	0	0	0	0
Candidatus Deianiraea vastatrix	0	0	0	0	0	0	0	0	0	0	0	0	0	0	0	0	0	0	0	0	0	0	0	0	0	0	0	0	0	0	0	0	0	0	0	0	0	0	0	0	0	0	0	0	0	0	0	0	0
Thermaerobacter sp. FW80	0	0	0	0	0	0	0	0	0	0	0	0	0	0	0	0	0	0	2.30551e-06	0	0	0	0	0	0	0	0	0	0	0	0	0	0	0	0	0	0	0	0	0	0	0	0	0	0	0	0	0	0
Schizosaccharomyces japonicus	0	0	0	0	0	0	0	0	0	0	0	0	0	0	0	0	0	0	0	0	0	0	0	0	0	0	0	0	0	0	0	0	0	0	0	0	0	0	0	0	0	0	0	0	0	0	0	0	0
Corynebacterium amycolatum	0	0	0	0	0	0	0	0	0	0	0	0	0	0	0	0	0	0	0	0	0	0	0	0	0	0	0	0	0	0	0	0	0	0	0	0	0	0	0	0	0	0	0	0	0	0	0	0	0
Marinilactibacillus sp. 15R	0	0	0	0	0	0	0	0	0	0	0	0	0	0	2.11049e-06	0	0	0	0	0	0	0	0	0	0	0	0	0	0	0	0	0	0	0	0	0	0	0	0	0	0	0	0	0	0	0	0	0	0
Streptococcus halichoeri	0	0	0	0	0	0	0	0	0	0	0	0	0	0	0	0	0	0	0	0	0	0	0	0	0	0	0	0	0	0	0	0	0	0	0	0	0	0	0	0	0	0	0	0	0	0	0	0	0
Plesiomonas shigelloides	0	0	0	0	0	0	0	0	0	0	0	0	0	0	0	0	0	0	0	0	0	0	0	0	0	0	0	0	0	0	0	0	0	0	0	0	0	0	0	0	0	0	0	0	0	0	0	0	0
Burkholderia anthina	0	0	0	0	0	0	0	0	0	0	0	0	0	1.90428e-06	0	0	0	0	0	0	0	0	0	0	0	0	0	0	0	0	0	0	0	0	0	0	0	0	0	0	0	0	0	0	0	0	0	0	0
Actinomyces wuliandei	0	0	0	0	0	0	0	0	0	0	0	0	0	0	0	0	0	0	0	0	0	0	0	0	0	0	0	0	0	0	0	0	0	0	0	0	0	0	0	0	0	0	0	0	0	0	0	0	0
Corynebacterium sp. NML98-0116	0	0	0	0	0	0	0	0	0	0	0	0	0	0	0	0	0	0	0	0	0	0	0	0	0	0	0	0	0	0	0	0	0	0	0	0	0	0	0	0	0	0	0	0	0	0	0	0	0
Arcanobacterium haemolyticum	0	0	0	0	0	0	0	0	0	0	0	0	0	0	0	0	0	0	0	0	0	0	0	0	0	0	0	0	0	0	0	0	0	0	0	0	0	0	0	0	0	0	0	0	0	0	0	0	0
Sphingobium sp. YG1	0	0	0	0	0	1.63635e-06	0	0	0	0	0	0	0	0	0	0	0	0	0	0	0	0	0	0	0	0	0	0	0	0	0	0	0	0	0	0	0	0	0	0	0	0	0	0	0	0	0	0	0
Alphapapillomavirus 7	0	0	0	0	0	0	1.53317e-06	0	0	0	0	0	0	0	0	0	0	0	0	0	0	0	0	0	0	0	0	0	0	0	0	0	0	0	0	0	0	0	0	0	0	0	0	0	0	0	0	0	0
Corynebacterium liangguodongii	0	0	0	0	0	0	0	0	0	0	0	0	0	0	0	0	0	0	0	0	0	0	0	0	0	0	0	0	0	0	0	0	0	0	0	0	0	0	0	0	0	0	0	0	0	0	0	0	0
Candidatus Methanomethylophilus alvus	0	0	0	0	0	0	0	0	0	0	0	0	0	0	0	0	0	0	0	0	0	0	0	0	0	0	0	0	0	0	0	0	0	0	0	0	0	0	0	0	0	0	0	0	0	0	0	0	0
Skunavirus ASCC532	0	0	0	0	0	0	0	0	0	0	0	0	0	0	0	0	0	0	0	0	0	0	0	0	0	0	0	0	0	0	0	0	0	0	0	0	0	0	0	0	0	0	0	0	0	0	0	0	0
Bacillus sp. FJAT-14266	0	0	0	0	0	0	0	0	0	0	0	0	0	0	0	0	0	0	0	0	0	0	0	0	0	0	0	0	0	0	0	0	0	0	0	0	0	0	1.04019e-06	0	0	0	0	0	0	0	0	0	0
Ceduovirus blBB94p4	0	0	0	0	0	0	0	0	0	0	0	0	9.34355e-07	0	0	0	0	0	0	0	0	0	0	0	0	0	0	0	0	0	0	0	0	0	0	0	0	0	0	0	0	0	0	0	0	0	0	0	0
Actinotignum schaalii	0	0	0	0	0	0	0	0	0	0	0	0	0	0	0	0	0	0	0	0	0	0	0	0	0	0	0	0	0	0	0	0	0	0	0	0	0	0	0	0	0	0	0	0	0	0	0	0	0
Neisseria arctica	0	0	0	0	0	0	0	0	0	0	0	0	0	8.78898e-07	0	0	0	0	0	0	0	0	0	0	0	0	0	0	0	0	0	0	0	0	0	0	0	0	0	0	0	0	0	0	0	0	0	0	0
[Acidovorax] ebreus	0	0	0	0	0	0	0	0	0	0	0	0	0	0	0	0	0	0	0	0	0	0	0	0	0	0	0	0	0	0	0	0	0	0	0	0	0	0	0	0	0	0	0	0	0	0	0	0	0
Enterobacter sp. DSM 30060	0	0	0	0	0	0	0	0	0	0	0	0	0	0	0	0	0	0	0	0	0	0	0	0	0	0	0	0	0	0	0	0	0	0	0	0	0	0	0	0	0	0	0	0	0	0	0	0	0
Salmonella sp. JXY0409-18	0	0	0	0	0	0	0	0	0	0	0	0	0	0	0	0	0	0	0	0	0	0	0	0	0	0	0	0	0	0	0	0	0	0	0	0	0	0	0	0	0	0	0	0	0	0	0	0	0
[truncated: 63 more columns]

## Sheet: Bacteriome
	4_-7	4_1	7_-6	11_-2	11_0	11_182	12_-6	12_34	12_342	13_-7	13_298	14_-7	14_558	15_-6	15_6	15_16	15_104	15_189	16_-5	16_2	16_163	16_171	17_-7	17_9	17_13	17_154	18_-3	18_13	18_91	18.2_-9	18.2_16	18.2_71	19_-2	19_153	20_-4	21_-9	21_50	21_120	22_-4	22_0	22_91	23_-9	23_12	23_61	23_130	24_-10	24_0	24_9	24_49
Enterococcus faecium	0.000471798	0.193359	0.000107448	0.000810689	0.467978	0.000386044	7.07583e-05	0.956187	0.000213433	0.00147889	0.00108444	0.000242282	0.000441283	4.75741e-05	0.952305	0.884559	0.00215413	0	0.000300406	0.835953	0.00535768	0.618017	9.21232e-05	0.0022122	0.000592573	0.000345449	0.0880498	0.0228362	0.0100291	0.068909	0.147909	0.0138376	0.00627329	0.000294072	0.308467	0.00185688	0.000152717	0.000216661	0.00044166	0.1432	0.000611531	0.0011789	0.00238199	4.58687e-05	0.000927527	0.000200989	0.011547	0.0354422	0.00404064
Bacteroides uniformis	0.0187218	0.00520833	0.00909304	0.0713871	0	0.000227831	0.331006	0	0.0154903	0	0.000272466	0.206124	0.0736846	0.00372378	0	0	0.0010834	0.238675	0.0994709	4.21261e-05	0.374617	0.000944331	0.300929	0.033181	0.0393055	0.376638	0	0.0197915	0	0.000157416	0.00342835	0.00738007	0.0519498	0.00104583	0.000978465	0.0248015	0	0.00203662	0	0.000316901	0.000867159	0.0037706	0	0.00364407	0.000284242	0.170414	0.00136256	0.0233134	0.00623413
Not validated	0.065134	0.015625	0.0271843	0.00341798	0.00457457	0.0342316	0.0111575	0.000462433	0.0444899	0.0456031	0.121624	0.0726327	0.0752752	0.0448797	0.00104416	0.00120436	0.153251	0.0101157	0.0166961	0.0120606	0.00721695	0.00707116	0.00317525	0.00926737	0.0355026	0.0162608	0.00165019	0.0442407	0.00867248	0.00099697	0.00254677	0.00738007	0.0030684	0.0643086	0.00788626	0.0211399	0.0700328	0.0104431	0.0178181	0.000831864	0.0703354	0.256471	0.303291	0.00705833	0.0335795	0.0674187	0.0205507	0.0142529	0.229508
Escherichia coli	0.0247536	0.00716146	0.195028	0.082627	0	0.0151623	0.00802559	0.000265053	0.000288411	0.0455136	0.0434101	0.00901973	0.00570859	0.000290291	0	3.45336e-05	0.118751	0.000156722	0	0.000789639	0	0.00250236	0.000208278	2.73061e-05	3.08735e-05	0.00525576	0.385013	0	0.00465116	0.000282037	0.00195906	0.118081	0.0116949	0.00415835	0	0.00346285	0.0458973	0.00600152	0.0174386	0.000475351	0.00103206	0.0298179	0	0.000123074	0.0242743	0.00132652	0	0	0.0114292
Phocaeicola vulgatus	0.20012	0.0253906	0.477978	0.142213	0	0.000196383	0.200559	0.000225577	0.106456	0	0.000147631	0.0157077	0.0350038	0.00471977	0	0	0.000751545	0.00333719	0.315792	7.70817e-05	0.156783	0.00180714	0.134441	0.0753115	0.110483	0.00227009	0	0.0644291	0.00603198	0.000564075	0.0147909	0	0.11869	0.000557333	0.00131298	0.0749553	0.0682624	0.123085	0.000468392	0.00140625	0.000447819	0.00303437	0.00167197	0.235557	7.77926e-05	0.121571	0.000244677	0.00394676	0.00207804
Phocaeicola dorei	0.00852735	0.0820312	0.0290046	0.00430679	0	0.000548289	0.0113732	0	0.00837671	0	0.000824455	0.119213	0.0012945	0.00540083	0	0	0.000107299	0.00495154	0.0129474	0	0.00545216	0.000488018	0.0718591	0.248601	0.258071	0.000986996	0	0.0972831	0.000242248	0.0014889	0.043491	0	0.02277	0.000895282	0	0.00415663	0.00218102	0.00491821	4.40974e-05	0.00326804	0.000748127	0.000546282	0.000251941	0.00822186	0	0.0160087	0.00130308	0.0219236	0
Not enough reads	0.00894045	0.114583	0.011419	0.00570016	0.0585544	0.000135653	0.00336386	0.00161288	0.00231666	0.00589716	0.00163751	0.012197	0.000224625	0.000227532	0.000763655	0.00185402	0.00159228	0.00689906	0.00194541	0.00440621	0.00371213	0.00239253	0.0034376	0.00193629	0.00274675	0.0261801	0.0041992	0.00131993	0.0367975	0.00365993	0.0320306	0.106089	0.00548162	0.000559478	0.00569517	0.00668688	0.00548171	0.0305709	0.00180617	0.00657569	0.000335438	0.00617706	0.136048	0.00310636	0.0244508	0.0120148	0.00371955	0.0194585	0.482568
Streptococcus thermophilus	0.000400689	0.077474	0.00146003	0.000164671	0	0.000499885	0.00124603	0.0179447	8.00906e-05	0	0.00404629	0.000364237	0.000508517	0.000146195	0.034979	0.0873268	0.0489736	0.00063456	0.000203425	0.0406741	0.00083837	0.195054	0.0035187	0.000522484	0	0.000296099	0.00396747	0.0372613	0.00460271	0.0266821	0.233128	0	0.00503392	0.000383776	0.0121263	0.0866188	0.000247878	0.000606652	0.0148832	0.0434748	0.00718898	0.00281775	0.0383867	0.00011944	0.000762966	0.000173712	0.0469848	0.00276667	0
Parabacteroides distasonis	0.101346	0	0.0204551	0.0044229	0	0.000180846	0.0606849	0.000248135	0.018319	0	0.00123641	0.00560989	0.00104695	0.111577	0	0	0.000897327	0.00430493	0.00373208	0	0.111388	0.0050002	0.0695099	0.0306126	0.0307411	0.00389864	0	0.0192129	0	0.000183652	0.00382016	0	0.0821533	0.000196568	0.000234163	0.0048693	0	0.0860795	0	0.000356513	0.00015058	0.00322903	0.000480978	0.100657	4.48803e-05	0.129016	0.00026488	0.00346161	0.00392519
Enterococcus faecalis	5.41777e-05	0.120443	0	0.000358899	0.00686185	0.000108612	1.28652e-05	0.00215426	0	0.000110415	0.000189967	0	0.00010777	0	0.00120433	0.00164898	0.000207807	2.19192e-05	0	0.0027122	0.0007549	0.00429818	6.00803e-05	4.97216e-05	0	0	0.000315993	0.000108856	0.000193798	0.8363	0.07464	0	5.73277e-05	6.22076e-05	0.303676	0.00139436	8.05796e-05	0	0.000133663	0.00588247	0	0.000426979	0.000343556	0	9.27527e-05	0	0.169585	0.694093	0.0124683
Enterocloster bolteae	0.10739	0	0.000539346	0.00180294	0	0.00975051	0.00174815	3.9476e-05	0.00402881	0.0868891	0.00999441	0.00527005	0.0231897	0.00293699	0	0	0.00653754	0.00421067	0.00289893	0	0.0189165	0.0493849	2.00268e-05	0.000294254	2.93797e-05	0.0012831	0	0.00156982	0.089874	0	0	0.00553506	0.19006	0.636014	0	0.00180322	0.0246021	0.0379374	0.0983434	0.000118838	0.0281181	0.00895714	0.00103067	0.00411819	0.194006	0.00387334	6.95872e-05	0.000773618	0.00554145
Roseburia intestinalis	0.000690766	0	0.0039545	0.000715687	0	0.184849	0.0217459	0	0.0644478	0	0.0473456	0.00829776	0.0072326	0.0262203	0	0	0.00296544	0.0146047	0.00255306	0	7.98011e-05	0.000237781	1.20161e-05	0	0	0.0250204	0	8.37353e-06	0.0832364	0	0	0.00830258	0.000163793	0.00616908	0	0.00236701	0.497513	0.00901311	0.00110746	0	0.00803789	0.00483805	0	0.000327893	0.00245645	0.00242048	0.00104942	0.00799843	0
Flavonifractor plautii	0.0377607	0	0.00420943	0.112996	0	0.0401634	0.00888339	0	0.0114512	0.0742951	0.038091	0.0195013	0.0125332	0.0120898	0	0	0.107995	0.00549843	0.0115405	0	0.0653451	0.000569542	0.000102137	0.000115338	0	0.00989464	0	0.000329432	0.0266715	0	0	0.0285978	0.0297285	0.048028	0	0.0018992	0.0375831	0.00701982	0.0391852	0	0.0430498	0.0579953	0.116672	0.00535483	0.0391117	0.00583728	0.000135807	0.00128499	0.0153544
Bacteroides ovatus	0.112897	0	0.00743497	0.0689635	0	8.07494e-05	0.00656577	0	0.0150864	0	0.000175855	0.0147727	0.000476787	0.0021922	0	0	0.000117712	0.157623	0.0686516	1.16519e-05	0.0150099	0.0026439	0.0162257	0.133195	0.033572	0.00101167	0	0.213837	0	0	0	0	0.0971322	0	0.00190675	0.1136	0	0.000823313	0	0	0	0.000298257	0.000526786	0.00742029	0	0.0116573	0	0.000668721	0
Bacteroides fragilis	0.0135805	0.00911458	0.0193891	0.00276774	0	0.000745494	0.00422015	0	0.00344773	0	0.000618205	0.00691236	0.0229062	0.55892	0	0	0.000176115	0.230285	0.00769675	0	0.0105172	0.000143801	0.0252748	0.0251021	0.02271	0.142522	0	0.0223124	0	0.000255801	0.00558331	0	0.0019273	0.000339509	0	0.00179491	0.000788912	0.00253494	0	0.000415932	0	0.00118675	0.00357298	0.108151	0.000350067	0.0265262	8.53004e-05	0.000760506	0.000692681
Lactobacillus amylovorus	0	0.159505	0	5.48904e-05	0.0150961	0	0	0	0	0	5.9161e-05	0	0	0	0	0	2.0826e-05	0	0	0	0	3.96302e-05	0	0	0	0	0	0	0	0.00434207	0.0733666	0	0	1.15055e-05	0	8.61556e-05	0	0	0.455607	0.680069	0	5.33723e-05	0.00018323	0	0	0	0	0	0
Stenotrophomonas maltophilia	0	0	0	0	0	0	0	0	0	0	0	0	0	0	0	0	0	0	0	0	0	0	0	0	0	0	0	0	0	0	0	0.226937	0	0	0	0	0	0	0	0	0	0	0	0	0	0	0	0	0
Citrobacter freundii	0	0	0	0.00012667	0	0	0	0	0.000144419	0.00129152	0	8.6181e-05	0.00122684	0	0	0	8.10401e-05	0	0	2.50964e-05	0	0	1.40187e-05	0	0	0	0.179456	0	0.00409399	0	0	0.138376	3.82185e-05	9.22388e-05	0	0	0.000189554	0	7.47143e-05	0	0.00513849	0	0	2.08907e-05	0.000101729	0	0	0	0.091203
Alistipes onderdonkii	0.00117159	0	0	0.000261785	0	0	0.024818	0	0.120172	0	0.0173944	0.0649561	0.210869	0	0	0	7.87764e-05	0.000147954	0.0330712	1.52371e-05	6.78768e-05	0	0.000335448	9.37374e-05	8.66451e-05	0	0	8.63796e-05	0	0	0	0	0.00466265	0.000892357	0	0.00292098	0	0.00218828	0	0	0.000374319	0.00163257	0	0.000655332	0.00441323	0.00789598	0	0	0
Bacteroides thetaiotaomicron	0.0119834	0	0.0101422	0.00380644	0	0.000388509	0.0063376	0	0.011136	0	0.000366907	0.0222818	0.00598772	0.0196592	0	0	0.000349514	0.109634	0.0105975	0	0.0639207	0.000247972	0.0276299	0.0387629	0.0404812	0.00318306	0	0.02677	0	3.27951e-05	0.00117543	0	0.00418765	0.000423168	0.000744303	0.0421913	0	0.260643	1.57654e-05	0	8.8336e-05	0.00209565	0.0073521	0.00933588	0.000194482	0.0443108	3.70383e-05	0.000131122	0.00496421
Bacteroides stercoris	0.00149779	0.0110677	0.00297272	0.0997633	0	0.00010413	0.00186431	0	0.00106418	0	8.03287e-05	0.00363423	0.000590428	0.000693499	0	0	0.000129936	0.0010861	0.000913308	0	0.00149145	0	0.00138685	0.00134941	0.00118863	0.00106102	0	0.0012644	0	0.000249242	0.00430992	0	0.203805	0.000339314	0	0.000335553	0	0	0	0.000475351	0.000267907	0.000596514	0	0.39106	0	0.0194011	0	9.17852e-05	0
[Clostridium] innocuum	0.000189622	0	0.000204362	0.000470791	0	0.0219417	0.000871425	3.9476e-05	0.00229153	0.0562606	0.00285004	0.00164232	0.0010619	0.00171719	2.38919e-05	0	0.0562477	0.000655383	0.00326636	0.000239312	0.00579062	0.0212916	0	0	0	0.00155452	0	0	0.00658915	0	0	0	0.00663636	0.0407545	0	0.000334797	0.0421377	0.00192829	0.0231987	0	0.0105597	0.00246612	0	0.00414453	0.0171832	0.00149736	0.000937182	0.0666361	0
Blautia wexlerae	0.000490986	0	0.000724746	0.000183672	0	0.174639	0.0246924	0	0.0630236	0.00986792	0.0932953	0.00158866	0.00427836	0.00694864	0	0	0.00385552	0.00508415	0.00217643	0	0.0012759	0.0166968	1.10147e-05	0	0	0.0375059	0	0	0.0356105	0	0	0	0.00109196	0.00239684	0.000100355	0.0249851	0.00210121	0.0012133	0.00800631	0	0.0869402	0.00535921	0.00229037	0.00136198	0.00146609	0.000951824	0.000234576	0.00251754	0.00207804
Faecalibacterium prausnitzii	0.0040385	0	0.00158011	0.00052357	0	0.0519971	0.00913653	0	0.016318	0.00100043	0.00647677	0.0478386	0.00395226	0.0318775	0	0	0.0158603	0.00416245	0.00164632	0	0.000334798	0	0.000102137	0	0	0.102623	0	0	0.00271318	0	0	0	0.000797128	0.00232021	0	0.00722195	0.00306279	0.00173329	0.00192863	0	0.00452935	0.0161781	0.0138339	0.000319719	0.00287533	0.0143219	0	0.000655609	0
Erysipelatoclostridium ramosum	0.000101583	0.0104167	6.10978e-05	5.91128e-05	0	0.00997057	0.000164977	0	0.000717407	0.0273369	0.000506396	0.000156101	0.00119707	0.000255963	0	0	0.000522007	0.00017097	0.00063787	0	0.000710872	0.000733725	8.91192e-05	0	0	0.000838947	0	0	0.00140504	0.000150857	0.00568126	0.0267528	0.00836712	0.000145671	0.000334518	0.000132256	0.00329686	0.00108331	0.000162909	0.000277288	0.00511735	0.00110669	0	0.000583123	0.0291094	9.7623e-05	0	0.00135055	0
Bacteroides xylanisolvens	0.0144113	0	0.0120047	0.0338822	0	6.45398e-05	0.0210315	0	0.0926601	0	0.000142746	0.00626519	0.000712036	0.00965415	0	0	0.000104583	0.0212539	0.044264	0	0.00570165	0.000189093	0.0125077	0.0504426	0.0226906	0.000863622	0	0.0752254	0	0	0	0	0.00490015	0	0.000317792	0.0193155	0	0.00110497	0.000100304	0	0.000159278	0.000463084	0	0.00808607	3.29123e-05	0.0142788	4.60173e-05	0.000681833	0
Prevotella copri	0	0	0	5.91128e-05	0	3.68265e-05	0.000226654	0	0.0255958	0	0	0.00201631	0	0.000141511	0	0	0	0	0.00017504	0	0.000188037	0	0.000240321	0	0	0	0	0.000579096	0	0	0	0	0	0	0	0	0	0	0	0	0	0	0	0	0	0.00270473	0	0	0
Parabacteroides merdae	0.00144022	0	0.00111661	0.0139021	0.0073193	5.40072e-05	0.00185637	0	0.00055254	0	0.000137861	0.000495947	0.000159348	0.00295606	0	0	5.65923e-05	0.00106198	0.0416584	1.88223e-05	0.0834701	0.0006522	0.012704	0.0271268	0.103117	0.000148049	0	0.0175465	0.000145349	0	0	0	0.031058	0	0.00014217	0.00122205	0.000468896	0.000563319	0	0	0	0.000287269	0.000664208	0.000507281	2.09442e-05	0.00753851	0.000649854	0.010752	0
Dysosmobacter welbionis	0.0135659	0	0.00146213	0.000202672	0	0.00663408	0.00718178	0	0.00589134	0.000113761	0.0465038	0.0176167	0.00985472	0.0130347	0	0	0.0167142	0.015932	0.00956043	0	0.000637491	0.000160785	3.30442e-05	0	0	0.00167789	0	0	0.0900921	0	0	0	0.00126394	0.00972622	0	0.000491238	0.0124085	0.00502654	0.00248751	0	0.0096733	0.0658442	0.0124596	0.0014737	0.0209322	0.0115726	0	0.00018357	0
Roseburia hominis	0.000686251	0	0.0015148	9.50026e-05	0	0.0123071	0.00183896	0	0.0060085	0.0013668	0.0246088	0.0061286	0.0075833	0.00251497	0	0	0.00343176	0.0033361	0.000660735	0	0	0	0	0	0	0.0219853	0	0	0.00460271	0	0	0	0.00154239	0.00573031	0	0.00180851	0.00301598	0.000909977	0.000637699	0	0.195424	0.00275182	0.0018552	0.000893759	0.00257314	0.0016237	0	0.000458926	0.00877396
Lacticaseibacillus rhamnosus	0.000170434	0.016276	0	6.96686e-05	0.00274474	0.000319935	0	0	0	0	0	5.20338e-05	0.000678209	5.49242e-05	5.30931e-06	0.0082708	6.47416e-05	0.000245495	0	0	0.000473303	3.05719e-05	0	1.01889e-05	0	0.000172724	0	0	0.000169574	0.041066	0.106279	0	0	4.50469e-05	0.215062	0.000909168	0.000213344	0	0	0.000772445	0	5.65119e-05	0.000503882	0	3.29123e-05	0	0.216569	0.013676	0
[Ruminococcus] gnavus	0.00130591	0	0.00121985	0.00135748	0	0.0458216	0.00210572	0	0.0063459	0.0336799	0.0113187	0.00241307	0.00521181	0.00129234	0	0	0.135047	0.00104883	0.0118407	0	0	0.000280808	0	0	0	0.00594665	0	0	0.0196463	0	0	0	0.00604398	0.0227397	0	0.00179717	0.00216107	0.00370491	0.0216943	0	0.0251212	0.0128125	0.00137422	0.00247737	0.0405748	0.00142989	0.000316509	0.000668721	0
Klebsiella pneumoniae	0	0.0227865	4.635e-05	0.00149049	0	0.000140135	3.3298e-05	0.000637255	0.000146975	0.213284	0.00163914	0.000183744	0.000224765	0	0.000506596	0.000578438	0.0005125	0	5.83466e-05	0.00164381	4.12764e-05	0.000826573	0.00286383	0	0	0.00236879	0.010182	7.75654e-05	0.00210756	0.00053128	0.00068567	0	0.000163793	0.000187793	0.00155551	0.000380898	0.00105521	0.000151663	0.00104189	0.00110915	0.000299797	0.000387734	0	3.63317e-05	0.000203458	0	0.000153765	9.17852e-05	0
Lactobacillus johnsonii	1.69305e-05	0	5.05637e-05	0.000139337	0.00869167	5.79663e-05	0	0	0	0	0.000102039	2.7643e-05	0.000346373	0	0	0	0	5.47979e-06	0	0.0121547	0	0	5.00669e-06	0	0	0	0	0	0	0	0.000783622	0	0	4.21217e-05	4.18148e-05	0.00383166	6.21614e-05	0	0.00184798	0.00217869	0	0	0.000297749	0	0	0	0.00119757	0.000170458	0
Subdoligranulum variabile	0.00338611	0	0.00138418	4.43346e-05	0	0.00130932	0.000796883	0	0.00241976	0	0.00773489	0.00506516	0.00278538	0.000790021	0	0	0.00946857	0.000269606	0.00110885	0	9.17254e-05	5.09531e-05	0	0	0	0.000567523	0	0	0.00123547	5.90311e-05	0.00068567	0	6.27875e-05	0.000427848	0	0.00412791	0.00306433	0	0.000490098	0.000118838	0.00113882	0.0641379	0.0179794	6.67594e-05	0.00562201	0.00138395	0	6.55609e-05	0.034634
Akkermansia muciniphila	0	0	0	1.05558e-05	0	0.00018107	5.78932e-05	0	0.000103095	0	0.000181825	0.000450417	0.103965	2.43121e-05	0	0	0	0.000547979	0	0	1.65106e-05	0	0.02843	2.32306e-05	0.00191217	0.000493498	0	2.49002e-05	0	0	0	0	0	0.00316615	0	0.00207983	0	0.228729	0	0	0	0	0	0	0.000607381	0.000264156	0	0	0.0036943
Enterocloster clostridioformis	0.00291657	0	0.000292848	0.0087508	0	0.0271261	0.00125435	0	0.00189363	0.0578784	0.00903264	0.000717091	0.000878932	0.000767486	0	0	0.00235922	0.000514005	0.00340986	0	0.0039818	0.00304247	0	0	0	0.000320774	0	0	0.00133236	0	0	0.0369004	0.00318032	0.00496003	0	0.000194228	0.00604961	0.0106164	0.034969	0.000118838	0.0294079	0.00489142	0.000435171	0.00764827	0.00278557	0.000196682	7.85661e-06	0	0
Bacteroides cellulosilyticus	0.00104744	0	0.00415676	0.000494014	0	0.000267048	0.000660663	0	0.0763395	0	5.15623e-05	0.00203907	0.00091835	0.000715227	0	0	2.67116e-05	0.00103787	0.000645755	0	0.00215646	0	0.141105	0.0599227	0.0676604	0.00155452	0	0.0388261	0	0	0	0	0.000707042	0	0	0.000281895	0	0.000151663	0	0	0.000133186	0	0	0.00141512	0	0.003078	6.73424e-06	0	0
Bacteroides sp. M10	0.00759165	0	0.00138207	0.00150315	0	0	0.000513471	0	0.00114598	0	0	0.00166671	0.000109867	0	0	0	0	0.0137236	0.130122	0	4.95317e-05	0	0.00295495	0.0450086	0.0101499	0.000123375	0	0.0747441	0	0	0	0	0.00140862	0	0	0.00519352	0	0	0	0	0	0	0	0.000334705	0	0.000702024	0	0	0
Schaalia odontolytica	0.000314908	0	0.000427684	0.000741021	0	0.000284528	9.42183e-05	0.000236856	0.000126526	0.000491012	0.000417926	0.000839045	0.000488109	6.25975e-05	0.000276084	0.00259434	0.00169777	0.000140283	3.44297e-05	0.00226405	0.000112822	0.000842425	4.20562e-05	1.46719e-05	4.9796e-06	0.000197399	0	0	0	0	0.000881575	0	0	8.97037e-05	0	0.00476879	0.000222553	0.000411656	0.000256359	0.00207966	0.00110454	0.00137198	0.0108793	5.99472e-05	7.77926e-05	5.59897e-05	0.00134011	9.17852e-05	0.0017317
Rothia mucilaginosa	6.09499e-05	0.00390625	0	0.000171005	0	0.000436391	0	0.000186101	1.57625e-05	2.42578e-05	0	0.000728473	8.52654e-05	0	0.00114681	0.00138998	0.000271643	1.42475e-05	0	0.000349557	0	0.000161918	0.000178238	4.1163e-05	7.17063e-05	0.000123375	0.000821583	0	0	0.00278102	0.00626898	0	0	3.80266e-05	0.000209074	0.000293987	0	0	1.62224e-05	0.00299075	0.000316338	0	0.000343556	0	5.38564e-05	6.31678e-05	0.00113809	0.000314692	0
[Clostridium] spiroforme	0	0.0110677	0	6.75574e-05	0	0.00129901	0.000345846	0	5.23997e-05	0.000526981	0.00434969	0	0.000440305	0.000150557	0	3.66919e-05	0.0109667	0.00033098	0	0	0	3.05719e-05	0	0	0	0.000394799	0	0	0.00734012	0.000209888	0.00489764	0	0	0.00231319	0.00643111	0	0.0007091	0	0.00043709	0.000237676	0.00679045	0.0118298	0	0.00010082	0.0107174	5.74253e-05	0.000305286	0	0
Ligilactobacillus salivarius	0	0	4.21364e-05	0	0	0	0	3.38366e-05	0.000152939	0	0.000458633	4.06514e-05	0.000104974	0	1.23884e-05	0	0	0	0	0	0	0.000580865	0.0069533	0	0	0.000764922	0	3.2172e-05	0	0.000137739	0	0	0	4.27068e-05	0	0	0	0	0	0	0	0	0	9.08292e-06	0	0	0.266695	0.0131384	0.000923574
Bacteroides caccae	0.00355767	0.0123698	0.00520595	0.00100069	0	1.79277e-05	0.00206599	0	0.065264	0	6.67597e-05	0.00233502	0.000498173	0.003793	0	0	8.23984e-05	0.00343693	0.00307502	0	0.00403592	3.05719e-05	0.00445896	0.00389418	0.00251072	0.00189997	0	0.00553887	0	0	0.00734646	0	0.000952732	0.000179797	0	0.00248869	0	0	0	0.000732833	0.000170021	0.000339071	0	0.00135563	0	0.011498	0	9.17852e-05	0
Proteus vulgaris	0	0	0	0	0	0	0	0	0	0	0	0	0	0	0	0	0	0	0	0	0	0	0	0	0	0	0	0	0	0	0	0.0839483	0	0	0	0	0	0	0	0	0	0	0	0	0.000146609	0	0	0	0
Hungatella hathewayi	0.000898447	0	0.000221216	0.000684019	0	0.00211644	0.00302142	0	0.00201164	0.00444337	0.0080117	0.0018537	0.00227043	0.00135711	0	0	0	0.000350707	0.000608959	0	0.000180699	0.000441594	0	0	0	0.000493498	0	0	0.00215601	0	0	0	0.00165158	0.00236038	0	0.000840395	0.00603656	0.00253494	0.00123381	0	0.00349592	0	0.00153455	0.00504965	0.00213032	0.000627371	2.91817e-05	0.000157346	0
Alistipes finegoldii	0.0523233	0	0	0.000263896	0	1.26988e-05	0.000137354	0	0.0030166	0	0.0138952	0.00608145	0.00696534	3.55392e-05	0	0	8.55675e-05	0.000188505	0.000483068	0	0.000162354	3.28364e-05	0.000852139	0.000950416	0.00085201	0	0	0.00056918	0	0	0	0	0.00025388	0	0	0.000204808	0	0.0025566	0	0	0	0.00120402	0	5.26809e-05	0.269869	0.00521422	0	0	0
Ruthenibacterium lactatiformans	0.0194408	0	0.00507322	0.000441235	0	0.00188316	0.00202361	0	0.00237929	0.000156421	0.0235672	0.00559526	0.0034819	0.00223663	0	0	0.0152885	0.000281661	0.00530849	0	0.000144926	0.000127949	6.5087e-05	0	0	0.000838947	0	2.20356e-06	0.00251938	0	0	0.0129151	0.000333047	0.000658932	0	0.000427755	0.00966878	0.0024916	0.000384082	0	0.00554334	0	0.00652756	0.000539979	0.00101729	0.00172563	0	0.00011801	0.00623413
Ruminococcus bicirculans	6.65935e-05	0	0	3.58899e-05	0	0.00518305	0	0	0.000837117	0	0.020988	0	0.000651791	0.00579515	0	0	0	0	0.000110123	0	0	0	0	0	0	0.000345449	0	0	0.142975	0	0	0	0	0.000403082	0	0.00023655	0.000708333	0.0145163	0	0	0.167872	0	0	0.000669865	0	0.00126623	0	0.000222907	0
Veillonella parvula	0.000110613	0	0	0	0	0.0115083	0.00577116	0	0.000267111	0.0264762	0	0.000351228	6.03846e-05	0.00194561	0	0	0.00177473	0.0024144	0	0	0	0	0	0	0	0.000394799	0.000660075	0	0.00981105	0	0	0	6.82473e-05	0.000841655	0	3.24973e-05	0.0158895	0	6.85452e-05	0	0.056461	0.00108942	0	0.000272033	0.0448175	4.73759e-05	4.15278e-05	0.000708057	0
Simiaoa sunii	0.000207681	0	0.000842728	5.48904e-05	0	0.011616	0.0026226	0	0.00120221	0.000969477	0.00636713	0.0168557	0.00228693	0.00242474	0	0	0	0.000282757	0.00255726	0	0	6.68052e-05	0	0	0	0.0133985	0	0	0.00317345	0	0	0	7.64369e-05	0	0	0.00080034	0.00127853	0	0.000393449	0	0.0657944	0	0	0.000269763	0	0.00235731	0	0.000157346	0
Staphylococcus haemolyticus	0	0	0	0	0	0	0	6.20337e-05	0	0	0	0	0	0	2.96436e-05	3.66919e-05	0	0	0	2.6889e-05	0	0	7.00937e-06	0	0	0	0	3.5257e-06	0	0.000104944	0	0	0	0	0	0	0	0	0	0	0	0	0.000297749	0	0	0	0	0	0
Citrobacter portucalensis	0	0	0	0	0	0	0	0	0	7.94653e-05	1.1398e-05	0	0	0	0	0	0	0	0	0	0	0	0	0	0	0	0.0192124	0	0.000581395	0	0	0.0618081	0	0	0	0	0	0	0	0	0.000351809	0	0	0	0	0	0	0	0.00253983
Pediococcus acidilactici	0	0.0214844	0	0.00362488	0.123056	0	0	0	0	0	0	0	0	6.20321e-05	0	1.29501e-05	0	0	0	0	0	0.000199283	0.000320428	0	0	0	0	0	0	0.000609988	0.0104809	0	0	0	0	4.08105e-05	0	0	0.0111338	0.051734	0	0	0.00036646	0	0	0	0.000135807	0.000157346	0
Bacteroides eggerthii	0.0098073	0	0.00347204	0.000597461	0	7.70892e-05	0.0970884	9.02308e-05	0.00445909	0	0.000294719	0.00330415	0	0.00166154	0	0	0	0.00214698	0.00164553	0	0.00104108	0.00039517	0.00184747	0.00152629	0.00135346	0.0010857	0	0.00110266	0	0	0	0	0.00150417	0	0	0.000394502	0	0	0	0	0	0	0	0.00267991	0	0.00322012	0	0.00011801	0
Lachnoclostridium sp. YL32	0.00344706	0	0	0.00185994	0	0.00318912	0.000359846	0	0.00176327	0.0446169	0.0177847	0	0.00112271	0.000341661	0	0	0	0.00123953	0.00062578	0	0.00542372	0.00522666	0	0	0	0.000370124	0	0	0.00191376	0	0	0.00553506	0.00156696	0.00278199	0	0.000371073	0.0139303	0.0207995	0.0101081	0	0.00808496	0.00914708	0	0.0141498	0.00211536	0	0	0	0.000923574
Faecalibacterium sp. HTFF	0	0	0.000145371	0	0	0.00624617	0.00199902	0	0.00174666	9.78678e-05	0.00076258	0.00434645	0.000472035	0.00262449	0	0	0	0	0.000145341	0	0	0	0	0	0	0.0105609	0	0	0	0	0	0	7.09772e-05	0	0	0.000642388	0	0.000108331	4.82101e-05	0	0.000667465	0.00157134	0	0	0.000305186	0.00123034	0	0	0.00265528
Parabacteroides johnsonii	0	0	0.000250712	0.149714	0	0.000111824	0.0199875	5.07548e-05	0.00198011	0	0	0.000954495	0.000205755	5.26627e-05	0	0	4.43683e-05	0.000225768	0.000361118	0	0.000217389	0	0.0105291	0.0203211	0.0793181	0.000123375	0	0.0130063	0	0	0	0	0.00075618	0	0.000175622	0.0119945	0	0	0	0	0	0.000130291	0	0.00131339	0	0.00509937	0	0	0
Blautia obeum	0.000497758	0	0.00142	0.000268119	0	0.00824974	0.00168306	0	0.00193495	0.026196	0.00932844	0.00272852	0.0287067	0.00203187	0	0	0.00421726	0.00117925	0.00114564	0	0.000176113	0.000327232	2.80375e-05	0	0	0.00412071	0	0	0.0305717	0	0	0	0.000966381	0	0	0.00755675	0.00531518	0.00186329	0.0459472	0	0.00441612	0.00965569	0.00412267	0.00273895	0.0019867	0.00124756	0.000493844	0.000747394	0.00507966
Bacteroides sp. D2	0.00514237	0	0.000752135	0.00106403	0	0	0.000171409	0	0.000620702	0	0	0.000848801	0	0.000186662	0	0	0	0.00935072	0.0518735	0	3.21039e-05	0	0.0023211	0.0353794	0.00810281	0	0	0.0581337	0	0	0	0	0.000944542	0	0	0.00362836	0	0	0	0	0	0	0	0.000164855	0	0.000386185	0	0	0
Staphylococcus epidermidis	0	0.0253906	0	0	0	0	0	0	0	0	0	0	0	0	0	5.39587e-05	0	0	0	0.000195393	0	0	0	0	0	0	0.000526656	0.00018532	0	0.000341069	0.00832599	0	0	0	0.00868074	8.53998e-05	0	0	0	0.000633801	0	0	0.000114519	0	0	0	0	0	0
Bacteroides zhangwenhongii	0.00106888	0	0.0293164	0.0599108	0	0	0.00040109	0	0.000907409	0	9.44405e-05	0.00102929	0	0.000267836	0	0	2.53533e-05	0.00375147	0.00725731	0	0.000826446	0	0.000791058	0.00395164	0.0014401	0.000123375	0	0.00736408	0	0	0	0	0.000616955	0	0	0.00119938	0	0.000216661	0	0	0	0.000124012	0.000229037	0.0148469	3.29123e-05	0.00317275	7.85661e-06	0.000170458	0
Bacteroides intestinalis	0	0	0	0.000291341	0	3.51831e-05	0.000244438	0	0.00162652	0	0	0.00165045	9.42112e-05	0.000220343	0	0	0	0.00169216	0.000421567	0	0.00184093	0.0010553	0.0217631	0.103756	0.0906243	0	0	0.0651214	0	0	0	0	0.00156423	0	0	0.000132256	0	0.000129997	0	0	0	0	0	0.00272442	0	0	8.97899e-06	9.17852e-05	0
Alistipes shahii	0.000933437	0	0.000227537	0.000363121	0	0	0.000240654	0	0.000649671	0	0.0101654	0.00343586	0.0850621	3.34392e-05	0	0	0.000263946	0.0001085	0.00738531	0	0.000195375	0	0.00677205	0.000100666	0.000123992	0	0	0.000104449	0	0	0	0	0.000319397	0	0	0.000172311	0	0.00138663	0	0	0	0.00145518	0	0.000122619	0.00263597	0.0339197	0	0	0
Ruminococcus sp. FMBCY1	0.00349785	0	0.00810283	0	0	0.0288139	0.00270433	0	0.00509044	0	0.0147962	0.00158378	0.0180728	0.00709662	0	0	0.000164797	0.000816489	0.000184238	0	2.75176e-05	0	0	0	0	0.00513238	0	0	0.115068	0	0	0	0	0.00047621	0	0.00480279	0	0	0	0	0.00220175	0.0130699	0	5.58599e-05	0.000445811	0.00202424	2.80593e-05	0	0.000577234
Bacteroides faecis	0.00214341	0	0.00880651	0.000762132	0	0.00013528	0.00191842	0	0.00227108	0	8.03287e-05	0.00244071	0.000437369	0.00311711	0	0	0.000126767	0.00505237	0.00357596	0	0.00758752	9.62448e-05	0.00644061	0.00413627	0.00371628	0.00523108	0	0.00432008	0	0	0	0	0.00267802	0	0	0.00152057	0	0.0041599	0	0	0	0.000428549	0	0.00285839	0	0.0128633	0	0.000340917	0
Lactococcus lactis	0.017408	0.00585938	0	0	0.00548948	3.95904e-05	0	0.00010151	0	7.77924e-05	0.000100411	0	0	0.000921031	0.000102204	0.000161876	0.00499008	0.0003255	0.000335624	0.00251591	0.000337549	0.00401963	0.000151202	0	0	0	0.00126397	0	0.000508721	0.000354187	0.116368	0	0.000548708	0	0	0.000281139	0	0	0.00948231	0.000495157	0	0.000323374	0	0	3.29123e-05	0	0.000102136	0.000314692	0
Staphylococcus hominis	0	0	0	0	0	0	0	0	0	0	0	0	0	0	0	0	0	0	0	0	0	0	0	0	0	0	0	0	0	0	0	0	0	0	0	0	0	0	0	0	0	0	0	0	0	0	0	0	0
Anaerostipes hadrus	0.00205875	0	0.00032445	0.000103447	0	0.00757722	0.000592932	0	0.000329309	0	0.00315453	0.000699204	0.00114284	0.000438829	0	0	0.00825794	0.00133269	0.00022629	0	4.67799e-05	7.92604e-05	0	0	0	0.00162854	0	0	0.0323886	0	0	0	0	0	0	0.0175803	0.00220865	0	0.000644096	0	0	0.00129663	0	7.99297e-05	0.000379987	0.000400542	0	0.000432702	0
Lachnospira eligens	0.000465025	0	0.000305489	8.6558e-05	0	0.00198714	0.000651961	0	0.000662025	0	0.00375591	0.00383749	0.0106587	0.00378057	0	0	0	0.0189952	0	0	0	0	0	0	0	0.00177659	0	0	0.00259205	0	0	0	1.91092e-05	0	0	0.000516178	0	0.000411656	0	0	0.00149387	0.00322432	0	0	0	0.0100351	0.000118972	0.000144234	0
Intestinimonas butyriciproducens	0	0	0.000404509	0.000160449	0	0.00168132	0.000420388	0	0.00195839	0.000141365	0.0112981	0.00417246	0.0018968	0	0	0	0.00460389	0.000110692	0.000475446	0	0.000171526	0	4.00536e-05	0	0	0.000320774	0	0	0.000896318	0	0	0	0.00260159	0.00118194	0	0.000339332	0	0.000411656	0.000240365	0	0.0178532	0.00909057	0.122856	0.000232977	0.0025133	0.001829	0	0	0.00473332
Cellulosilyticum lentocellum	0	0	0	0	0	0	0	0	0	0	4.07071e-05	0	0	0	0	0	0	0	0	0	0	0	0	0	0	0	0	0	0	0	0	0	0	0.000292317	0	9.06901e-06	0	0	0	0	0	0	0	1.08995e-05	0.000481716	0	0	0	0
Cellulosilyticum sp. WCF-2	0	0	0	0	0	0	0	0	0	0	0	0	0	0	0	0	0	0	0	0	0	0	0	0	0	0	0	0	0	0	0	0	0	0.000564938	0	0	0	0	0	0	0	0	0	0	0.000475732	0	0	0	0
Providencia alcalifaciens	0	0	0	0	0	0	0	0	0	0	0	0	0	0	0	0	0	0	0	0	0	0	0	0	0	0	0	0	0	0	0	0.0442804	0	0	0	0	0	0	0	0	0	0	0	0	0	0	0	0	0
Phocaeicola coprophilus	0.00118062	0	0.0190225	0.000185783	0	0	0.00205805	0	0.00106418	0	0	0.00112198	0.000228819	0.00171953	0	0	0	0.00105541	0.000225239	0	0.00054118	3.62333e-05	0.000953275	0.000821222	0.00111842	0	0	0.000538991	0.000314922	0	0.000783622	0	0.000453162	0	0	5.36583e-05	0.00212577	0.00379157	0	0	1.72238e-05	0	0	0.00049729	0	0.0322414	0	0	0
Lacticaseibacillus paracasei	0	0	0	0.00012667	0	0.000227533	0	6.76731e-05	0	0	0	0	0.000225045	9.04635e-06	0	0.000664772	0.00190965	0.00130419	1.02501e-05	0	0.000229313	0	2.20295e-05	1.05964e-05	0	0	0	0.000555077	0.000557171	0.00260393	0.0147909	0	0	0	0.111662	0.000724009	0	0	2.21629e-05	0	1.19373e-05	8.31981e-05	0.000137422	0	0	0	0.0812329	0.00826067	0
Anaerobutyricum hallii	0.00019978	0	0.000657328	7.38909e-05	0	0.0225567	0.000924399	0	0.00108804	0	0.0244498	0.00116588	0.00543825	0.00348922	0	0	0.00156919	0.00339309	0.00385718	0	0.000138505	0.000602379	0	0	0	0.00705702	0	0	0.00772771	0	0	0	9.82761e-05	0	0.000275977	0.0400926	0	0.000454989	0.00121828	0	0.00221624	0.00447543	0	0	0.0014272	0.000684797	0	0.000472038	0
Clostridium sp. C1	0.000576767	0	0	0	0	0.000934258	0.000917966	0	0.000316528	0	0.00270621	0	0.000935682	0.000258144	0	4.9642e-05	0.0424542	6.57575e-05	0.000505933	0	4.40282e-05	0	1.60214e-05	0	0	0.000419473	0	0	0.0756056	3.27951e-05	0.00127339	0	0	0.0150681	0.000301066	0	0.0018211	0	0.000133663	0	0	0.0160698	0.00382492	0	0.0155675	0.000241186	0.000654344	0.000878516	0
Lactobacillus gasseri	0	0.00455729	0.000351839	0.000418012	0.0494053	0.000156569	0	0	6.305e-05	0	0	5.52859e-05	0.00538472	0.000216628	0	3.23752e-05	0.000590371	6.46616e-05	4.284e-05	0.00680112	5.50352e-05	0	0	9.37374e-06	0	0	0	2.13745e-05	0	0.000163975	0.00137134	0	0	4.68019e-06	0	0.0206327	0.000194926	0	5.20944e-05	0.000217869	0	0	0	0	0	0	0.00860636	0.000406477	0
Klebsiella variicola	0	0	0	9.50026e-05	0	0	0	0	0	0.00277878	0.000184539	0	0	0	0	0	4.21047e-05	0	0	2.24075e-05	0	0.000201548	0.000357478	0	0	0.000172724	0.00124291	0	0.000193798	0	0	0	0	0	0	0	3.37667e-05	0	0.000170449	0	5.2183e-05	0	0	0	0.000164561	0	0	0	0
Klebsiella grimontii	0	0	0	0	0	0	0	0	0	0.000131327	0	0	0	0	0	0	0	0	0	0	0	0	0	0	0	0.000345449	0.000161508	0	0	0	0	0	0	0	0	0	2.30227e-05	0.000584985	0	0	0	0	0	0	0	0	0	0	0.00334796
Dysosmobacter sp. Marseille-Q4140	0.00218065	0	0.000998633	0.000297675	0	0.00239156	0.00187112	0	0.00585556	0	0.0122632	0.00729611	0.0048994	0.00173682	0	0	0.0124584	0.000233439	0.000888602	0	0.000206382	0.000101906	0	0	0	0.000863622	0	0	0.00288275	0	0	0	0.000267529	0.00120183	0	0.000351424	0.00277194	0.00277326	0.00121348	0	0.0035771	0.0150322	0.0142461	0.000431439	0.00980187	0.00177014	0	7.8673e-05	0.00588779
Alistipes dispar	0.000358927	0	0	0.0479806	0	0	0.0031251	0	0.000645837	0	0.0221094	0.00340659	0.00197872	0	0	0	2.17314e-05	0.000135899	0.00861138	7.43928e-05	0.000209134	5.20854e-05	0.000566758	0.00157031	0.000446172	0	0	0.00222494	0	0	0	0	0	0	0	0.0110423	0	0.00175496	0	0	0	0	0	5.35892e-05	0.000347075	0.00152895	0	0	0
[Ruminococcus] lactaris	0.000685122	0	0.00161593	0.000111892	0	0.00223663	0.000583094	0	0.000578527	0.000951074	0.00348561	0.00116263	0	0	0	0	0	0.00015453	0.000513292	0	0.0002605	0	0	0	0	0.0012831	0	0	0.0248062	0	0	0	0.000136495	0.00157586	0	0.00074517	0	0.000324992	0	0	0.000994377	0	0	0.000203911	0	0.000693411	0.000399565	0.000406477	0
Alistipes communis	0.00057451	0	0.000501423	0.000453902	0	0	0.000625852	0	0.00151618	0	0.0156228	0.0078945	0.0180652	0	0	0	5.84032e-05	0.000307964	0.00082316	0	0	0	0.000636851	0.000301998	0.000277862	0	0	0	0	0	0	0	0.000139224	0	0	0.00234132	0	0.00478821	0	0	0	0	0	0.000287474	0.000748006	0.00592342	0	0	0
Flintibacter sp. KGMB00164	0.00340304	0	0.000849048	0	0	0.00275893	0.00147003	0	0.0036995	0	0.00768442	0.00237079	0.00339328	0.00205699	0	0	0.00542516	6.79494e-05	0.000308291	0	0	0	0	0	0	0.00106102	0	0	0.00210756	0	0	0	0.000838077	0.000511506	0	0.000198762	0	0	0.000170678	0	0.00479777	0.0797304	0	0.000453238	0.00127759	0.00205152	0	0.000144234	0
Vescimonas coprocola	0.000724627	0	0.00162014	8.6558e-05	0	0.000616639	0	0	0.0372813	0.000136346	0.00166682	0.0357375	0.0132185	0.00451881	0	0	0	0.000112884	0.000814224	0	0	0	0	0	1.09551e-05	0.000148049	0	2.15949e-05	0.000339147	0	0	0	0	0.000260336	0	0.000726276	0	0.00223161	0.000100304	0	0.00153906	0	0	0.000123074	0	0.00193093	0	6.55609e-05	0
Enterocloster asparagiformis	0.0224792	0	0	0.00010767	0	0.0025907	0.00149879	0	0.00195753	0.00422003	0.00431658	0.0058099	0.00304747	0.00187082	0	0	0.02938	0.000546883	0.00121634	0	0	0.000258162	0	0	0	0.000542848	0	0	0.00479651	0	0	0	0.00107285	0	0	0.000884228	0.0014489	0.000714982	0.00099025	0	0.00234807	0.00466851	0	0.00227164	0.00138231	0.00121167	0	7.8673e-05	0.00334796
Streptococcus salivarius	0	0	5.68841e-05	0.000990139	0	0.00700167	0.000333737	0.000377842	0.000109912	0.000647433	0.00207606	0.0050863	0.00330899	0.00010056	9.91071e-05	0.00020936	0.000311937	0.00180724	0	0.00054495	0.00181891	0.00534102	6.70897e-05	0	0	0.00293631	0.000175552	0.000158216	0.00368217	0.000413218	0.00205701	0	0.000218391	0.00496939	0	0.00687355	0.00480715	0.00558986	0.000220487	0.00273327	0.00191133	0.00981423	0.00112228	0.000145781	0.00848239	0	0.000436603	0.000131122	0
Dorea longicatena	0.000390531	0	0.00423471	0.000183672	0	0.00531273	0.00109316	0	0.00114512	0.00283566	0.00801442	0.00319357	0.00460405	0.000936862	0	0	0	0.000452631	0.00568748	0	0.000107319	0.000203812	0	0	0	0.00439213	0	0	0.00329457	0	0	0	0.000292098	0.00266362	0	0.00672618	0.00137446	0	0.00118994	0	0.00315213	0.00570613	0	0	0.0015738	0.000905884	0.00346252	0.00704124	0.00103902
Phocaeicola salanitronis	0	0	0.00833247	0.000255452	0	0.000124971	0.00141138	0	0.000581935	0	0	0.00140166	0.000184509	7.19669e-05	0	0	5.02539e-05	0.000678399	0.000223136	0	0.00125205	0	0.000589789	0.000376172	0.000398368	0.000197399	0	0.000316652	0	0	0	0	0.00049138	5.69424e-05	0	0.000183647	0	0.000216661	0	0	0	0.000359478	0	0.00121847	0	0.00839271	0	0	0
Lactococcus cremoris	0.000941338	0	0	0	0.00457457	5.19904e-05	2.38384e-05	6.20337e-05	0	0	0	0	0	0.000134322	0.000303958	9.2809e-05	0.0014886	0	9.64558e-05	0.0160079	0.00010365	0.00333007	0.000279374	0	0	0	0.00935341	0	0.000508721	0.000236124	0.0222353	0	0.000786209	0	0.000493414	0.00158783	0	0	0.00245118	0.00140625	7.98093e-05	6.90701e-05	0	4.9956e-05	0	0	0	0.000157346	0
Citrobacter sp. LUTT5	0	0	0	0	0	0	0	0	0	0	0	0	0	0	0	0	0	0	0	0	0	0	0	0	0	0	0.165363	0	0	0	0	0	0	0	0	0	0	0	0	0	6.30971e-06	0	0	0	0	0	0	0	0
Faecalibacterium sp. I4384	0.000251701	0	0.000326557	1.2667e-05	0	0.0216773	0.00390495	0	0.00126696	7.02641e-05	0.000669225	0.0125564	0.000453723	0.00713474	0	0	0	0.000177545	0.000198168	0	0	0	0	0	0	0.0269203	0	0	0.000193798	0	0	0	5.73277e-05	0	0	0.000674129	0.00040827	0	6.80882e-05	0	0.000725446	0.00143477	0	0	0.000173537	0.0028124	0.000118972	0.00018357	0.00242438
Blautia sp. SC05B48	0.000130929	0	0.000391869	0	0	0.00232164	0.000585364	0	0.000560208	0.00301048	0.00282996	0.000837419	0.00150123	0.00109735	0	0	0	0.00297882	0.00441726	2.24075e-05	9.44771e-05	0	0	0	0	0.00145582	0	0	0.00213178	0	0	0	0	0	0	0.0116227	0.000518011	0.000216661	0.0014808	0	0.00106754	0.0532625	0	0	0	0.000756578	0.000213251	0.000537599	0
Blautia hansenii	0.000615143	0	0.000120089	4.22234e-05	0	0.00165816	0.000345467	0	0.000253052	0	0.00941583	0.000679691	0	0	0	0	0.00346843	0.000116172	0.000410791	0	0	4.41594e-05	0	0	0	0	0	0	0.000460271	0	0	0	0.00107558	0.000755071	0	0.000278116	0.000947002	0.000476655	0.0636115	0	0.000794171	0.00142693	0	0.000670319	0.0335137	0	6.84648e-05	0	0.0017317
Sutterella wadsworthensis	0.000821695	0	0	0	0	0	0	0	0	0	0	4.71556e-05	0	0.000200231	0	0	0	4.60303e-05	0	0	0	0	0	0	0	0	0	0	0	0	0	0	0.00125848	0	0	7.70866e-05	0	0	0	0	0	0	0	0	0	0.00236879	0.000101014	0.00153412	0
Paraprevotella xylaniphila	0.00130252	0	0.0022564	0.000238562	0	0	0.000121084	0	0.000107781	0	0	0.00033822	5.84277e-05	0.000526465	0	0	0	0.000138091	0.000178456	0	0.000487062	0	0.000679909	0.000838339	0.000639381	0.000197399	0	0.000877238	0	0	0	0	0	0	0	0.000204053	0	0.000151663	0	0	0	0.00021035	0	0.000161676	0	0.00550996	0	0	0
Bifidobacterium adolescentis	0	0	0	0	0	0.000107118	0	0	0	1.9239e-05	0.0129378	0.00171712	7.1567e-05	0	0	0	0	1.20555e-05	0	0	0	5.77469e-05	0	0	0	0.000172724	0	0	0	0	0	0	0	4.07567e-05	0.00163914	0.108278	0	0	0	0	7.043e-05	0	0	0	8.37767e-05	0.000607273	0	0	0
Lactobacillus panisapium	0	0.00976562	0	0	0	0	0	0	0	0	0	0	1.24404e-05	0	0	0	0	0	0	0	0	0	0	0	0	0	0	0	0	0.000242683	0.00372221	0	0	0	0	6.42388e-05	0	0	5.25513e-05	0.000316901	0	0	0.000251941	0	0	0	0	0	0
[Clostridium] scindens	0.000725756	0	0.000299168	0.000470791	0	0.00320346	0.000602013	0	0.000783865	0.00658726	0.00478553	0.0017724	0.00249786	0.00044109	0	0	0.0182155	0.000316732	0.000972968	1.52371e-05	0	0.00016305	0	0	0	0.00133245	0	0	0.00237403	0	0	0	0.0229011	0	0	0.000807897	0.00234448	0.00422489	0.00195742	0	0.00144799	0.00422897	0.00327523	0.00136698	0.00160372	0.000858508	0	0.000524487	0.00219349
Roseburia sp. NSJ-69	0	0	0.000585696	6.12239e-05	0	0.0109816	0.00166377	0	0.00205679	0	0.0150828	0.00200818	0.00132595	0.00212444	0	0	0	0.000595106	0.000468087	0	0	0	0	0	0	0.0073778	0	0	0.00496609	0	0	0	0	0.00274727	0	0.00057437	0.0113594	0.000823313	0.00063747	0	0.0017246	0	0	0	0	0	0.00011336	0	0
Clostridium sp. M62/1	0	0	0.00077531	0	0	0.0302085	0.000487362	0	0.00211218	0	0.00690338	0.00303259	0.00545139	0.000392062	0	0	0.0188095	0.00026851	0.000569799	0	0	3.96302e-05	0	0	0	0.000666223	0	0	0.00382752	0	0	0	0.000136495	0.00165718	0	0.000837372	0.00266833	0.00028166	0.000743487	0	0.00206259	0.0110528	0.00407686	0.000271125	0.00203158	0.000752272	0	7.8673e-05	0.00184715
Odoribacter splanchnicus	0	0	0.00113768	0.000403233	0	3.07012e-05	0.000151355	0	0	0	5.42761e-05	0.00818882	0.0115174	0.000153303	0	0	4.07464e-05	0.000133707	0.000141136	0	0	0	0.000270361	0.000421003	0.000440197	0	0	0.000310041	0	0	0	0	0.000313937	0	0	0.000532048	0	0	0	0	6.99184e-06	0.00013657	0	0.000490932	0	0.00521278	0	0	0
Blautia pseudococcoides	0.000589183	0	0	0.00835812	0.00960659	0.00127817	0.000275087	0	0	0.0354516	0.00216019	0	0.000748937	0	0	0	0	0.000184121	0.000350605	0	0.000133919	7.35989e-05	0	0	1.69307e-05	0	0	0	0.000436047	0	0	0	0.000636065	0	0	0	0.00124553	0.000584985	0.0299275	9.90315e-05	0.000871252	0.00201402	0	0.00203594	0.000945479	0	0	0.000393365	0.00150081
Bacteroides salyersiae	0.0010892	0	0.00293691	0.00108936	0	5.00482e-05	0.000904723	0	0.000767677	0	0.00069962	0.00183257	0.000345395	0.000889046	0	0	6.60998e-05	0.00162421	0.00139638	0	0.000533842	3.73656e-05	0.00118859	0.00183318	0.00167613	0.000468823	0	0.00182785	0	0	0	0	0.0011875	0	0	0.000457985	0	0.000216661	0	0	0	0.000219768	0.000137422	0.00192376	2.09442e-05	0.00815296	1.12237e-05	0	0
Clostridioides difficile	0.00103389	0	0.00181397	0.000323009	0	0.00285589	0.000714773	0.000118428	0.0010629	0.00528821	0.00452609	0.00293666	0.00236493	0.00043164	3.98198e-05	6.04338e-05	0.00450656	0.000412081	0.00117035	0.000134445	0.000667761	0.000404228	9.01205e-05	1.58946e-05	0	0.000838947	0.000681142	1.89506e-05	0.00247093	0.000104944	0	0	0.000570547	0.00138144	0	0.000415663	0.00185563	0.000541653	0.00185049	0	0.00297597	0.00671864	0.016422	0.000344243	0.00297108	0.000512521	0	0.000498263	0
Bacteroides luhongzhouii	0.0018443	0	0.000779523	0.00121603	0	0	0.000285304	0	0.00201377	0	6.45886e-05	0.000421148	0.000150542	0.000181088	0	0	0	0.00380517	0.00452606	0	0	0	0.000798067	0.00924455	0.0024405	0.000148049	0	0.0184449	0	0	0	0	0.0013513	1.30655e-05	0	0.00202163	0	0	0	0	0	0	0	0.000179388	0	0	0	0	0
Bifidobacterium longum	5.3049e-05	0	4.42432e-05	0.000202672	0	0.000630533	2.91358e-05	0	0.000175944	3.26226e-05	0.00116965	0.00406026	0.00292502	0.00370836	0	0	0	0	0.000109597	0.000217801	0.000148595	0	2.10281e-05	0	1.59347e-05	0.00283761	0	1.34417e-05	0	0	0	0	3.00288e-05	8.36585e-05	0	0.0561916	0	0.00125664	3.10738e-05	0	0.000218111	0.00055884	0.00036646	0	0.000131649	0.00448061	0.000120094	0.000196683	0.000577234
Blautia producta	0.00160389	0	0	0.00225684	0.00274474	0.00208305	0.00043628	0	0.00049801	0.0138211	0.00307583	0.000738229	0.00167763	0	0	0	0.0059938	0.000256454	0.000374785	0	0	0	3.00402e-05	1.87475e-05	0	0.000986996	0	0	0.00249516	0	0	0	0.00134584	0.00128393	0	0.000402815	0.0149939	0.00307659	0.00538011	0	0.000974936	0.022352	0.00105357	0.00111402	0.0025881	0	5.27516e-05	0	0
Wujia chipingensis	0	0	0	5.27792e-05	0	0.00105676	0.000234978	0	0.000243254	0	0.00881933	0.00377245	0.00120699	0	0	0	0	0.000128227	0.000104866	0	0	0	0	0	0	0.00101167	0	0	0.00118702	0	0	0	0	0.00565309	0	0.00032195	0.00176584	0.000194995	0.000114699	0	0	0.000572968	0	0	0	0.000368958	0	0.000144234	0
Streptococcus sp. LPB0220	0	0	0.000294955	0.000928915	0	0.0022252	0.000155895	0	0	0	6.40459e-05	0.000559363	0.000336449	7.48747e-05	4.24745e-05	0	6.29306e-05	0.000678399	2.23399e-05	0.0100206	0.000281597	0.00200982	0.00146596	3.58648e-05	4.53144e-05	0.000296099	0.00478906	6.83104e-05	0.000266473	0	0	0	8.18967e-05	0.000486935	0	0.000616692	0.000187252	0	3.67859e-05	0	0	0.000759771	0.0187353	1.22619e-05	0.00020645	0	0.00280257	0.00018357	0
Coprococcus comes	0.000213325	0	0.00467714	0	0	0.00327876	0.000834343	0	0.00186722	0.000683402	0.00508405	0.0093921	0.00127045	0.000633567	0	0	0.00206358	0.00109048	0.000501728	0	9.44771e-05	0.000215135	0	0	0	0.00209737	0	0	0.00181686	0	0	0	9.55462e-05	0	0	0.0132166	0.000650776	0	0	0	0.0219875	0.00331223	0.00254231	0.000173484	0.000607381	0.000825489	0	0	0
Anaerotruncus colihominis	0.000649004	0	0.000865903	8.6558e-05	0	0.0016486	0.00167361	0	0.000954697	0.000393144	0.00242343	0.00263909	0.00109224	0.00133272	0	0	0.00287851	0.00129323	0.000297778	0	0.00213445	2.7175e-05	0	0	0	0.000444148	0	0	0.0025436	0	0	0	0.00327041	0.020351	0	0.000515422	0.00426458	0.00194995	0.000341812	0	0.0118537	0.0103998	0	0.000954614	0.00429954	0.0006245	0	9.17852e-05	0
Pseudomonas aeruginosa	5.3049e-05	0	0	0	0	0	0	0	9.4149e-05	0	0	0	0	2.80275e-05	0	1.07917e-05	0.000108657	0	0	0	0	0	0	0	0	0	9.1287e-05	0	0	0	0	0	0	0	0	0	0	0	0	0	0	0	0	3.49692e-05	0	0.000172276	0	0	0
Catenibacterium mitsuokai	0	0	0	0	0	0	6.28122e-05	0	0	0	0	5.36598e-05	0	0	0	0	0.000461793	0	0	0	0	0	0	0	0	0.000296099	0	0	0.000872093	0	0.000489764	0	0	0	0	0.0305323	0	0	0	0	9.56689e-05	0	0	0	0	0.00102073	0.0762574	0.00449748	0.000692681
Streptococcus parasanguinis	0	0	0.000174866	0.000542571	0	0.0014623	0.000306493	0	6.98663e-05	0	0.0001612	0.00161467	0.000232313	3.36007e-05	2.16797e-05	0	0.000329141	0.000562227	2.73335e-05	0.00702071	0.00021372	0.00138366	0.000887186	1.83399e-05	0	0.000222074	0.00272457	5.1343e-05	0.000532946	0	0	0	0.000308478	0.000344579	0	0.000823012	0.000170368	0.000108331	3.86138e-05	0.000118838	0.000110505	0.000538433	0.0138797	1.36244e-05	0.000158577	0	0.00241423	0.000131122	0
Streptococcus sp. HSISM1	0	0	0.000240177	0.000855024	0	0.00213019	0.000136976	0	9.3297e-05	0	5.31906e-05	0.000595136	0.000332675	6.60706e-05	0	0	9.96024e-05	0.000623601	0	0.00960384	0.000219224	0.00173014	0.00139787	3.62723e-05	4.03348e-05	0.000296099	0.00433262	7.38193e-05	0.000363372	0	0	0	8.46266e-05	0.000406397	0	0.000616692	0.000159624	0	3.90708e-05	0.000198063	4.14395e-05	0.000657736	0.0135361	0	0.000179521	0	0.0023828	0.00011801	0
Brevundimonas diminuta	0	0	0	0	0	0	0	0	0	0	0	0	0	0	0	0	0	0	0	0	0	0	0	0	0	0	0	0	0	0	0	0.0184502	0	0	0	0	0	0	0	0	0	0	0	0	0	0	0	0	0
Lactobacillus paragasseri	0	0	0.000446646	0.000183672	0.021043	6.54362e-05	0	0	0	0	0	9.91894e-05	0.00281236	1.53465e-06	0	0	0	0	0	0.00013086	9.53944e-05	5.66146e-06	0	0	0	0.000148049	0	0	0	0	0.000489764	0	0	0	0	0.0384261	0.000374503	0	0	0	0	0	0	0	0	0	0.0151431	0.000865404	0
Vescimonas fastidiosa	0	0	0.000872223	8.44468e-05	0	0.000599085	0.000239519	0	0.0191493	0.000108742	0.0012744	0.0163679	0.00450858	0	0	0	0	0.000111788	0.0013559	0	5.04489e-05	0	1.50201e-05	0	0	0	0	0	0.000532946	0	0	0	6.55174e-05	0.000263846	0	0.000400548	0	0	0	0	0	0.0022228	0.00355008	7.81131e-05	0.000499668	0.00134949	0	0	0
Terrisporobacter sp. MCA3	0.000137702	0.03125	0	0	0	0.000323894	0	0	6.39021e-05	0.000473446	0	0	0.000147747	0.00019692	0	0	0	0	0	0	0.000112822	0	0	0	0	0	0	0	0	0.000432895	0.0146929	0	0	0.000820789	0.000292703	0	0	0	0	0.000812058	0.000403481	0	0	1.22619e-05	0.000589429	0	0	0	0.000923574
Cutibacterium acnes	0	0	0	0	0	0	0	0	0	0	0	0	0	0	6.63663e-06	0	0	0	2.89105e-06	0	0	1.69844e-05	0	0	0	0	0	0	0	0	0	0	0	0	0	3.24973e-05	0	0	0	0.000118838	0	0	0.000458075	0	0	0	0	0	0
Streptococcus oralis	1.80592e-05	0	0	2.95564e-05	0	0.000137296	0	0	0	0.000194063	0.000188338	0.00023903	0	0	1.72552e-05	2.80585e-05	0.000550982	0.000611545	0	0.000200771	0	0.000137007	2.20295e-05	0	0	0.000148049	8.42649e-05	0	0.000145349	6.55901e-05	0	0	0.000297558	0.000136311	0	0.000365783	0	0	0.000140518	0.00243617	0	0.000332792	0.00964247	5.94931e-05	0.000176529	0	0.000762092	0	0
[Ruminococcus] torques	0.000714469	0	0.003491	0.000228006	0	0.00444211	0.000773423	0	0.000830301	0	0.00541567	0.00168134	0.00191777	0.000815302	0	0	0.00429105	0.000393449	0.00106942	0	0.000222893	0.000314777	0	0	0	0.00189997	0	0	0.00210756	0	0	0	0.000161064	0.00161272	0	0.0016226	0.0006078	0.000346658	0.000883776	0	0.00221863	0.00275495	0.00167197	0.000264313	0.000819814	0.00075945	0.000809231	0.000590048	0.00300162
Lactobacillus delbrueckii	1.24157e-05	0	0	0	0	0	0	0.00103202	0	0	0	0	0	0	0.0020839	0.00209576	0	0	0	0.000732276	1.1007e-05	0.0132784	0.000140187	0	0	0	0	0.000430576	0	3.93541e-05	0.00127339	0	0.000313937	0	0	0.00664531	0	0	0.00132932	0.00170334	0	0	0.00453494	0	0	0	0.000848514	0	0
Blautia sp. NBRC 113351	0.000445838	0	0	0.0054236	0.00503202	0.00157921	0	0	0	0.0050565	0.00212383	0.000526842	0	0	0	0	0.00495884	0.00021152	0.000241271	0	8.62218e-05	0	0	0	0	0.000518173	0	0	0	0	0	0	0.00230403	0.00072504	0	0	0.00209584	0.00855812	0.00318575	0	0.00159874	0.00210664	0	0.0022076	0.0102686	0.000490986	0	0.000275356	0
Klebsiella quasipneumoniae	0.000923279	0	0.00332246	0.000532015	0	0	0.000385955	0	0	0.00450025	0.000133519	0.00024716	0	0	0	0	0.000106846	0	0	5.28816e-05	0	0	0.0280966	0	0	0.022923	0.00147464	0	0.000242248	0	0	0	4.64081e-05	0	0	0	0	0	0	0	0	0	0	0	5.68484e-05	0	0	0	0.000577234
Streptococcus mitis	0	0	1.47477e-05	0.000114003	0	0.000521248	2.64871e-05	0	4.13233e-05	0.000690094	0.000390245	9.10591e-05	0	3.40046e-05	0	0	0.00123371	0.000111788	8.93596e-05	0	1.37588e-05	0.000129081	0	0	0	0	0	0	0.000242248	9.18262e-05	0.000979528	0	0.000428593	0.000184478	0	0.001117	0.000185717	0	0.000639984	0.0123987	0.000146829	0.000307676	0.000435171	0	0.000143617	2.15345e-05	0.00316846	0.00030158	0.00277072
Actinomyces pacaensis	0	0	0.00027178	0.000215339	0	7.42506e-05	3.63251e-05	0.000248135	9.84092e-05	0.000199082	0.000579669	8.13028e-05	6.5836e-05	0	0	1.51084e-05	9.91497e-05	0	0	0.000292194	0	0.000263824	0.000132177	0	0	0	0	1.36621e-05	0	0	0	0	6.00576e-05	0	0	0.000311369	9.05561e-05	0	0	0.00015845	4.82608e-05	8.16283e-05	0	0	0	0	0.000135807	0	0
Providencia rettgeri	0	0	0	0	0	0	0	0	0	0	0	0	0	0	0	0	0	0	0	3.13705e-05	0	0	0	0	0	0	0	0	0	0	0	0.0156827	0	0	0	0	0	0	0	0	0	0	0	0	0	0	0	0	0
Eggerthella lenta	0.000255087	0	0	0.00511536	0	0.00722778	0.000383306	0	0.000224509	0	0.00230511	0.000147971	0.0017341	0.000532684	0	0	0.000326424	0	0.00126917	9.05262e-05	0	0.000394037	6.2083e-05	0	0	0	0	0	0	0	0	0	0.00154785	0.00147992	0	0.000213877	3.22318e-05	0.000909977	0.00468506	0	0	0.00695881	0.00925311	1.77117e-05	0.0106546	0.000213909	0	0.000157346	0
Bacteroides humanifaecis	0.000459382	0	0.000625726	0.00100703	0	0.000139463	0.00113327	0	9.2445e-05	0	2.71381e-05	0.00426189	0.00117848	0.00101222	0	0	0	0.0052891	0.00131911	0	0.00209776	0	0.00564254	0.00128991	0.00133155	0.00446616	0	0.000907427	0	0	0	0	0.000586927	0	0	0.000301544	0	0.000454989	0	0	0	0	0	0.000247509	0	0.00178736	2.91817e-05	0.000236019	0
Faecalibacterium sp. I4179	0.00021784	0	0	0	0	0.00131321	0.000484335	0	0.0108634	0.000459226	0.00158432	0.0018033	0.000449251	0.00108782	0	0	0.00109427	0.00134255	0.000267553	0	6.60423e-05	0	0	0	0	0.00505836	0	0	0.000145349	0	0	0	0.000103736	0.000182723	0	0.000795805	0.000263994	0.000129997	9.2993e-05	0	0.000538201	0.00118675	0	0	0.000227394	0.0010394	0	0.00011801	0
Klebsiella michiganensis	0	0	0	2.95564e-05	0	0	0	0	0	0.0259065	0	0	0	0	0	0	0	0	0	0	0	0	9.81312e-05	0	0	0.000222074	0.000919892	0	0	0	0	0	0	0	0	9.82476e-06	0.00033383	0.000151663	0	0	4.80902e-05	0	0	0	0	0	0	0	0.000577234
Bacteroides caecimuris	0.00116708	0	0.00190246	0.00250596	0	5.31856e-05	0.0015283	0	0.00174666	0	0.000577498	0.00115125	0.00015851	0.0015525	0	0	0	0.00240344	0.00267028	0	0.000534759	0	0.000367491	0.00286959	0.000964051	0.000246749	0	0.00646503	0	0	0	0	0.000799858	0	0	0.00136489	0	0.00028166	0	0	0	0	0	0.000451875	0	0.00360918	0	0	0
Sellimonas intestinalis	0	0	0	0.000909914	0	0.0271599	0.000326548	0	0	0.00181265	0.00483926	0	0.00206831	0.000595686	0	0	0	0.000123843	0.000270181	0	0	4.98208e-05	0	0	0	0.000592198	0	0	0.00150194	0	0	0	0.00158607	0.000633776	0	0.000207076	0	0.000151663	0.00711842	0	0	0.00545497	0	0	0.00102926	0.000776677	2.46922e-05	0.00041959	0
Pediococcus pentosaceus	0	0	0	0.0020985	0.0704483	0	0	0.000248135	0	0	0	0	0	0	0	0	0	0	0	0	0	0	0.000519695	0	0	0	0	0	0	0	0	0	0	0	0	0	0	0	0	0.000732833	0	0	0	0	0	0	0	0	0
Pusillibacter faecalis	0.00457689	0	0.00120089	0.000166782	0	0.000876889	0.000251627	0	0.00168744	0.00476374	0.00530929	0.00319357	0.00318375	0	0	0	0.0021075	0.000100828	0.00141661	0	0.000144926	3.73656e-05	0	0	0	0.000246749	0	0	0.00196221	0	0	0	0.000300288	0.000265601	0	0.000470077	0.000438199	0.00175496	0.000305483	0	0.000942876	0.00263565	0	8.03838e-05	0.00126563	0.0015591	0	0	0
Blautia argi	0.00115128	0	0.000174866	4.22234e-05	0	0.0026173	0.000358711	0	0.000273075	0.00538524	0.00309265	0	0	0	0	0	0.00695225	0.00015453	0.000391605	1.70297e-05	0.000138505	8.9451e-05	6.00803e-06	0	0	0.00111037	0	0	0	0	0	0	0.00164612	0	0	0.000383921	0.000691449	0.000606652	0.00225582	0	0.000829642	0.00216943	0	0	0.00175931	0	2.24475e-05	9.17852e-05	0.00115447
Lachnoclostridium phocaeense	0.000659162	0	0.00022543	9.71138e-05	0	0.00208014	0.000614879	0	0.000325049	0	0.00510196	0.000600015	0.00202666	0.000283587	0	0	0.0103998	0.000213712	0.000299618	0	0	0	3.10415e-05	0	3.18695e-05	0.00125842	0	0	0.00174419	0	0	0	8.46266e-05	0.000610375	0	0.000269047	0.000942397	0.000173329	0.000822999	0	0.00138319	0.00645177	0.00302329	0	0.00785705	0.000821182	0	0	0
Anaerostipes caccae	0.00259037	0	0	5.48904e-05	0	0.00116246	0.000161193	0	0.000904001	0.0226075	0.00140304	0	0	0.000487049	0	0	0.00270783	0	0.000219457	0	0	0	0	0	0	0.000419473	0	0	0.00145349	0	0	0	0.00123937	0	0	0	0.010483	0.00168996	0.0048859	0	0.000651606	0.00204228	0	0.00219988	0.00252826	0.000165098	5.49963e-05	0.000249131	0
Parabacteroides goldsteinii	0	0	0.000695251	0.000247007	0	2.16627e-05	0.00180112	0	0.000394915	0	0	0.00023903	0.0016561	0.00141866	0	0	0	0.000644424	0.00020395	0	0.000286183	9.05833e-06	0.000943261	0.00108735	0.00637937	0.000838947	0	0.000969347	0	0	0	0	0.00507214	0	0	0.000161731	0	0.00028166	0	0	0	0	0	0.000255684	0	0.00125187	0	0	0
Oscillibacter sp. NSJ-62	0.00123367	0	0.000366587	0.000263896	0	0.00082475	0.000493038	0	0.00288582	0	0.00228937	0.00298706	0.00152276	0	0	0	0	0.000129323	0.000373471	0	0.00039075	0	0	0	0	0.000148049	0	0	0.000750969	0	0	0	0	0.000543292	0	0.000169288	0.00086412	0	0.000211805	0	0.00122238	0.00537177	0	0	0.00171144	0.000901577	0	0	0.00461787
Alistipes senegalensis	0.00435679	0	7.16319e-05	6.12239e-05	0	0	0.000152868	0	0.000645411	0	0.0106593	0.00285535	0.00749007	0	0	0	0	0	0.00046099	0	0	0	0.000577772	0	0	0	0	0	0	0	0	0	4.9138e-05	0	0	0.000142837	0	0	0	0	0	0.000899481	0	2.90653e-05	0.00235771	0.00307225	0	0	0
Bacteroides sp. CBA7301	0.000785577	0	0.00222059	0.0023814	0	0	0.000240654	0	0.000894629	0	0	0	0	0.00038132	0	0	0	0.00196177	0.00299328	0	0	0	0.000407545	0.00398832	0.00137736	0.000271424	0	0.00806019	0	0	0	0	0.000737071	0	0	0.000832837	0	0	0	0	0	0	0	0.000889217	0	0	0	0	0
Collinsella aerofaciens	0.00242107	0	0	0	0	8.70241e-05	0.000273195	0	0.00324069	0	0	0.00260006	0.00453346	0	0	0	0	2.7399e-05	2.86476e-05	0	0	0	0	0	0	0.00120907	0	0	0.000314922	0	0	0	0	0	0	0.00272372	0	0.00424656	2.8789e-05	0	0	0	0	1.40785e-05	8.67687e-05	0.000743658	0	0	0
Bacteroides sp. A1C1	0.000361185	0	0.000516171	0.000903581	0	0	0.00332791	0	0.000196392	0	0	0.00259031	0.000839794	0	0	0	2.39951e-05	0.0023059	0.00176144	0	0.00151163	0	0.00277271	0.000298737	0.00032467	0.00503368	0	0.000201406	0	0	0	0	0.00107558	6.84478e-05	0	0.000329507	0	0	0	0	0	0.000246455	0.00103067	0.00142602	4.48803e-05	0.00386329	1.23461e-05	0.000249131	0
Citrobacter werkmanii	0	0	0	0	0	0	0	0	0	4.51698e-05	0	1.13824e-05	1.95691e-05	0	0	0	0	0	0	0	0	0	0	0	0	0	0.0064884	0	0.000314922	0	0	0.0138376	0	0	0	0	2.37902e-05	0	0	0	0.000111187	0	0	0	0	0	0	0	0
Butyricimonas virosa	0.00212422	0	0.000326557	0	0	0	0.00570267	0	0.000253904	0	0	0.00010732	0.000111963	0.00019482	0	0	0	0	0	0	0.000234817	0	1.30174e-05	0	0	0.00278826	0	0	0	0	0	0	0	0	0	0	0	0	0	0	0	0.000109884	0	0.000688031	0	0.00466437	0	0	0
Lactobacillus helveticus	1.58018e-05	0	0	0.000154115	0.0526075	0	0	0.000637255	0	0	1.89967e-05	0	2.20851e-05	0	2.03523e-05	0.000101442	0	0	0	3.76446e-05	0	0	0	0	0	0	0	0	0	3.27951e-05	0	0	0	0	0	0.000183647	0	0	0.00175476	0.00237676	0	2.19768e-05	0	0	0	0	0.000507313	0	0
Escherichia albertii	3.83759e-05	0	0.000212789	0.000928915	0	0.000108388	2.30816e-05	0	0	0.000342956	0.000436923	3.73993e-05	8.19106e-05	0	0	0	0.000392524	0	0	0	0	0	0	0	0	0	0.00367255	0	0	0	0	0	0.000275719	4.42668e-05	0	4.2322e-05	0.000562522	0.000173329	0.000319649	0	0	0.000158547	0	0	0.000406915	0	0	0	0
Klebsiella oxytoca	0	0	0	4.43346e-05	0	0	0	0	0	0.000655798	5.10196e-05	0	2.44614e-05	0	0	0	3.12389e-05	0	0	0	0	0	9.91325e-05	0	0	0.000172724	0.000379192	0	0	0	0	0	0	0	0	0	5.98591e-05	0.000108331	2.39908e-05	0	0	0	0	0	3.88963e-05	0	0	0	0.000808127
Eubacterium ventriosum	5.64351e-05	0	0.000252818	0	0	0.000704485	0	0	0	0.00032539	0.00267581	0.000837419	0.000877115	0	0	0	0	0.000202752	0	0	8.25528e-06	0	0	0	0	0	0	0	0.00147771	0	0	0	0	0	0	0.000518445	0.000270133	0.000108331	0.000107387	0	0.00048346	0.00101094	0.000801631	0	0	0.00038475	0	0.000222907	0
Barnesiella viscericola	0.00100455	0	0.000351839	0.000219562	0	6.10289e-05	0.000840019	0	0	0	0	0.00176915	0.00295437	0.000101044	0	0	0	0.000487702	5.07247e-05	0	0.000143092	0	0.00119059	0.000829373	0.000826614	0.00130777	0	0.000412066	0	0	0	0	7.37071e-05	0.000420437	0	0.000664305	0	0	0	0	8.18557e-06	0.00112867	0.00923021	0	0.000676197	0.00225394	0	0	0
Butyricimonas faecalis	0.000329581	0	0.000568841	5.48904e-05	0	7.23832e-05	0.00155214	0	0.000350183	0	0	0	0.000130274	2.76237e-05	0	0	3.53136e-05	8.54848e-05	0.00025047	0	0.00191523	0	0.00219894	0.00646625	0.00263371	0.000394799	0	0.00946672	0	0	0	0	0.000131035	0	0	0.00036276	0	0	0	0	0	0.000191513	0	0.000179842	0	0.00417913	0	0	0
Faecalibacterium sp. I3333	0.000301364	0	0.000202255	0.000118226	0	0.00113662	0.000345467	0	0.00996787	7.52829e-05	0.000822826	0.00185696	0.000744744	0.00112126	0	0	0.0018843	0.000516197	0.000178719	0	0	0	2.00268e-05	0	0	0.00389864	0	0	0.000339147	0	0	0	6.82473e-05	9.84791e-05	0	0.000676397	0.000476571	0	0.000130007	0	0.000477662	0	0.000755823	4.45063e-05	0.000209442	0.000956131	0	6.55609e-05	0
Campylobacter curvus	0	0	0	0	0	0	0	0	0.000108207	0.028861	0	0	0	0	0	0	0	0	0	0	0	0	0	0	0	0	0	0	0	0	0	0	0	0.0181525	0	0	0.000471966	0	0	0	0	0.00234838	0	5.72224e-05	0.000146609	0	0	0	0
Dorea formicigenerans	0	0	0.000579375	5.06681e-05	0	0.00188585	0.000486227	0	0.000369354	0.000591389	0.00707055	0.000912217	0.000969649	0.00113774	0	0	0.000780521	0.000461399	0.000354547	0	0	8.03927e-05	0	0	0	0.00202334	0	0	0.00174419	0	0	0	8.46266e-05	0.000689549	4.18148e-05	0.00375759	0.000594754	0.000411656	0.000678141	0	0.00086409	0	0	0	0	0.000488115	0.000161622	0.000144234	0
Eubacterium sp. c-25	0	0	0	9.28915e-05	0	0.0011792	0.00155176	0	0.000218119	0	0.00739838	0.000502451	0.00288001	0.000261698	0	0	0.0242976	0.000236727	0	0	0	7.47312e-05	0	1.79324e-05	0	0.000641548	0	0	0.00140504	0	0	0	0	0.000395866	0	0	0.000442036	0	0	0	0.000440486	0.00329339	0.00318362	6.5397e-05	0.000855719	0.00052257	7.74438e-05	0.000262243	0.000692681
Bacteroides sp. CACC 737	0.000364571	0	0.000533025	0.000802245	0	6.44651e-05	0.000733314	0	7.92386e-05	0	0	0.00481963	0.000670801	4.53125e-05	0	0	0	0.00712702	0.00075246	0	0.0032269	0	0.00280575	0.000376988	0.000436213	0.00276359	0	0.000215288	0	0	0	0	0.000731611	1.36506e-05	4.18148e-05	0.000343111	0	0.000498321	0	0	0	4.08141e-05	0	0.000478216	1.79521e-05	0.00117291	1.45909e-05	0.000157346	0
Massilistercora timonensis	0.000967298	0	0.000263352	0.000124559	0	0.00110681	0.000486605	0	0.000293097	0.000969477	0.00399364	0.000827662	0.00152415	0	0	0	0.00908872	0.000175353	0.000258354	0	0.000497151	6.79375e-05	0	0	0	0.00113505	0	0	0.0025436	0	0	0	9.00864e-05	0.000453589	0	0.000104294	0	0	0.00112985	0	0.00136682	0.00530113	0.00426009	0.000118078	0.00338996	0.00127771	0.000162744	0.000524487	0
Salmonella enterica	6.65935e-05	0	0.000316023	0.00082969	0	0	3.89738e-05	0	0	0.000429113	0.00034194	0.000117076	9.25339e-05	0	0	0	0.000339554	0	0	0.000170297	0	0	0.000101135	0	0	0.000123375	0.00422729	0	0.000484496	0	0	0	0.000177443	0.000106279	0	0	0.00112888	0.000108331	0.000231226	0	0	0	0	0	0.000230386	0	0	0	0
Clostridium butyricum	0	0	0	0	0	0	2.76222e-05	0	0	0.00276539	0	0	0	0	0	0	0	0	0	0	0	0	0	0	0	0	0.000210662	0	0	0	0	0	0	0	0	0	0	0	0	0	0	0	0	0	0.00155585	0	0	0	0
Veillonella nakazawae	1.69305e-05	0	0	0	0	0.000214684	3.85955e-05	0	0	0.000271019	5.97038e-05	0.000351228	0	0.000248371	0	0	0	0.000180833	2.89105e-06	7.17039e-06	0	0	4.30576e-05	0	0	0.000197399	0.00357424	0	0.000363372	0	0	0	0	0.000153861	0	0	0.000368364	0	1.64508e-05	0	0.00233033	0.000114594	0.000343556	1.49868e-05	0.000879655	0	0	0	0
Coprobacter secundus	0.000402947	0	0	0.000713575	0	0.033488	5.78932e-05	0	7.37004e-05	0	0	0.000352854	0.000159768	0.000104679	0	0	0	0.000101924	0.000351131	0	6.1456e-05	0	0.000106142	0.000373727	0.00037098	0	0	0.00023534	0	0	0	0	0.000177443	0	0	0.000355958	0	0	0	0	0	0	0	0.000140331	0	0.00107242	0	0	0
Faecalicatena sp. Marseille-Q4148	0.000299106	0	0.000204362	6.54463e-05	0	0.00194553	0.000602392	0	0.000288411	0.0047629	0.00221284	0.0012293	0.000615169	0.000344327	0	0	0.00165476	0	0.000610011	0	0	6.2276e-05	0	0	0	0	0	0	0.000557171	0	0	0	0.000677013	0.00084887	0	0.000267536	0.000692984	0.000476655	0.00252909	0	0.000783257	0.00297472	0	0.00033743	0.00109807	0.000285691	0	0	0
Coprococcus catus	0	0	0.000530919	5.70016e-05	0	0.00201791	0.000522174	0	0.000795794	0	0.00573699	0.00155614	0.00120196	0.000854476	0	0	0	0.000201656	0.000450478	0	0	0.000114361	0	0	0	0	0	0	0.00181686	0	0	0	0	0	0	0.00125606	0.000247111	0	0.000611195	0	0.00197085	0.00172204	0	7.22092e-05	0	0.000663262	0.000508435	0.000563824	0
Bacteroides sp. HF-162	0.000281047	0	0.000303382	0.00128992	0	0.000103383	0.00123354	0	0.000213859	0	0	0.00171549	0.000528925	0.000624925	0	0	0	0.0038249	0.00059135	0	0.00283707	0	0.00198365	0.00118109	0.00108854	0.00148049	0	0.000806063	0	0	0	0	0.000390374	0	0	0.000203297	0	0.00095331	0	0	0	0	0	0.000142602	0	0.00136385	3.25488e-05	0.000367141	0
Megasphaera elsdenii	0	0	0	0	0	0	0	0	0	0	0	0	0	0	0	0	0	0	0	0	0.000121077	0	0	0	0	0	0	0	0	0	0	0	0	0	0	0.0534323	0	0	0	0	0	0	0	0	0	0	0	0	0
Escherichia fergusonii	0	0	0	0.000726242	0	0.000676323	0	0	0	0.000314515	0.000396759	3.90253e-05	5.71697e-05	0	0	0	0.000402484	0	0	0	0	5.09531e-05	0	0	0	0.000197399	0.00272457	0	0	0	0	0	0.000204742	5.65523e-05	0	0	0.000465059	0.000173329	0.000275095	0	1.33016e-05	0.000113024	0	0	0.000374003	0	0	0	0.000577234
Faecalibacterium sp. I3389	0.000872487	0	0.000181187	1.68894e-05	0	0.00099962	0.000535796	0	0.00131936	0.000127145	0.00110832	0.00175939	0	0.00130275	0	0	0	0	0.000211572	0	0	0	0	0	0	0.00271424	0	0	0.000411822	0	0	0	0	0.00012734	0	0.000822257	0	0	0.000167707	0	0	0.00228716	0	0	0	0.00085133	0	0	0
Bifidobacterium dentium	0	0	0	0	0	0	5.07038e-05	0	0	0.00309162	1.95394e-05	0.00198867	0.00198193	2.56044e-05	2.21221e-06	0	0	0.000688262	0	0	0	0	0	0	0	0	0	0	0.000968992	0	0	0	0	0.0054456	0	0.00036276	0	0	0	0	0.0160492	0.000651457	0	7.44799e-05	0.0193524	0	0	0	0
Shigella flexneri	3.95046e-05	0	0.000297062	0.000928915	0	7.15615e-05	0	0	0	0.000228358	0.000367992	1.95127e-05	6.22018e-05	0	0	0	0.000193319	0	0	2.86816e-05	0	0	0	0	0	0	0.00361637	0	0.000145349	0	0	0	0.000297558	4.11467e-05	0	0	0.000398293	0.000108331	0.000277151	0	0	8.94772e-05	0	0	0.000475732	0	0	0	0
Lactobacillus crispatus	0	0	0	2.95564e-05	0.00914913	0	0	0	0.000121414	0	0.000240443	0	0.000108608	0	0	0	0.000387544	0	0	9.68003e-05	0	9.51125e-05	0	0	0	0	0	0	0	3.93541e-05	0	0	0	0	0	0.000227481	5.21849e-05	0	0.00378324	0.00584286	1.85881e-05	0.000103605	0.000251941	0	0	0	0.000277226	0	0
Faecalitalea cylindroides	0.000853299	0	0.00130412	2.32229e-05	0	0	0.00011957	0	0.000194262	0	0.0014025	0.000460174	0.00196627	8.3921e-05	0	0	0.00303199	0.000267414	0.00027754	0	0	2.37781e-05	1.10147e-05	0	0	0.000172724	0	0	0.00101744	0	0.000587717	0	0	0.00012578	0	0.000142837	0.000407502	0.000108331	0.00228598	0	0.000392225	0.00329653	0	0	0.000451796	0.000176583	0.00507874	0.00677899	0
Enterococcus avium	0	0	0	0.00023434	0.00274474	0	0	0.000879751	0	7.69559e-05	0	0	0	0	0.000430496	0.000535271	0	1.97273e-05	0	0.00113292	0	0.000891113	0	0	0	0	0.000140442	0	0	0.000268919	0	0	0.000379455	0	0.000476688	0	0	0	0	0.000297094	0	0	0	0	0	0	0.000215496	0.000472038	0
Alistipes ihumii	0	0	0	0	0	0	0	0	0	0	0	0	0.00502115	0	0	0	0	0	0.00293231	0	0	0	0.000122163	0	0	0	0	0	0	0	0	0	0	0	0	0	0	0	0	0	0	0	0	0	0.000182513	0.00119445	0	0	0
Caproicibacterium amylolyticum	0	0	9.90205e-05	0	0	0	0	0	0	0	0	0	0	0	0	0	0	5.3702e-05	0	0	0	0	0	0	0	0	0	0	0	0	0	0	0	0	0	0	0	0	0.000201751	0	0	0	0	0	0	0	0	0	0
Faecalibacterium sp. IP329	0.000283304	0	0.000136943	0	0	0.000676024	0.000275087	0	0.000978554	8.86666e-05	0.0025309	0.00243421	0.000452326	0.00110511	0	0	0	0.000830737	0.000127469	0	0	0	3.10415e-05	0	0	0.00165322	0	0	0.000242248	0	0	0	3.82185e-05	9.80891e-05	0	0.000560767	0.000218716	0.000259994	0.000100533	0	0.000388303	0.000897911	0	1.63492e-05	0	0.00126623	0	0	0.00103902
Alistipes megaguti	0	0	0	7.38909e-05	0	0.000302904	4.91903e-05	0	0.000614738	0	0.00830751	0.00347488	0.0010988	0	0	0	0	0	0	0	0	0	0.000676905	0.00149735	0.00163779	0	0	0.000553094	0	0	0	0	0	0	0	3.55203e-05	0	0	0	0	0	0	0	0	0.000559508	0.002498	0	0	0
Butyrivibrio crossotus	0	0	0	0	0	0.00243832	0	0	0.00074808	0	0.00264596	0.00128946	0.00313958	0	0	0	0	0	0	0	0	0	0	0	0	0.00249217	0	0	0.00157461	0	0	0	2.18391e-05	0	0	0	0	0	0	0	0.001279	0.00141908	0.00130551	0	0.000263298	0.000544105	0	0.000222907	0.00265528
Limosilactobacillus fermentum	0	0	0.000101127	1.2667e-05	0	0	0	0.00911331	0	0	6.07893e-05	0.000295942	0.000382716	0	0	0	0.000148951	0	0	0	0	7.24666e-05	4.10549e-05	0	0	0.000148049	0	0	0.000266473	0	0	0	0	0	0	0.000273582	0.00100916	0	5.84919e-05	0.000178257	0	0	0	0	0	0	0.012822	0.000708057	0
Citrobacter braakii	0	0	0	0	0	0	0	0	0	2.17484e-05	0	4.22775e-05	0	0	0	0	0	0	0	0	0	0	0	0	0	0	0.0058845	0	0.000193798	0	0	0.00645756	0	0	0	0	0	0	0	0	8.66307e-05	0	0	0	0	0	0	0	0.00115447
Veillonella sp. S12025-13	0	0	0	0	0	0	5.22174e-05	0	0	0.000152239	0	0.000261795	0	0.000129557	0	0	0	0.0001085	0	0	0	9.05833e-06	0	0	0	0.000123375	0.00221195	0	0.000266473	0	0	0	0	0.000125	0	0	0.000262459	0	1.59939e-05	0	0.00144868	0.000105175	0.000229037	0	0.000840759	0	0	0	0
Longicatena caecimuris	6.54647e-05	0	0	0	0	0.00050235	4.35145e-05	0	6.2198e-05	0.000306151	0.0171963	0.00011545	0.00931391	0	0	0	0.000296996	0	5.88722e-05	0	0	0	6.00803e-06	0	0	0	0	0	0.000242248	0	0	0	0	0.000159127	0	7.10405e-05	0	0.00095331	6.92307e-05	0	0.00022732	0.00062634	0	0	0	0	0	0	0
Faecalibacterium sp. I2392	0	0	0.000128516	0	0	0.000604762	0.000439686	0	0.000665433	9.87043e-05	0.000278437	0.0013854	0.000751733	0.000279306	0	0	0.000399768	0.00107404	0.000113276	0	0	0	0	0	0	0.000838947	0	0	0.000218023	0	0	0	1.63793e-05	0	0	0.000810165	0.000359155	0.000129997	0.000283092	0	0.000111699	0.000394014	0	0	5.68484e-05	0.00164093	0	0.000104897	0
Haemophilus parainfluenzae	0	0	0	0	0	0	0.000604662	0	0	0.000408201	7.11018e-05	4.22775e-05	9.47703e-05	0.0110025	0	0	0.000268021	0.00139954	0	0	0	0	0	0	0	0.00194932	0	0	0	0	0	0	0	0.0070979	0	3.40088e-05	9.5928e-05	0	0	0.000217869	0.000406721	0.0018021	0	1.862e-05	0.00676796	0	0	0	0
Granulicatella adiacens	8.69101e-05	0	0	5.27792e-05	0	4.25036e-05	0	0	0	0.000219157	0	1.95127e-05	5.11592e-05	9.36943e-06	0	0	0.00135323	3.28788e-05	0	0.0019862	0	0.000159653	4.50602e-05	0	0	0	0	0	0	0	0	0	0.000101006	0.000210024	0	0.000111095	3.29992e-05	0	0.000127494	0.00138644	0	0.000156977	0.00258812	0	0.000239362	0	0.000610571	0	0
Faecalibacillus intestinalis	0	0	0	0	0	0.000151937	3.44332e-05	0	5.32517e-05	0.000298622	0	9.59373e-05	0.000115458	0	0	0	0.000338648	0.000575378	0	0	0	0	0	0	0	0	0	0	0.000968992	0	0	0	0	0.000108815	6.69036e-05	0.000133768	5.98591e-05	0	0	0	7.87861e-05	0	0	0	0	0	0	0	0
Gemella sanguinis	3.16037e-05	0	0	0	0	6.79759e-05	8.32451e-06	0	0	9.2849e-05	7.70721e-05	1.78866e-05	0	1.01771e-05	0	0	0	0	0	7.17039e-05	0	8.49218e-05	0	0	0	0	0	0	0	0	0	0	6.82473e-05	4.30968e-05	0	0.000500307	6.29288e-05	0	0.000342954	0.000217869	0	0.000182094	0	0	0.000125665	0	0.000432114	7.8673e-05	0
Veillonella atypica	2.25741e-05	0	0	0	0	0.00152572	0	0	0	0.0040611	0	0.000110572	0	0.00136802	1.72552e-05	0	0	8.1101e-05	0	0	9.35599e-05	0	3.80509e-05	0	0	0.000148049	0.000252795	0	0.000193798	0	0	0	7.64369e-05	0.00025195	0	8.84228e-05	0.000458152	0	0	0	0.000962487	0.000459944	0.000916149	3.63317e-05	0.0178085	0	0	0	0
Escherichia marmotae	0	0	7.79523e-05	0.000603795	0	6.64073e-05	0	0	0	0.000222503	0.000276266	0	0	0	0	0	0.000159364	0	0	0	0	0	0	0	0	0.000148049	0.00221195	0	0	0	0	0	0.000171983	2.4181e-05	0	0	0.000236367	0	0.000197639	0	0	9.10469e-05	0	0	0.000254322	0	0	0	0
Candidatus Nanosynbacter sp. HMT-352	0.000248315	0	0	0	0	8.76964e-05	0	0	0	0.00148893	0.000626889	0.000186996	0.000154037	0	0	0	0	2.7399e-05	0	0	0	0	0	0	0	0.000172724	0	0	0	0	0	0	0.00025115	0	0	0.000375608	0	0.000194995	0	0.000118838	0.000138473	0	0	0	0	0	0	0	0
Coprococcus sp. ART55/1	0.000154632	0	0.000242284	2.5334e-05	0	0.000708742	0.00034017	0	0.000212581	0	0.00203156	0.000983764	0.00104695	0.000217516	0	0	0.000895516	8.43888e-05	0	0	0	0	0	0	0	0	0	0	0.00060562	0	0	0	0	0.000739471	0	0.000265268	0	0	0.000145544	0	0.000676504	0.00112082	0	0	0.000634309	0	8.53004e-05	0.000327804	0
Succinivibrio dextrinosolvens	0	0	0	0	0	0	0	0	0	0	0.000102039	0	0	0	0	0	0	0	0	0	0	0	0	0	0	0	0	0	0	0	0	0	0	0	0	0	0	0	0	0	0	0.000784887	0	0	0	0.0380428	2.58146e-05	0	0
Enterococcus gallinarum	0	0.00390625	0	0.000215339	0.0233303	0	0	0.000124067	0	0.00226518	0	0	0	0	6.5039e-05	8.20173e-05	0	0	0	0.000184638	0	0.000195886	0.000114153	3.13817e-05	1.94205e-05	0	0	0	0	0.00013118	0.00117543	0	2.72989e-05	0	0.000175622	0	0	0	0	0	0	0	0	0	0	0	2.80593e-05	0.000236019	0
Faecalibacterium duncaniae	0.000206553	0	0	2.32229e-05	0	0.000735559	0.000331845	0	0.000631352	0.000244251	0.000779948	0.00159028	0.000551569	0.000336411	0	0	0.000536042	0.000808818	0.000122212	0	3.21039e-05	4.75562e-05	0	0	0	0.00170257	0	0	0.000145349	0	0	0	0	2.69111e-05	0	0.000441358	0.000164229	0.000216661	0.000111957	0	0.000214701	0.00211292	0	3.45151e-05	0.000263298	0.00143994	8.97899e-06	0	0.000808127
Providencia sp. R33	0	0	0	0	0	0	0	0	0	0	0	0	0	0	0	0	0	0	0	0	0	0	0	0	0	0	0	0	0	0	0	0.00738007	0	0	0	0	0	0	0	0	0	0	0	0	0	0	0	0	0
Acutalibacter muris	0	0	0	1.68894e-05	0	0	0	0	0	0.000865754	0.00206141	0	0	0.000304183	0	0	0	0	0	0	0.000143092	0	0.000444594	0	0	0	0	0	0	0	0	0	0	0.000343994	0	0	0.00231302	0.000194995	0.000822085	0	0	0	0.00187811	0	0.00073903	0.0003747	0	0	0
Alistipes indistinctus	0.00797767	0	0.000301275	0.000149893	0	0	0.000239519	0	0.000162737	0	0	0.000718717	0.000534795	3.61854e-05	0	0	0	0.000101924	0.000962981	0	6.97113e-05	0	0.000213285	0.000101481	0.000131959	0.000123375	0	8.90239e-05	0	0	0	0	8.18967e-05	0	0	0	0	0	0	0	0	0	0	0.000145327	0	0.000699153	0	0	0
Staphylococcus aureus	0	0	0	0	0	5.92362e-05	0	0.00107713	0	0	0.000119408	0	0	0	0.000636674	0.00088924	9.82442e-05	0	0	0.000247379	0	0.00110625	0	0	0	0	0.00020364	4.31898e-05	0	0.00072805	0.000489764	0	0	0	0.000903199	0	6.90682e-05	0	5.0495e-05	0	0	0	0	0	0	0	0	0.000131122	0
Sutterella megalosphaeroides	0.00255538	0	0	0	0	0	0	0	0.00227534	0	0	0	0	0	0	0	0	0	0	0	0	0	0	0	0	0	0	0	0	0	0	0	0	0	0	0	0	0	0	0	0	6.90701e-05	0	0	0	8.6138e-05	0	0	0
Solibaculum mannosilyticum	0.000279918	0	0.000448753	8.44468e-05	0	0.000436764	0.000317845	0	0.000335273	0.000170641	0.00117888	0	0.00284758	0.00246578	0	0	0.00128442	0.000120555	0	0	0.000117408	0	0	0	0	0.000172724	0	0	0.000726744	0	0	0	0	0	0	0.000146616	0	0.000108331	0.00159939	0	0.000502219	0.00395897	0	9.21916e-05	0.000478724	0.000370393	0	0	0
Veillonella dispar	0	0	0	0	0	0.000137745	0.000101786	0	0	0.000265163	0	0.000317081	0	0.000142076	0	0	3.48608e-05	7.8909e-05	0	0	0	5.32177e-05	7.71031e-05	0	0	0.000246749	0.00135526	0	0.000339147	0	0	0	1.91092e-05	0.000204173	0	0	0.00028011	0	1.23381e-05	0	0.00140758	9.26167e-05	0.000137422	0	0.000792886	0	0	0	0
Bifidobacterium bifidum	0	0	0	0	0	0	0	0	4.38794e-05	0	0.00810723	0.00180655	0.00937807	9.77329e-06	0	0	0	0	1.9186e-05	2.95779e-05	0	3.73656e-05	0	0	0	0.00177659	0	0	0	0	0	0	0.00435145	0	0	0.000548675	0	0	0	0	5.16714e-05	0	0	0	0	0	7.85661e-06	9.17852e-05	0
Bacteroides sp. ZJ-18	8.69101e-05	0	0	0	0	0	1.62706e-05	0	0	0	0	0	0	0.0169301	0	0	0	0.00956991	2.05001e-05	0	0	0	8.71165e-05	0	0.000179266	0	0	0.00144333	0	0	0	0	0	0	0	7.17963e-05	0	0	0	0	0	9.41865e-06	0	2.22531e-05	0	6.74747e-05	0	0	0
Acidaminococcus intestini	0	0	0	0	0	2.78627e-05	0	0	0.0180434	0	0	6.66683e-05	0	0	0	0	0	0	0	0	0	0	0	0	0	0	0	0	0	0	0	0	0.00112744	0	0	6.27273e-05	0	0	0	0	0.000331857	0	0.000160326	0	0	7.0346e-05	0	0	0
Streptococcus pneumoniae	9.02962e-06	0	0	2.32229e-05	0	0.000190781	0	0	0	0.000189044	0.000140032	4.06514e-05	0	1.63965e-05	0	3.02169e-05	0.000313748	4.93181e-05	0	0.000133549	0	0.000146066	0	0	1.34449e-05	0	0	0	0.000193798	0.000170534	0	0	0.000120115	8.56085e-05	0	0.000313636	0	0	0.000223457	0.00202024	8.50959e-05	0	0.000458075	0	7.18086e-05	3.58908e-05	0.000574655	0	0
Faecalibacterium sp. IP118	0.000113999	0	8.00592e-05	0	0	0.00102868	0.000138111	0	0.00290627	0.000542874	0.000353338	0.000777255	0.000168434	0.000553604	0	0	0.000662356	0.000181929	0.000134302	0	0	0	0	0	0	0.00162854	0	0	0	0	0	0	0.000161064	0.000295632	0	0.000205564	0.000184182	0	0.000371058	0	0.000229708	0.000800585	0.000320652	5.08643e-05	0.000242354	0.000292869	0	0	0.00103902
Bifidobacterium pseudolongum	0	0	0	0.000637573	0.0247027	0	0	0	0	0.000811383	0	0	0	0	0	0	0	0	0	0	0	0	0	0	0	0	0	0	0	0	0	0	0	0	0	7.63308e-05	0	0	0	0	0	0.00216158	0	0.00019392	0	2.7277e-05	0	0	0
Eubacterium maltosivorans	0.000221226	0	5.47773e-05	0	0	0.000558	0.000117678	0	7.58304e-05	3.93144e-05	0.000839652	9.10591e-05	0.000257194	3.7397e-05	0	0	0.00355218	4.16464e-05	7.80582e-05	0	0	0	3.10415e-05	0	0	0	0	0	0.000290698	0	0	0	2.4569e-05	0.000174142	0	4.45893e-05	0.00037834	0	0.00012818	0	0.000186222	0.00181937	0.00726048	0	0.000427859	5.31184e-05	0	0	0.000577234
Citrobacter youngae	0	0	0	0	0	0	0	0	0	2.25849e-05	0	9.75634e-06	1.0763e-05	0	0	0	0	0	0	0	0	0	0	0	0	0	0.00444498	0	0.00327035	0	0	0	0	0	0	0	0	0	0	0	8.49253e-05	0	0	0	0	0	0	0	0
Escherichia sp. E4742	0	0	0	0.000386344	0	0	0	0	0	0	0.000186167	1.95127e-05	0	0	0	0	9.14531e-05	0	0	0	0	0	0	0	0	0	0.00160806	0	0	0	0	0	0.000144684	0	0	1.36035e-05	0.000174205	0	0.000139375	0	0	5.96514e-05	0	0	0.000215426	0	0	0	0
Romboutsia ilealis	0	0	0	6.96686e-05	0.00228728	0.000210875	0.000251627	0	0	0.00014722	0.000462433	3.90253e-05	0.000628308	0.000128426	0	0	0	0	0	0	0	0	0	0	0	0	0	0	0	0	0.000587717	0	0.000668823	0.000203393	0.00014217	5.06353e-05	0	0	0.00111546	0	0.00189155	0.000514886	0	6.17638e-05	0.000496676	0	0	0	0
Coprococcus eutactus	0	0	0.000221216	0	0	0.00088182	0.000231951	0	0.000232604	0.000173151	0.00181391	0.000907339	0.00108622	0	0	0	0	9.53484e-05	0	0	0	0	0	0	0	0	0	0	0.000702519	0	0	0	0	0	0	0.000371073	0.000390619	0	6.96876e-05	0	0.000847889	0.00076762	0.000229037	2.08907e-05	0	0	0	0.000144234	0
Eubacterium hominis	0	0	0.000117982	0	0	0.000230819	5.97851e-05	0	0	0.000240905	0.000430953	0.000495947	0.000164101	0.00019175	0	0	0	0.000112884	9.01481e-05	0	0	0	0	0	0	0	0	0	0.000339147	0	0	0	0.000685203	0	0	7.55751e-05	0	0.000108331	9.80196e-05	0	0	0.000858667	0	0	0.000125665	0.000300047	0	0	0
Enterococcus durans	0	0	0	0	0	0	0	0.00130835	0	1.67295e-05	0	0	0	0	0.000784893	0.00104464	0	0	0	0.00191898	0	0.00149236	0	5.2982e-06	0	0	0.000126397	0	0	0.000439454	0	0	0	0	0	0	0	0	0	0.000356513	0	0	0	0	0	0	0.00019866	0.00090474	0
Shigella dysenteriae	0	0	6.10978e-05	0.000445457	0	3.46603e-05	0	0	0	0.000115434	0.000190509	0	3.34072e-05	0	0	0	9.19059e-05	0	0	0	0	0	0	0	0	0	0.00193809	0	0	0	0	0	0.000133765	1.98908e-05	0	2.19168e-05	0.000195693	0.000151663	0.000143945	0	0	5.33723e-05	0	0	0.000155585	0	0	0	0
Phascolarctobacterium faecium	0	0	0	0	0	0	0	0	4.43054e-05	0	0	0.0100929	0	0	0	0	0	0	0	0	0	0	0.010464	0	0	0	0	0	0	0	0	0	0	0	0	0	0	0	0	0	0	0	0	0	0	0	0	0	0
Prevotella melaninogenica	0.00416491	0	0	0.000747354	0	0	0.000700772	0	0.000857992	0	0	0	0	3.47315e-05	0	0	0	0	0.000340881	0	0.00155841	1.81167e-05	0.000791058	0.00173944	0.00140724	0	0	0.00192966	0	0	0	0	0.000308478	3.41264e-05	0	0	0	0	0	0	3.06959e-05	0	0	0.000175754	0	0.000654649	0	0	0
Lactiplantibacillus plantarum	2.70889e-05	0	0	0.000204783	0.00274474	0	0	0.000140986	0	0	0	2.7643e-05	8.88996e-05	0	0	3.02169e-05	0.00010911	0	0	7.43928e-05	0	0.00061257	0.000248332	0	0	0	0	2.37985e-05	0	0.000183652	0.00117543	0	0	0	0.00148861	0.00115705	0	0	9.36784e-05	0.000118838	4.58733e-05	0	0	0	0	0	0.00641324	0.00048515	0
Enterococcus casseliflavus	0	0	0	0	0	0	0	0.000451154	0	0.00208116	0	0	0	0	0.000311922	0.00040577	0	0	0	0.000685669	0	0.000751841	2.60348e-05	0	0	0	8.42649e-05	2.49002e-05	0	0.000236124	0	0	0	5.71374e-05	0	0	8.97887e-05	0	0	0.000138644	0	0	0.000114519	0	1.49601e-05	0	0.000579145	0.00217662	0
Megamonas funiformis	0	0	0	0	0	0	0	0	0	0	0	2.43908e-05	0	0	0	0	0	0	0	0	0	0	0	0	0	0	0	0	0	0	0	0	0	0	0	0	0	0.0200845	0	0	0	0	0.00018323	0	2.09442e-05	0	0	0	0
Bacteroides nordii	0.000275403	0	0	0.000120337	0	2.21856e-05	0.000298926	0	0.000440498	0	3.47367e-05	0	0.000119931	0.00093767	0	0	3.35026e-05	0.00104335	0.000360067	0	0	0	0.000159213	0.000366391	0.000226572	0.000123375	0	0.000655339	0	0	0	0	0.000103736	0	0	0.000152662	0	0	0	0	0	9.57563e-05	0	8.4017e-05	0	0.00401403	0	0	0
Clostridium perfringens	0.000231384	0	0	4.43346e-05	0	0.000387313	0	0	5.11217e-05	0.000603936	0.000392417	7.64246e-05	0.000242098	0	0	0	0.00125997	3.61666e-05	6.22889e-05	0	3.39384e-05	0	1.10147e-05	0	0	0	0.000919892	0	0.00065407	0	0	0	0	0.000465679	0	0	0.000153485	0	9.84766e-05	0	0	0.000864946	0	0	0	0	0	0	0
Morganella morganii	0	0	0	0	0	0	0	0	0	0	0	0	0	0	0	0	0	0	0	0	0	0	0	0	0	0.000419473	0	0	0	0	0	0.00553506	0	0	0	0	0	0	0	0	0	0	0	0	0	0	0	0	0
Parabacteroides faecis	0.000474055	0	0	0.000221673	0	0	0.00750644	0	0.000844359	0	0.000214391	0	0.000226722	3.00468e-05	0	0	0	4.93181e-05	0.000290419	0	0.000146761	0	0.00036649	0.000797991	0.00160393	0	0	0	0	0	0	0	0.00025115	0	0	4.2322e-05	0	0.000151663	0	0	0	4.23839e-05	0	0	0	0	0	0	0
Marvinbryantia formatexigens	0.00057451	0	0	0	0	0.00108649	0.000397306	0	0	0	0	0	0.000991454	0	0	0	0	0	0	0	7.61321e-05	3.28364e-05	1.30174e-05	0	0	0	0	0	0	0	0	0	0.000193822	0	0	0	0	0.000216661	0.00211325	0	0	0	0.00267974	0.000133065	0.00104422	0	0	0.00018357	0
Bacteroides helcogenes	0.000264116	0	0	0.000215339	0	0	0.000516498	0	0	0	0	0.00220005	0.000206035	0.000335603	0	0	0	0.00102801	0.000423144	0	0.000608139	0	0.000736985	0.000431192	0	0.00106102	0	0.000531499	0	0	0	0	0.000210202	0	0	0.00011034	0	0	0	0	0	0	0	0.000209815	0	0	0	0	0
Lactobacillus acidophilus	0	0	0	0	0	0	0	0	0	0	0	8.13028e-06	0	0	0	0	0	0	0	0	0	0	0	0	0	0	0	0	0	0	0	0	0	0	0	0.000108828	0	0	0.000460852	0.000613995	0	0	0	0	0	0	0.00936284	0.000432702	0
Ruminococcus bovis	0.00026073	0	0.000707892	0	0	0	0.000215302	0	0	0	0.00160277	0	0.0017376	0	0	0	0.000172946	7.78131e-05	0	0	0	0	0	0	0	0	0	0	0.000169574	0	0	0	0	7.41031e-05	0	0.000368806	0	0	3.24447e-05	0	0	0.00268745	0	1.77117e-05	0	0	0	0	0
Enterococcus lactis	2.37028e-05	0	0	0	0	0	0	0.000823356	0	0	0	0	0	0	0.000629153	0.000658297	0	0	0	0.00148158	0	0.00161352	0	0	0	0	0.000119375	4.05455e-05	0	0.000177093	0	0	0	1.95008e-06	0.00065231	0	0	0	0	0	0	0	0	0	0	0	0.000242433	0.000747394	0
Campylobacter gracilis	0	0	0	0	0	0	0	0	1.57625e-05	0	0.0104248	0	0	2.80275e-05	0	0	0	0	0	0	0	5.54823e-05	0	0	0	0	0	0	0.000314922	0	0	0	0	0.000976015	0	0	0.00348334	0	0.000223686	0	1.26194e-05	0	0	0.00116715	0	0	0	0	0
Latilactobacillus sakei	0	0	0	7.17798e-05	0.00869167	0.00220802	0	0	0	0	1.79111e-05	0	9.26737e-05	0	4.86686e-06	0	0	0	0	0	0	0	0	0	0	0	0	0	0	0	0	0	0	0	0	7.2552e-05	0	0	0	0.000297094	0	0	0	0	0	1.72276e-05	0.000582512	0	0
Bacteroides heparinolyticus	0	0	0	0.000192116	0	0	0.00032844	0	0	0	0	0.00189436	0	0.000139249	0	0	0	0.000793474	0.000205527	0	0.000329294	0	0.000395529	0	0.000195698	0	0	0	0	0	0	0	0.000204742	0	0	8.46441e-05	0	0	0	0	0	0	0	0	0	0	0	0	0
Shigella boydii	0	0	0	0.000259674	0	2.12145e-05	0	0	0	8.03018e-05	0.000125378	0	0	0	0	0	5.25176e-05	0	0	0	0	0	0	0	0	0	0.00121482	0	0	0	0	0	9.55462e-05	1.05304e-05	0	0	0.000118183	0	0.000147144	0	0	0	0	0	0.000104721	0	0	0	0
Fusobacterium nucleatum	0	0	0	0	0	8.82193e-05	0	0	0.00068716	0.00263658	0	0	0	0	0	0	0	0.00240892	0	0	0	0	0	0	0	0	0	0	0	0	0	0	0	0	0	0	0	0	0	0	0	0	0	0	0	0	0	0	0
Enterococcus hirae	0	0	0	1.05558e-05	0	2.03181e-05	0	0.000575221	0	0	0	0	9.95228e-05	0	0.000505711	0.000617288	2.12787e-05	0	0	0.00097607	0	0.000997549	0	0	0	0	9.1287e-05	3.59181e-05	0	0.000177093	0	0	0	0	0.000418148	0	0	0	0	0.00015845	0	0	0	0	0	0	0.000127951	0.000458926	0
Turicimonas muris	0	0	0	0	0	0	0	0	0	0	0	0.000422775	0	0	0	0	0	0	0	0.00558574	0	0	0	0	0	0	0	0	0	0	0	0	0	0	0	0	0	0.000454989	0	0	0	0	0	0	0	0.000380443	0	0	0
Amedibacterium intestinale	0.000188493	0	0	0	0	0.000638899	7.15151e-05	0	6.85882e-05	0.000482647	0.000333798	0	0.000138102	0	0	0	0.000359474	2.30151e-05	5.41414e-05	0	0	0	0	0	0	0	0	0	0	0	0	0	0.00130489	0.000900157	0	0	0	0	0.000163823	0	0.000324353	0.00142222	0	0	0.000362035	0	0	0	0
Propionibacterium freudenreichii	0	0	2.52818e-05	0	0	0	0	0	0	0	0	0	0	2.96429e-05	0	0	0.000743849	2.7399e-05	0	0	1.55933e-05	0.000212871	0	0	0	0	0	0	0	3.27951e-05	0.0139093	0	0	0	0.000526866	0	0	0	0	0	0	0	0.000160326	0	0	0	0	0	0
Bacteroides zoogleoformans	0	0	0	9.9225e-05	0	0	0.000254654	0	0.00013249	0	0	0.00162443	0.000144252	0.00010056	0	0	0	0.000596202	0.000301983	0	0.000229313	0	0.00047864	0.00158702	0.000465095	0.000419473	0	0.00315748	0	0	0	0	0.000122845	0	0	8.46441e-05	0	0	0	0	0	0	0	0	0	0	0	0	0
Streptococcus infantis	0	0	0	0	0	3.01036e-05	0	0	0	7.361e-05	3.6365e-05	1.95127e-05	0	0	0	0	3.39554e-05	3.61666e-05	0	7.34965e-05	0	0.000134743	1.30174e-05	0	0	0	0	1.63064e-05	0	0	0	0	2.18391e-05	3.91966e-05	0	0.000101271	0	0	6.26046e-05	0	2.28514e-05	6.90701e-05	0	0	0	0	0.00078005	0.000144234	0
Alistipes sp. dk3624	0	0	0	2.5334e-05	0	1.56121e-05	0	0	0	0	0	0	0.000492303	0	0	0	0	0	5.99235e-05	0	0	0	0	0	0	0	0	0	0	0	0	0	1.63793e-05	0	0	0	0	0.000476655	0	0	0	0	0	0	0	0.000868558	0	0	0
[Clostridium] hylemonae	0	0	0.000275993	0	0	0.000780005	0.000191842	0	0	0.000786288	0	0.000705708	0.000689391	0	0	0	0	0	0.000364272	0	0	0	0	0	0	0	0	0	0.000508721	0	0	0	0.000182903	0.000532372	0	0.000153417	0	0.000216661	0.000261843	0	0.000421045	0	0	0	0.000326131	0	0	0	0
Streptococcus lactarius	0	0	2.73887e-05	0.000114003	0	0.000328824	0	0	1.57625e-05	0	2.00822e-05	0.000108946	5.01808e-05	4.84626e-06	0	0	1.99205e-05	0.000110692	0	0.00110155	0	0.000216268	0.000170228	0	0	0	0.000351104	1.27807e-05	0	0	0	0	1.91092e-05	4.8947e-05	0	9.82476e-05	3.29992e-05	0	1.43945e-05	0	0	0.000106745	0.0018094	0	0	0	0.000375995	0	0
Eubacterium sp. MSJ-33	5.98212e-05	0	0	0	0	0	0	0	6.94402e-05	0	0	0.000491069	0.000349448	0	0	0	0	8.54848e-05	0	0	0	0	0	0	0	0	0	0	0	0	0	0	0	0.00339626	0	0	0	0	0	0	0	0	0	0	0	0	0	0	0
Streptococcus sanguinis	1.80592e-05	0	0.000307596	0	0	0.000234778	1.02164e-05	0	0	0.000439987	0	0.000417896	3.70415e-05	0	0	0	0.00265214	6.02777e-05	0	5.82594e-05	0	3.84979e-05	0	0	0	0	0	0	0.000460271	0	0	0	3.54886e-05	0.000155421	0	0.000287941	8.74864e-05	0	0.000471363	0.000297094	9.87385e-05	0.00014285	0.000389364	0	0.00057746	1.14851e-05	0.000185192	0	0
Dialister massiliensis	0	0	4.21364e-05	0	0	0	0	0	0	0	0.000140032	0	0	0	0	0	0	6.24697e-05	0	0	0	0	0	0	0	0	0	0	0	0	0	0	0	3.80266e-05	0	0	0	0	0	0	0	0	0	0	0	0.000182325	0	0	0
Wansuia hejianensis	0.000638846	0	0	0	0	0.000843275	0	0	0.000194688	0	0	0.000554485	0	0	0	0	0	0.000107404	0.00038556	0	0	0	0	0	0	0.000444148	0	0	0.000678295	0	0	0	0.000352156	0	0	0.000299277	0	0.000259994	0	0	0	0	0	0.000127161	0	0.000445046	0	0	0.00184715
Dialister hominis	0	0	0	0	0	0	0	0	7.11443e-05	0	0.000141661	0	0	0	0	0	0	8.54848e-05	0	0	0	0	0	0	0	0	0	0	0	0	0	0	0	4.09517e-05	0	5.7437e-05	0	0	0	0	0	0	0	0	0	0.000215345	0	0	0
Christensenella sp. Marseille-P3954	0.000266374	0	0.000174866	2.5334e-05	0	0	9.08128e-05	0	0.000761713	0	0.000922152	0.000447165	0.000668285	0	0	0	0	0	5.80837e-05	0	8.07183e-05	0	0	0	0	0.000123375	0	0	0.000193798	0	0	0	0	0.000242785	0	0	0	0	0	0	0	0.00264507	0	2.36156e-05	0.000481716	0	0	0	0
Streptococcus sp. A12	0	0	0	4.01122e-05	0	0.00015007	1.173e-05	0	0	0.00013049	0.00013949	0	2.01282e-05	1.38118e-05	0	0	0.000121787	8.32929e-05	0	0.000473246	0	0.000117758	6.90924e-05	0	0	0	0.000161508	0	0	0	0	0	0	3.47114e-05	0	0.00014586	0.000347643	0.000216661	0.000487813	0.00108935	0.000132333	5.33723e-05	0.00100776	0	0	0	0.000279471	0	0
Enterobacter hormaechei	0	0	0	0.000109781	0	2.16627e-05	0	0	0	0.000266836	6.24176e-05	2.9269e-05	2.99128e-05	0	0	0	0	0	0	0	0	0	4.90656e-05	0	0	0	0.00386916	0	0.000169574	0	0	0	3.27587e-05	2.57411e-05	0	0	0.000118951	0	4.91241e-05	0	0	0	0	0	0	0	0	0	0
Lautropia mirabilis	0	0	0	0	0	0	0	0	0	1.42201e-05	0	0	1.13221e-05	0	0	0	0	3.17828e-05	0	0	0	0	0	0	0	0	0	0	0	0	0	0	0	4.68019e-05	0.00174786	0	0	0	0	0	0	7.6919e-05	0	0	0	0	0	0	0
Lactobacillus amylolyticus	0	0	0	0	0	0	0	0	0	0	0	0	0	0	0	0	0	0	0	0	0	2.37781e-05	0	0	0	0	0	0	0	0	0	0	0	0	0	0.000102026	0	0	0.000268012	0.000277288	0	0	0	0	0	0	6.622e-05	0	0
Streptococcus suis	6.65935e-05	0	0.000356053	5.06681e-05	0	0.000260027	4.12442e-05	7.8952e-05	7.28484e-05	0	0.000248585	0	0.000184509	0.000135211	8.14094e-05	0.000151084	0.000268474	5.2606e-05	7.22762e-05	0.000133549	1.55933e-05	0.000276279	2.40321e-05	8.55864e-06	0	0	0	4.89191e-05	0.000290698	0.000124621	0	0	0.000131035	0.000294657	0	0.00018667	0	0	0.000128408	0.00015845	0.000145976	0.000507037	0.000526786	0	0.000176529	8.6138e-05	0.000112237	0	0
Micrococcus luteus	0	0	0	0	0	0	0	0	0	0	0	0	0	0	0	0	0	0	0	0	0	0	0	0	0	0	0	0	0	0	0	0	0	0	0	0	0	0	0	0	0	0	0	0	0	0	0	0	0
Sodaliphilus pleomorphus	0.00153278	0	0.000339198	4.43346e-05	0	0	9.30832e-05	0	0.000396619	0	0	0	5.52128e-05	2.59275e-05	0	0	0	9.97323e-05	4.36285e-05	0	0.00119885	0	0.000141189	0.000361093	0.000520369	0	0	0.000146757	0	0	0	0	2.4569e-05	0	0	0	0	0.000194995	0	0	0	0	0	2.99736e-05	0	0.000490986	0	0	0
Monoglobus pectinilyticus	0	0	0.000254925	3.37787e-05	0	0.000167176	0	0	0	0	0.000394588	0.000261795	0	0	0	0	0.000101413	0	9.67186e-05	0	0	0	0	0	0	0	0	0	0	0	0	0	9.28163e-05	0.00010979	0	0.000130745	9.97652e-05	0	2.9246e-05	0	0.000134721	0.00140338	0.00142003	0	7.77926e-05	0	0	0	0
Qiania dongpingensis	0	0	8.63796e-05	3.37787e-05	0	0.000644576	0.000129787	0	0.00012397	0	0.00158269	0.000334968	0.000463648	0	0	0	0	9.20605e-05	0	0	0.00010365	9.51125e-05	0	0	0	0.000468823	0	0	0.000460271	0	0	0	0	0	0	0.000148883	0.000640032	0.000129997	0	0	0	0	0.00109938	0	0.000341091	0	0	0	0
Klebsiella huaxiensis	0	0	0	0	0	0	0	0	0	0.000138019	1.41118e-05	0	0	0	0	0	0	0	0	0	0	0	0	0	0	0	0.000217684	0	0	0	0	0	0	0	0	0	2.60924e-05	0	0	0	0	0	0	0	0	0	0	0	0
Streptococcus australis	0	0	1.05341e-05	5.27792e-05	0	0.000146634	0	0	5.53818e-06	5.4371e-05	0	4.87817e-05	1.81713e-05	9.28866e-06	0	0	4.8443e-05	9.53484e-05	0	0.000423053	0	0.000135875	6.90924e-05	0	0	0	0.000280883	0	0	0	0	0	0	3.72465e-05	0	9.97591e-05	0.000150415	0.000129997	0.000167479	0.000554576	5.96865e-05	6.12212e-05	0.000961957	0	0	0	0.000263758	0	0
Streptococcus vestibularis	0	0	2.52818e-05	2.11117e-05	0	0.000431909	0	0	0	2.25849e-05	0.000101496	0.0019968	0	0	0	6.47505e-05	4.98012e-05	0.000921701	0	5.01927e-05	0	0.000157388	0	0	0	0.000172724	0	0	0.000121124	0	0.000489764	0	3.27587e-05	0.000177847	0	0.00020632	0.000227158	0.00028166	2.81035e-05	0.000118838	9.00413e-05	0.000470932	0	9.30999e-05	0.000317154	0	8.64228e-05	0	0
Emergencia timonensis	4.85342e-05	0	0	0	0	0	0	0	0	0	0	0.000476434	0.000311288	0	0	0	0	0	0	0	0	0	0	0	0	0	0	0	0	0	0	0	0	0	0	0	0	0.00979309	5.11804e-05	0	9.58394e-05	0	0	0	0	0	0	0	0
Novisyntrophococcus fermenticellae	0.000206553	0	0	0	0	0.000669077	0.000120327	0	0	0	0	0	0.000616147	0.000236094	0	0	0	0	0.00013693	0	0	0	0	0	0	0	0	0	0.000314922	0	0	0	0	0.00172641	0	0	0	0	0.000385224	0	0.000332368	0.00115849	0	6.40346e-05	0.000658245	0	9.09123e-05	0	0
Campylobacter concisus	0	0	0	0	0	0	0	0	0	0.000994571	0.000303404	0	0	6.57476e-05	0	0	0	3.72626e-05	0	0	0	5.66146e-06	0	0	0	0	0	0	0	0	0	0	0	0.000328199	0	0	0.000774331	0	7.76846e-06	0	5.86633e-05	0	0	0	0.000245346	0	0	0	0
Citrobacter pasteurii	0	0	0	1.47782e-05	0	0	0	0	0	6.69182e-06	0	0	0	0	0	0	0	0	0	0	0	0	0	0	0	0	0.00641116	0	0.00256783	0	0	0	0	0	0	0	0	0	0	0	3.56414e-05	0	0	0	0	0	0	0	0.000692681
Streptococcus gordonii	0	0	5.8991e-05	0.000158338	0	0.000319263	0	0	0	0	0.000142204	0.000237404	0.000111823	1.96273e-05	0	0	0	0.000140283	0	0.000323564	0	0	4.90656e-05	0	0	0.000394799	0	0	0.000436047	0	0	0	5.45978e-05	4.60219e-05	0	0.000313636	0.000233297	0.000216661	0	0	0.000180424	0	0.000641305	0	0	0	0.000107748	0	0
Enterococcus sp. DA9	0	0	0	0	0	0	0	0.000400399	0	0	0	0	0	0	0.000512348	0.000584913	0	0	0	0.000789639	0	0.000857144	0	0	0	0	4.91545e-05	0	0	4.59131e-05	0	0	0	0	0.000217437	0	0	0	0	0.000118838	0	0	0	0	0	0	9.20346e-05	0.000222907	0
Citrobacter arsenatis	0	0	0	0	0	0	0	0	0	0	0	0	0	0	0	0	0	0	0	0	0	0	0	0	0	0	0.00646031	0	0.000242248	0	0	0	0	0	0	0	0	0	0	0	0	0	0	0	0	0	0	0	0.000692681
Brevundimonas vancanneytii	0	0	0	0	0	0	0	0	0	0	0	0	0	0	0	0	0	0	0	0	0	0	0	0	0	0	0	0	0	0	0	0	0	0	0	0	0	0	0	0	0	0	0	0	0	0	0	0	0
Desulfovibrio piger	0	0	0	0	0	0	0	0	0	0	0	0	0.000226582	0	0	0	0	0	0.000221559	0	0	0	0	0	0	0	0	0	0	0	0	0	2.18391e-05	0	0	4.30778e-05	0	0.000476655	0	0	0	0.00021035	0	0.000188925	0	0.00190939	0	0	0
Clostridium cadaveris	5.75638e-05	0	0	0	0	0.000163889	4.38929e-05	0	0	0.000151402	0.000536791	8.29289e-05	0.000175423	0	0	0	0.000421499	3.50707e-05	0	0	0	0	0	0	0	0.000197399	0	0	0.000121124	0	0	0	0	0.000159127	0	0	0	0	0.000119497	0	0.00029451	0	0.000343556	0	0.000290226	3.87621e-05	0	0	0
Parabacteroides sp. CT06	9.93258e-05	0	0	2.11117e-05	0	4.78072e-06	0.00351294	0	0.0010186	0	6.51314e-06	0.000164232	0	2.49582e-05	0	0	0	9.64444e-05	0	0	0.000155016	0	0.000171229	3.0159e-05	3.13715e-05	0	0	1.71878e-05	0	0	0	0	9.00864e-05	0	0	4.00548e-05	0	0	0	0	0	8.00585e-05	0.000641305	0.000120349	0.000134641	0.000353166	0	0	0
Blautia liquoris	0	0	0.00013273	0	0	0.000795393	0.000149841	0	0	0	0	0	0.000689252	0.000331242	0	0	0	0	0.000104078	0	0	6.34083e-05	0	0	0	0	0	0	0.000532946	0	0	0	0	0.00117161	0	0.000213122	0	0	0.000289032	0	0.000290929	0.00111768	0	0	0.000430851	0.000208167	0.000248045	0	0
Pseudobutyrivibrio xylanivorans	5.3049e-05	0	0	0	0	0.000371552	0	0	0	0	0	0	0.00102836	0	0	0	0	0	5.78209e-05	0	0	0	0	0	0	0	0	0	0.000629845	0	0	0	3.82185e-05	0.000982451	0	0	0	0	0	0	0	0	0	0	0	0	2.46922e-05	0	0
Klebsiella aerogenes	0	0	0	5.91128e-05	0	0	0	0	0	0.000521125	0	0	0	0	0	0	3.62191e-05	0	0	0	0	0	8.71165e-05	0	0	0.000148049	0.000624965	0	0	0	0	0	0	0	0	0	0	0	1.75933e-05	0	0	0	0	0	0	0	0	0	0
Ligilactobacillus ruminis	0	0	0	0	0	0.000677892	3.36764e-05	0	4.04713e-05	0	0.00395456	6.82943e-05	0.000191637	4.60394e-05	0	0	0	0	0	0	0	0	0	0	0	0.000690897	0	0	0	0	0	0	0	0	0	6.87733e-05	6.83008e-05	0	0	0	0	0	0.00155745	0	0	8.75736e-05	0	0	0
Gordonibacter urolithinfaciens	0.000139959	0	0	0.000323009	0	0.001599	7.37854e-05	0	0	0	0.000579126	0	0.00126137	7.94786e-05	0	0	0	0.000133707	0.000198431	1.7926e-05	0	9.05833e-05	0	0	0	0	0	0	0	0	0	0	0	0	0	0.000315148	0	0.000498321	0.00023808	0	0	0.000368897	0	0	0	5.02471e-05	0	0	0
Lactobacillus intestinalis	0	0	0	0	0	0	0	0	0	0	0	0	0	0	0	0	0	0	0	0	0	0	0	0	0	0	0	0	0	0	0	0	0	0	0	9.90033e-05	0	0	0.000133892	0	0	0	0	0	0	0	5.27516e-05	0	0
Limosilactobacillus reuteri	0	0	0	5.06681e-05	0.00503202	0	0	0	0	0	0	0	0	0	0	0	0.000336384	0	0	0	0	0	8.01071e-06	0	0	0	0	0	0	0	0	0	0	0	0	0	0	0	0	0	0	9.57563e-05	0.000114519	0	0	0	0.000645365	0	0
Streptococcus sp. oral taxon 061	0	0	0	0	0	2.54723e-05	0	0	0	0.000297786	0	2.9269e-05	0	0	0	0	0	7.12373e-05	4.99363e-06	6.9015e-05	0	0.000221929	0	0	0	0	3.51104e-05	2.42392e-06	0	0	0	0	0	9.6334e-05	0	0	0	0	6.00913e-05	0.000138644	0	0.000135001	0.000343556	0	0	0	0.000485988	0	0.000577234
Bifidobacterium pseudocatenulatum	0	0	0	0	0	0	0	0	0	0	0.000411956	6.66683e-05	4.19338e-05	0	0	0	0	0	0	0	0	0	0	0	0	0.000123375	0	0	0	0	0	0	0	0	0	0.00145558	0	0	0	0	0	0	0	0	0	4.01977e-05	0	0	0
Pyramidobacter piscolens	0	0	0	0	0	0	0	0	0	0	0.000265953	0	6.15029e-05	0	0	0	0	0.00011946	0	0	0	0	0	0	0	0	0	0	0	0	0	0	0	0	0	1.66265e-05	0	0.00875311	0	0	0	0	0	0	0	0	0	0	0
Bifidobacterium pullorum	0	0	0	0	0	0	0	0	0	0	0	0	0	0	0	0	0	0	1.78719e-05	0.00884558	0	0	0	0	0	0	0	0	0	0	0	0	0	0	0	3.3253e-05	0	0	0	0	0	0.000150698	0	0	0	0	0	0	0
Shigella sonnei	0	0	0	0.000160449	0	0	0	0	0	0	9.60688e-05	0	1.67735e-05	0	0	0	5.47813e-05	0	0	0	0	0	0	0	0	0	0.000898826	0	0	0	0	0	4.64081e-05	0	0	0	8.44167e-05	0	7.65421e-05	0	0	0	0	0	8.67687e-05	0	0	0	0
Lactobacillus kefiranofaciens	0	0	0	0	0	0	0	0	0	0	6.51314e-06	0	1.21608e-05	0	0	0	0	0	0	0	0	7.92604e-06	0	0	0	0	0	0	0	0	0.000587717	0	0	0	0	0.000114118	0	0	0.00190761	0.00269366	0	0	0	0	0	0	0.000163867	0	0
Hafnia paralvei	0	0	0	0	0	0	0	0	0	0	0	0	0	0	0	0	0	0	0	0	0	0	0	0	0	0	0	0	0	0	0	0	0	0	0	0	0	0	0	0	0	0	0	0	0	0	0	0	0
Enterococcus mundtii	0	0	0	0	0	0	0	0.000372202	0	0	0	0	0	0	0.000225203	0.000323752	0	0	0	0.000605898	0	0.00061257	0	0	0	0	0	2.24763e-05	0	0.000236124	0	0	0	0	0	0	0	0	0	9.90315e-05	0	0	0	0	0	0	0.000112237	0.000472038	0
Streptococcus sp. Marseille-Q3533	0	0	0	0	0	2.73398e-05	0	0	0	4.60062e-05	6.62169e-05	2.7643e-05	7.26852e-06	0	0	0	0	4.60303e-05	0	0.00016223	0	0	0	0	0	0	0	0	0	0	0	0	0	9.06788e-05	0	4.00548e-05	0	0	4.18126e-05	0	0	0.000152268	0	0	0	0	0.000332223	0	0.000577234
Proteus mirabilis	0	0	0	0	0	0	0	0	0	1.42201e-05	0.00167713	0	0	0	0	0	0	0	8.14749e-06	0.00010666	0	0	0	0	0	0	0	0	0	0	0	0	0	0	0	0	0	0	0	0	0	0	0	0	0	0	0	0	0
Rothia dentocariosa	0	0	0	0	0	9.62868e-05	1.89193e-06	0	0	0	4.01643e-05	0.000245534	0.000338965	0	1.23884e-05	0.000194251	0.000105941	0	0	0	0	0	0	0	0	0	0	0	0	0	0	0	0	0	0	2.4184e-05	0	0	0	0	0	3.92444e-05	0	0	0	0	0	0	0
Porphyromonas somerae	5.86925e-05	0	0.000238071	0.000111892	0	0	0.000210005	0	0	0	5.53617e-05	0.000180492	7.67388e-05	3.7397e-05	0	0	0	0.000100828	0.000228393	0	4.86144e-05	0	0.000102137	6.7654e-05	7.91757e-05	0	0	5.17837e-05	0	0	0	0	3.82185e-05	0	0	3.55203e-05	0	0	0	0	0	0	0	9.99121e-05	0	0.000241186	0	0	0
Streptococcus ilei	0	0	0	0	0	8.06747e-05	0	0	0	0	0	0	1.43973e-05	0	0	0	2.44479e-05	4.27424e-05	0	0.000556602	0	8.83187e-05	4.20562e-05	0	0	0	0.000112353	0	0	0	0	0	0	3.86116e-05	0	0	0	0	0.000135034	0.000673414	0	0	0.000893246	0	0	0	0.000178457	0	0
Anaerostipes rhamnosivorans	0.000361185	0	0	2.11117e-05	0	0.000635986	0	0	0	0.00220328	0	0	0	7.229e-05	0	0	0.00151758	0	0.000166629	5.37779e-06	0	0	0	0	0	0	0	0	0.000266473	0	0	0	0.000161064	0	0	0.000102782	0	0	0.000684995	0	0	0	0	3.17902e-05	0.000415891	0	6.28529e-05	7.8673e-05	0
Bacteroides sp. PHL 2737	7.11083e-05	0	0.000408723	7.81133e-05	0	0	5.1839e-05	0	8.22207e-05	0	0	0.000186996	7.82764e-06	0.000590113	0	0	0	0.000853752	0.000237329	0	0.000131167	0	0.000264353	0.000372912	0.000272882	0.000172724	0	0.000337145	0	0	0	0	3.27587e-05	0	0	0	0	0	0	0	0	7.84887e-06	0	0	0	0.000198117	0	0	0
Lactobacillus ultunensis	0	0	0	0	0	0	0	0	5.96419e-06	0	0	0	0	0	0	0	0	0	0	0	0	0	0	0	0	0	0	0	0	0	0	0	0	0	0	0.000425488	0	0	0.000700989	0.000950702	0	0	0	0	0	0	9.65241e-05	0	0
Streptococcus sp. oral taxon 431	0	0	0	0	0	3.69012e-05	2.53519e-05	0	0	8.36477e-05	8.1957e-05	0	0	0	0	0	0	0	0	9.41114e-05	0	6.90698e-05	0	0	0	0	0	0	0	0	0	0	0.000109196	8.05383e-05	0	0	0	0	0.000208149	0	0	0.000105175	0.000229037	0	0	0	0.000164989	0	0
Collinsella stercoris	0.00114902	0	0	0	0	0.000235824	0	0	0	0	0	7.15465e-05	0	0	0	0	0	0	0	0	0	0	0	0	0	0	0	0	0.000993217	0	0	0	0	0	0	0	0	0	0	0	6.73605e-05	0	0	0	0	0	0	0	0
Gordonibacter pamelaeae	0.000256215	0	0	0.000204783	0	0.000395082	0.000108597	0	0.000181482	0	0.0018747	4.71556e-05	0.000480561	0.000124791	0	0	0	0	0	0	0	0.000134743	0	0	0	0	0	0	0	0	0	0	0	0	0	0	0	0.000129997	4.82101e-05	0	0	0.000875934	0	0	0	0	0	0	0
Levilactobacillus brevis	0	0	0	0	0	0	0	0	0	0	0	0	0	0	0	0	0	0	0	0	0	6.90698e-05	0.000231309	0	0	0	0	0	0	0.000104944	0.00548536	0	0	0	0	0	0	0	0	0	0	0	0	0	0	0	0.000314265	6.55609e-05	0
Streptococcus sp. HSISS3	0	0	0	0	0	0.000102188	0	0	0.000121414	0	0	3.25211e-05	0	0	9.73373e-06	1.72668e-05	0	2.52071e-05	0	2.77853e-05	0	0.000120023	0	0	0	0	0	0	0	0	0	0	0	9.53589e-05	0	7.48193e-05	0	0	0	0	0	0.000161687	0	0	0.000137633	0	3.81607e-05	0	0
Stenotrophomonas sp. WZN-1	0	0	0	0	0	0	0	0	0	0	0	0	0	0	0	0	0	0	0	0	0	0	0	0	0	0	0	0	0	0	0	0	0	0	0	0	0	0	0	0	0	0	0	0	0	0	0	0	0
Enterobacter cloacae	0	0	0	6.33351e-05	0	0	0	0	0	0.000123799	9.71543e-05	0	0	0	0	0	0	0	0	0	0	0	9.01205e-06	0	0	0	0.00115864	0	0.000290698	0	0	0	0	2.3401e-05	0	0	0	0	0	0	0	0	0	0	5.08644e-05	0	0	0	0
Veillonella rodentium	0	0	0	7.81133e-05	0	0	2.45951e-05	0	0	0.000173987	0	0	0	2.44736e-05	0	0	0	0.000115076	0	0	0	0	0	0	0	0	0	0	0.000169574	0	0	0	0	3.04213e-05	0	0	0	0	0	0	0.000427355	8.63376e-05	0.000114519	0	0.000341091	0	0	0	0
Sutterella faecalis	0.00278112	0	0	0	0	0	0	0	0	0	0	0	0.000279279	0	0	0	0	0	0	0	0	0	0	0	0	0	0	0	0	0	0	0	0	0	0	3.85433e-05	0	0	0	0	0	0	0	0	0	0	0	0	0
Eggerthella guodeyinii	0.000206553	0	0	9.71138e-05	0	0.000326135	0.00035417	0	0	0	0.00214337	6.01641e-05	0.000828751	0.000492945	0	0	0.000262588	2.08232e-05	2.70707e-05	0	0	0	0	0	0	0.000172724	0	0	0	0	0	0	0	0	0	1.05805e-05	1.22788e-05	0	3.26732e-05	0	3.75172e-05	0.000503898	0	0	9.57447e-05	0	0	0	0
Citrobacter tructae	0	0	0	0	0	0	0	0	0	1.33836e-05	0	0	1.18812e-05	0	0	0	7.69655e-06	0	0	0	0	0	0	0	0	0	0.00441689	0	0.000169574	0	0	0	0	0	0	0	0	0	0	0	2.6262e-05	0	0	0	0	0	0	0	0
Citrobacter sp. R56	0	0	0	2.95564e-05	0	0	0	0	0	0	0	9.75634e-06	1.04834e-05	0	0	0	2.0826e-05	0	0	0	0	0	0	0	0	0	0.0025139	0	0.000339147	0	0	0	0	0	0	0	2.14879e-05	0	0	0	1.84175e-05	0	0	0	0	0	0	0	0
Weissella cibaria	0	0	0	0	0	0	0	0	0.000110764	0	0	0	0	0	0	0	0	0	0	0	0	0.000110965	0	0	0	0	0	0	0	0	0	0	0	0	0	0	0	0	7.76846e-06	0	0	0	0	0	0	0	0	0	0
Streptococcus gwangjuense	0	0	0	0	0	3.18964e-05	0	0	0	5.35345e-05	0	0	0	0	0	0	9.23586e-05	0	0	0	0	0	0	0	0	0	0	0	0	0	0	0	0.000114655	0	0	0.000154173	0	0	0	0.00204005	0	5.80817e-05	0	0	0	0	0.000408544	9.17852e-05	0
Prevotella buccalis	0	0	0	4.85569e-05	0	0	0.000149463	0	0.000339107	0	2.44243e-05	0.000892705	0	0	0	0	0	3.72626e-05	6.72825e-05	0	0	0	6.8091e-05	9.49601e-05	8.21635e-05	0	0	0.00011128	0	0	0	0	8.46266e-05	0	0	0	0	0	0	0	0	0	0	3.58775e-05	0	0.000750836	0	0.00011801	0
Lactobacillus sp. JM1	0	0	0	3.16675e-05	0.00548948	1.32964e-05	0	0	0	0	0	0	0	0	0	0	0	0	0	1.43408e-05	0	0	0	0	0	0	0	0	0	0	0	0	0	0	0	0.000227481	0	0	0	0	0	0	0	0	0	0	0.0003311	0	0
Limosilactobacillus pontis	7.90092e-06	0	0	0	0	0	0	0.000439875	0	0	0	0	0	0	0	0	0.000348608	0	0	0	0	0	0	0	0	0	0	0	0	0	0	0	0	0	0	0	0	0	0	0	0	0	0	0	0	0	0	0	0.000577234
Enterococcus thailandicus	0	0	0	0	0	0	0	0.000219938	0	0	0	0	0	0	0.00013583	0.000185618	0	0	0	0.000422157	0	0.000267221	0	0	0	0	4.21325e-05	0	0	0.000124621	0	0	0	0	0.000342881	0	0	0	0	0	0	0	0	0	0	0	0.00013244	0.000708057	0
Clostridium sp. SY8519	0	0	0.000128516	0	0	0	0	0	0.000303748	0	0	0.000330089	0	0	0	0	0	0	6.33402e-05	0	0	0	0	0	0	0	0	0	0	0	0	0	0	0	0	0	0.00235983	0.000151663	0.000121553	0	0	0	0	0	0	0	0	0	0
Ruminococcus champanellensis	0.000113999	0	0	0	0	0	0	0	0	0	0	0	0	0	0	0	0	0	0	0	0	0	0	0	0	0	0	0	0	0	0	0	0	0	0	9.67361e-05	0	0	0	0	0	0	0	0	0	0	0	0	0
Arabiibacter massiliensis	0	0	0	9.71138e-05	0	0.000333754	0.000306493	0	0	0	0.00143506	0	0.000682682	0.000463545	0	0	0	0	0	0	0.000107319	0.000305719	1.40187e-05	0	0	0	0	0	0	0	0	0	0	4.66069e-05	0	0	0	0	0	0	0	0.000712678	0.000251941	0	0	7.46529e-05	0	0	0
Citrobacter amalonaticus	0	0	0	2.74452e-05	0	0	0	0	0	7.52829e-05	0	0	1.48166e-05	0	0	0	0	0	0	0	0	0	0	0	0	0	0.00161508	0	0.000169574	0	0	0	0	0	0	0	0	0	0	0	0	0	0	0	0.00110705	0	0	0	0
Adlercreutzia hattorii	0.000103841	0	0	1.05558e-05	0	0	0	0	0	0	5.21051e-05	0.000152849	5.2557e-05	0	0	0	0	0	0.000112225	7.17039e-06	0	0	0	0	0	0	0	0	0	0	0	0	0	0	0	0.000134524	0	0	0	0	0	0	0	0.0006299	0	5.74253e-05	0	0	0
Dialister pneumosintes	0	0	0	0	0	0	0	0	0	0	0.00142095	0.000134963	0	0	0	0	0	0.000861424	0	0	0	0	0	0	0	0	0	0	0	0	0	0	0	0.000377926	0	0.000445893	0	0	4.2955e-05	0	0	0	0	7.72048e-06	0	0	0	0	0
Lactobacillus taiwanensis	0	0	2.10682e-05	4.01122e-05	0	0	0	0	0	0	0	0	0.000114339	0	0	0	0	0	0	0	0	0	0	0	0	0	0	0	0	0	0	0	0	0	0	0.00141628	0	0	9.89336e-05	0	0	0	0	0	0	0	0.000395075	0	0
Bifidobacterium catenulatum	0	0	0	0	0	1.99446e-05	0	0	0	3.42956e-05	0	0	5.11592e-05	0	0	0	0	0	0	0	0	0	0	0	0	0.00182594	0	0	0	0	0	0	0	0	0	0.000560767	0	0	0	0	7.34996e-05	4.55235e-05	0	0	0.000152593	0	0	0	0
Muribaculum gordoncarteri	0	0	0.000103234	0	0	0	0	0	0	0	4.61347e-05	0.00033822	0	0	0	0	0	0	0	0	0.000162354	0	7.61017e-05	0.000107594	0	0	0	0.000205152	0	0	0	0	0	0	0	0	0	0	0	0	0	0	0	0	0	0.00050965	0	0	0
Prevotella sp. Rep29	0.00394933	0	0	0	0	0	0	0	0	0	0	0.000717091	5.94062e-05	0	0	0	0	0	0	0	0	0	0	0	0	0	0	7.49211e-06	0	0	0	0	0	0	0	0	0	0	0	0	0	0	0	0	0	0	0	0	0
Dysgonomonas sp. HDW5B	0	0	0	0	0	0	0	0	0	0	0	0	0	0	0	0	0	0	0	0	0	0	0	0	0	0	0	0	0	0	0	0	0	0	0	0	0.00553697	0	0	0	0	0	0	0	0	0	0	0	0
Streptococcus anginosus	0	0	0	2.5334e-05	0	0.0012722	0	0	0	2.17484e-05	0	0	0	0	0	0	0	0.00036605	0	0	0	0	0	0	0	0	0	0	0	0	0	0	0	0	0	0.000100515	0	0	0	0	0	0	0	0	0	0	4.93844e-05	0	0
Limosilactobacillus vaginalis	0	0	0.000174866	0	0	0	0	0	0	0	0	0	0	0	0	0	0.000286583	0	0	0	0	0	0	0	0	0	0	0	0	0	0	0	0	0	0	4.2322e-05	0	0	0	0	0	0	0	0	0	0	0.000913612	0.000131122	0
Dysgonomonas sp. HDW5A	0	0	0	0	0	0	0	0	0	0	0	0	0	0	0	0	0	0	0	0	0	0	0	0	0	0	0	0	0	0	0	0	0	0	0	0	0.00536353	0	0	0	0	0	0	0	0	0	0	0	0
Lacrimispora saccharolytica	0.000207681	0	8.00592e-05	0	0	0.000575704	0	0	0	0	0	0.000539851	0	0	0	0	0	0	0	0	0	0	0	0	0	0	0	0	0	0	0	0	0	0.00129778	0	0	0	0.000151663	0.000353008	0	0.000476469	0	0	0	0	0	0	0	0
Weissella confusa	0	0	0	0	0	0	0	0	0	0	0	0	0	0	0	0	0	0	0	0	0	0	0	0	0	0	0	0	0	0	0	0	0	5.65523e-06	0	0	0	0	0	0	0	0	0.000458075	0	0	0	0	0	0
Streptococcus sp. HSISS2	0	0	0	3.16675e-05	0	8.61277e-05	0	0	7.02923e-05	0	2.4967e-05	6.66683e-05	3.81597e-05	0	1.01762e-05	3.66919e-05	2.85225e-05	2.95909e-05	0	0	0	0.000113229	0	0	0	0.000197399	0	0	0	0	0	0	0	0.000100819	0	0.000105805	3.53015e-05	0	0	0	2.96727e-05	0.000150698	0	0	0.000179521	0	6.17305e-05	0	0
Streptococcus sp. FDAARGOS_192	0	0	0	5.27792e-05	0	0.000202509	0	0	0	1.25472e-05	0	0.000203257	0.000218894	0	0	0	0	3.17828e-05	0	0	9.72289e-05	0.000268353	0	0	0	0.000222074	0	4.62748e-06	0	0	0	0	2.4569e-05	0.000305773	0	0.00027207	7.0603e-05	0.000216661	0	0	6.19034e-05	0.000610642	0.000114519	0	0.00050266	0	0	0	0
Limosilactobacillus mucosae	0	0	0	0	0	0	0	0	0	0	0	0	0	1.56696e-05	0	0	0	0	0	1.07556e-05	0	0	0	0	0	0	0	0	0	0	0	0	0	0	0	0	0	0	1.27951e-05	0	6.30971e-06	0.00440479	0	0	0	0	4.15278e-05	0	0
Bifidobacterium breve	0	0	0	1.68894e-05	0	0.000173974	0.000428712	0	0	3.5132e-05	0.000128092	0.000157727	0.000215679	7.81055e-05	0	0	0	0.000177545	0	3.5852e-05	0	0	0	0	0	0	0	0	0	0	0	0	0	0	0	0.000648434	0	0.000108331	0	0	0.000263303	0	0	0	5.98405e-05	8.03954e-05	0	0	0
Leuconostoc mesenteroides	0	0	0	0	0	0	0	3.9476e-05	0	0	0	0	0	0	0	0	4.02937e-05	0	0	0	0	0.00125571	0	0	0	0	0	0	0	0	0	0	0	0	0.000133807	0	0	0	0	0	0	2.51164e-05	0	0	0	0	8.75451e-05	9.17852e-05	0
Bifidobacterium angulatum	0	0	0	0	0	0	0	0	0	0	4.83058e-05	1.78866e-05	0	0	0	0	0	0	0	5.37779e-06	0	0	0	0	0	0.000123375	0	0	0	0	0	0	0	0	0	0.000408861	0	0	0	0	0	0	0	0	0	0	0	0	0
Eubacterium callanderi	0	0	0	2.74452e-05	0	0.000178231	0	0	0	8.9503e-05	0.000297976	0	0	0	0	0	0	0	3.28528e-05	0	0	0	0	0	0	0	0	0	0	0	0	0	3.54886e-05	9.00937e-05	0	0.000103538	0	0	0.000183701	0	0	0.000739364	0	1.72575e-05	0.000371011	5.74253e-05	0	0	0.000692681
Streptococcus agalactiae	0	0	0	0	0	0	0	0	0	0	6.56741e-05	0	0	0	0	5.18004e-05	4.93485e-05	0	0	3.94372e-05	0	0	0	0	0	0	0	0	0	3.93541e-05	0	0	0	0	0	0	1.38136e-05	0	2.19345e-05	0	0	5.33723e-05	0	0	0	0	3.25488e-05	0	0
Gemella haemolysans	0	0	0	0	0	5.22892e-05	0	0	0	0.000107069	0	0	0	0	0	0	0	0	0	0	0	0	0	0	0	0	0	0	0	0	0	0	2.72989e-05	0	0	8.61556e-05	0	0	0	0	0	0	0	0	0	0	0	0	0
Klebsiella africana	0	0	0	0	0	0	0	0	0	0.000675873	0	0	0	0	0	0	0	0	0	0	0	0	6.10817e-05	0	0	0.000123375	0	0	0	0	0	0	0	0	0	0	0	0	0	0	0	0	0	0	0	0	0	0	0
Adlercreutzia equolifaciens	0.000163662	0	0	0	0	3.9441e-05	0	0	0	0	0	0	0	2.92391e-05	0	0	0	0	6.30774e-05	0	0	0	0	0	0	0	0	0	0	0	0	0	0	0	0	0.000191205	0	0	0	0	0	0	0	0.000653062	0	0	0	0	0
Christensenella minuta	0.000170434	0	8.2166e-05	0	0	0.000117949	5.56229e-05	0	0	0	0	0	0.000201841	0	0	0	0	0	6.17633e-05	4.03335e-05	0	0	0	0	0	0	0	0	0.000944767	0	0	0	0	0.000520087	0	0	0.000165764	0.000519987	0	0	0	0	0	0	0.000269282	0	0.000157132	0	0
Klebsiella quasivariicola	0	0	0	0	0	0	0	0	0	0.000517779	7.0559e-06	0	0	0	0	0	0	0	0	0	0	0	8.51138e-05	0	0	0	0.000126397	0	0	0	0	0	0	0	0	0	0	0	0	0	0	0	0	0	0	0	0	0	0
Streptococcus toyakuensis	0	0	0	1.2667e-05	0	4.48193e-05	0	0	0	6.94276e-05	0	0	4.89227e-06	0	0	0	0.000110921	5.47979e-06	0	0	0	0	0	0	0	0	0	0	0	0	0	0	0	0	0	5.89485e-05	0	0	0	0.000415932	3.83699e-05	0	0.000160326	0	0	0	0.000123461	0	0
Lelliottia amnigena	0	0	0	5.48904e-05	0	0	0	0	0	0	8.35853e-05	0	0	0	0	0	0	0	0	0	0	0	0	0	0	0	0.000386214	0	0	0	0	0	0	0	0	0	4.5278e-05	0	0	0	0	0	0	0	5.68484e-05	0	0	0	0
Enterococcus cecorum	0	0	0	0	0	0	0	7.8952e-05	0	9.36854e-05	0	2.60169e-05	0.000104415	0	7.12332e-05	0.000125184	0	0	0	0.000205252	0	0.000285337	0	0	0	0	0	1.01364e-05	0.000266473	0.00013118	0	0	0	0	0	0	0	0	3.51865e-05	0	0	0	0.000137422	0	0	4.45046e-05	0	0.000367141	0
Streptococcus pseudopneumoniae	0	0	0	0	0	0	0	0	0	0	0	0	2.09669e-06	0	0	0	3.48608e-05	0	0	6.27409e-06	0	0	0	0	0	0	0	0	0	0	0	0	0	1.20905e-05	0	0	0	0	0	0.000277288	0	0	0	0	0	0	0.000116727	0	0
Duncaniella dubosii	0	0	0	3.37787e-05	0	0	0	0	3.28031e-05	0	0	0.0013545	0	0	0	0	0	3.83586e-05	0.000402118	0	0	0	3.60482e-05	0	6.3241e-05	0	0	5.8174e-05	0	0	0	0	0	0	0	3.55203e-05	0	0	0	0	0	0	0.000114519	0	0	0.00045366	0	0	0
Streptococcus koreensis	0	0	0	1.47782e-05	0	4.79566e-05	0	0	0	1.67295e-05	0	0	0	0	0	0	0	0	0	0.000233934	0	6.11437e-05	2.10281e-05	0	0	0	7.72429e-05	0	0	0	0	0	0	1.77457e-05	0	0	0	0	5.73495e-05	0.000257482	3.47887e-05	0	0.000458075	0	0	0	7.07095e-05	0	0
Citrobacter sp. RHB25-C09	0	0	0	4.01122e-05	0	0	0	0	0	0	2.55098e-05	0	0	0	0	0	1.44876e-05	0	0	0	0	0	0	0	0	0	0.0016853	0	0.000121124	0	0	0	1.36495e-05	0	0	0	0	0	1.78218e-05	0	9.8909e-06	0	0	0	3.29123e-05	0	0	0	0
Lactococcus raffinolactis	2.48315e-05	0	8.84864e-05	0	0	0	0	0	0	0	0	0	0	0	0	0	0.000214145	0	0	7.7978e-05	0	0.000853748	7.00937e-06	0	0	0	9.83091e-05	0	0	0	0	0	0	0	0.000200711	9.29573e-05	0	0	3.22162e-05	0	0	0	0	0	0	0	0	6.55609e-05	0
Leclercia adecarboxylata	0	0	0	4.43346e-05	0	0	0	0	0	6.27358e-05	0	0	0	0	0	0	0	0	0	0	0	0	3.90522e-05	0	0	0	0.000554744	0	0	0	0	0	0	0	0	0	0	0	2.03351e-05	0	0	0	0	0	3.88963e-05	0	0	0	0
Ornithobacterium rhinotracheale	0	0	0.00118614	0	0	0	5.56229e-05	0	0	0	0	2.27648e-05	2.1526e-05	2.40697e-05	0	0	0	0.000110692	2.15514e-05	0	0	0	0	0	3.03756e-05	0	0	2.33578e-05	0	0	0	0	0	0	0	0	0	0	0	0	0	0	0	4.58687e-05	0	7.32173e-05	0	0	0
Megasphaera stantonii	0	0	0	0	0	6.55109e-05	1.77842e-05	0	0	0.00140779	0	0.000128458	8.51256e-05	6.50206e-05	0	0	0	0	2.26027e-05	0	0	0	0	0	0	0	0	0	0	0	0	0	0	0	0	0.000185159	8.21144e-05	0	0	0	0.000100614	0	0.000618401	2.67946e-05	7.18086e-05	5.02471e-05	0	0	0
Megasphaera massiliensis	0	0	0	0	0	0	0	0	0	0.000612301	0	0	0	0	0	0	0	0	0	0	0	0	0	0	0	0	0	0	0	0	0	0	0	0	0	9.29573e-05	0	0	0	0	0	0	0	0	0	0	0	0	0
Streptococcus sp. oral taxon 064	0	0	0	0	0	0	0	0	0	0	0	0	0	0	0	0	0	0	0	0	0	0	0	0	0	0	0	0	0	0	0	0	0	0	0	0	0	0	0	0	0	0	0.000160326	0	0	0	0	0	0
Citrobacter koseri	0	0	0	2.11117e-05	0	0	0	0	0	4.43333e-05	2.98519e-05	0	6.98896e-06	0	0	0	0	0	0	0	0	0	0	0	0	0	0.00139037	0	0	0	0	0	0	0	0	0	0	0	1.14242e-05	0	0	0	0	0	0	0	0	0	0
Enterococcus raffinosus	0	0	0	0.000111892	0	0	0	9.58702e-05	0	0	0	0	0	0	0.000118132	0.000151084	0	0	0	0.00024469	0	0.000168711	0	0	0	0	0	0	0	0.000111503	0	0	0	0	0.000150533	0	0	0	0	0	0	0	0	0	0	0	0.000126828	0.000380253	0
Campylobacter jejuni	0	0	0	3.58899e-05	0	8.42603e-05	0	0	0	0	6.1332e-05	9.43112e-05	5.5073e-05	0	0	0	4.61793e-05	3.94545e-05	1.52437e-05	0	0	0	0	1.46719e-05	9.46125e-06	0	0	0	0	0	0	0	0	3.91966e-05	0	0	2.68599e-05	0	2.37623e-05	0	0	0.000508607	0	1.45327e-05	0	0	0	0	0
Citrobacter rodentium	0	0	0	0	0	0	0	0	0	0	3.20229e-05	0	0	0	0	0	0	0	0	0	0	0	0	0	0	0	0.00165019	0	0	0	0	0	0	0	0	0	0	0	0	0	9.8909e-06	0	0	0	0	0	0	0	0
Actinomyces oris	2.14453e-05	0	4.42432e-05	2.95564e-05	0	0.000204824	3.17845e-05	0	0	0	4.17926e-05	1.78866e-05	0	0	0	0	0.00016208	1.31515e-05	0	0	0	0.000106435	0	0	0	0	0	0	0	0	0	0	0	6.10375e-05	0	0.000124699	6.36962e-05	0	0	0	9.78858e-05	0.000102035	0	1.58951e-05	0	0	3.14265e-05	0	0
Citrobacter farmeri	0	0	0	4.01122e-05	0	0	0	0	0	0	0	0	1.13221e-05	0	0	0	0	0	0	0	0	0	0	0	0	0	0.00165721	0	0	0	0	0	0	0	0	0	0	0	0	0	0	0	0	0	6.88165e-05	0	0	0	0
Turicibacter bilis	0	0	0	0	0	4.98988e-05	0.000350386	0	0	0	0.000433666	0.000320333	7.59001e-05	0	0	0	0.000118165	1.20555e-05	0	0	5.50352e-06	0	0	0	0	0	0	0	0	0	0	0	0	0.000104329	0	0	8.28818e-05	0	9.13936e-06	0	5.6958e-05	0.000194652	0	1.13536e-05	0.000155585	0	0	0	0
Romboutsia sp. CE17	7.44944e-05	0	0	0	0	0.000169566	0	0	0	0	3.69078e-05	0	0	0	0	0	0	0	0	0	0	0	0	0	0	0	0	0	0	0	0	0	7.37071e-05	0.000335414	0	0	0.000124323	0	3.88423e-05	0	0	0	0	0	0.000335107	0	0	0	0
Bacteroides sp. BFG-257	0.000136573	0	0.000170652	0	0	0	0	0	7.32744e-05	0	0	1.62606e-05	0	0.00080666	0	0	0	0.000192889	0	0	0.000528338	0	4.30576e-05	2.48608e-05	2.58939e-05	0	0	0	0	0	0	0	0.000180173	0	0	0	0	0	0	0	0	0	0	0.000339701	0	0	0	0	0
Brevundimonas naejangsanensis	0	0	0	0	0	0	0	0	0	0	0	0	0	0	0	0	0	0	0	0	0	0	0	0	0	0	0	0	0	0	0	0	0	0	0	0	0	0	0	0	0	0	0	0	0	0	0	0	0
Acholeplasma hippikon	0	0	0	0	0	0	0	0	0	0	0	0	0	0	0	0	0	0	0	0	0	0	0	0	0	0	0	0	0	0	0	0	0	0	0	0	0	0	0	0	0	4.70932e-05	0	0	0	0	0	0	0
Prevotella bryantii	0	0	0	0	0	0	0	0	0.000598975	0	0	0.000167484	0	0	0	0	0	0	0	0	0	0	0.000123165	0	0	0	0	0.000296159	0	0	0	0	0	0	0	0	0	0	0	0	0	0	0	0	0	0	0	0	0
Limosilactobacillus oris	0	0	0	0	0	0	0	0	0	0	0	6.82943e-05	0.00122377	9.93483e-06	0	0	6.20251e-05	0	0	0	0	0	0	0	0	0	0	0	0	0	0	0	0	0	0	0	0	0	0	0	0	0	0	0	0	0	0.000121216	0	0
Streptococcus sp. 116-D4	0	0	0	0	0	2.23349e-05	5.29742e-06	0	0	3.93144e-05	0	0	0	0	0	0	0	0	0	0	0	0	0	0	0	0	0	0	0	0	0	0	0	1.69657e-05	0	0	0	0	0	0.000277288	0	0	0	0	2.39362e-05	0	0.000111115	0	0
Enterobacter asburiae	0	0	0	3.80011e-05	0	0	0	0	0	0.000113761	0	0	0	0	0	0	0	0	0	0	0	0	0	0	0	0	0.000716252	0	0	0	0	0	0	0	0	0	0.000117416	0	0	0	0	0	0	0	2.99202e-05	0	0	0	0
Actinomyces naeslundii	1.01583e-05	0	0	0	0	0	0	0	0	1.9239e-05	0	0	8.80609e-06	0	0	0	0	0	0	0	0	0	0	0	0	0	0	0	0	0	0	0	0	2.63261e-05	0	7.2552e-05	0	0	0	0	0	6.75003e-05	0	0	0	0	0	0	0
Olsenella timonensis	0.000185107	0	0	0	0	0	0	0	3.53591e-05	0	0	0.000173988	0	0	0	0	0	0	0	0	0	0	0	0	0	0	0	0	0	0	0	0	0	0	0	0	0	0	0	0	0	0	0	0	0	0.000222523	0	0	0
Mogibacterium diversum	0.00017382	0	0	0.000183672	0	8.56795e-05	0	0	0	0.000896703	0.000213848	0	0	0	0	0	0	0	0	0	0	0	0	0	0	0	0	0	0	0	0	0	0	0	0	0	4.14409e-05	0	2.23914e-05	0	0	0	0	0	0	0	0	0	0
Proteus sp. ZN5	0	0	0	0	0	0	0	0	0	0	0	0	0	0	0	0	0	0	0	0	0	0	0	0	0	0	0	0	0	0	0	0	0	0	0	0	0	0	0	0	0	0	0	0	0	0	0	0	0
Citrobacter sp. BIDMC107	0	0	0	0	0	0	0	0	0	0	0	0	1.10426e-05	0	0	0	0	0	0	0	0	0	0	0	0	0	0.0020996	0	0	0	0	0	0	0	0	0	0	0	0	0	3.03548e-05	0	0	0	0	0	0	0	0
Mariniplasma anaerobium	0	0	0	0	0	0	0	0	0	0	0	0	0	0	0	0	0	0	0	0	0	0	0	0	0	0	0	0	0	0	0	0	0	0	0	0	0	0	0	0	0	3.61048e-05	0	0	0	0	0	0	0.000577234
Lachnoclostridium phytofermentans	0	0	4.84569e-05	0	0	0	0	0	2.55608e-05	0	0	0	0	0	0	0	0	0	0	0	0	0	0	0	0	0	0	0	0.000121124	0	0	0	0	0.0011369	0	0	0	0	5.57501e-05	0	0	0.000298257	0	0	0.000631317	0	0	0	0
Streptococcus pyogenes	0	0	0	0	0	3.72e-05	0	3.9476e-05	0	2.09119e-05	4.7763e-05	4.22775e-05	0	0	3.14134e-05	9.06507e-05	7.10799e-05	0	0	0.000119208	1.00898e-05	0.000212871	0	0	0	0	5.61766e-05	3.37145e-05	0	7.87081e-05	0	0	0	4.62169e-05	0	0.000108828	3.14644e-05	0	8.47676e-05	0.000118838	5.2183e-05	8.94772e-05	0.000274845	0	5.08644e-05	0	0	0	0
Clostridium saccharobutylicum	0	0	0	0	0	0	0	0	0	0.000927653	0	0	0	0	0	0	0	0	0	0	0	0	0	0	0	0	9.1287e-05	0	0	0	0	0	0	0	0	0	0	0	0	0	0.000202081	0	0	0	0	0	0	0	0
Streptococcus mutans	0	0	4.21364e-05	0	0	0	0	0	0	0	0	0.000170736	0.000712734	0	0	0	0	0	0	0	0	0	0	0	0	0	0	0	0	0	0	0	0	0	0	0.000250153	0	0	0	0	0	0	0	0	9.57447e-05	0	0	0	0
Actinomyces sp. oral taxon 414	0	0	0	0	0	0	0	0	3.83412e-05	0	2.93091e-05	2.11387e-05	3.15901e-05	0	0	0	0.000117259	0	0	0	0	0	0	0	0	0	0	0	0	0	0	0	5.45978e-05	0	0	0.000325728	1.22788e-05	0	5.02665e-06	0	0	0	0	0	0	0	1.68356e-05	0	0
Butyrivibrio fibrisolvens	5.75638e-05	0	0	0	0	0	0	0	0	0	0	0.000266673	0	0	0	0	0	0	0	0	0	0	0	0	0	0	0	0	0	0	0	0	0	0	0	0	0	0	0.000275323	0	0	0	0.00036646	1.27161e-05	0	0	0	0	0
Streptococcus cristatus	0	0	0	0	0	3.21205e-05	0	0	0	0	0	0	0	0	0	0	3.57663e-05	3.39747e-05	0	0	0	3.84979e-05	0	0	0	0	0	0	0	0	0	0	0.000221121	2.92512e-05	0	0.000141325	1.68833e-05	0	0	0.000198063	0	0	0.00018323	0	0	2.29701e-05	8.19333e-05	0	0
Enterobacter roggenkampii	0	0	0	2.11117e-05	0	0	0	0	0	4.51698e-05	2.98519e-05	0	7.82764e-06	0	0	0	0	0	0	0	0	0	0	0	0	0	0.00102522	0	0	0	0	0	0	0	0	0	3.0697e-05	0	0	0	0	0	0	0	0	0	0	0	0
Prevotella dentalis	0	0	0	0	0	0	0	0	0	0	0	0.000925226	0	0	0	0	0	0	0	0	0	0	0	0	0	0	0	0	0	0	0	0	0	0	0	0	0	0	0	0	0	0	0	0	0	0	0	0	0
Carnobacterium divergens	0	0	0	0	0	0	0	0	0	0	0	0	0	0	0	0	0	0	0	0	0	0	5.00669e-06	0	0	0	0	0	0	0	0	0	0	0	0	0	0	0	0	0	0	0	0	0	0	0	0	0	0
Lactobacillus jensenii	0	0	0	0	0	0	0	0	0	0	0	0	0	0	0	0	0	0	0	0	0	0	0	0	0	0	0	0	0	0	0	0	0	0	0	0.000142081	0	0	0	0.000118838	0	0	0	0	0	0	0	0	0
Anaerotignum propionicum	0	0	0	0	0	0	0	0	0	0	0.00132542	0	0	0	0	0	0	0	0	0	0	0	0	0	0	0	0	0	0	0	0	0	0	0.000138066	0	0	0	0.000108331	5.39222e-05	0	0	0	0	0.000154864	0	0	0	0	0
Lancefieldella parvula	0	0	4.635e-05	4.43346e-05	0	6.65567e-05	1.62706e-05	0	0	7.86288e-05	0.000284407	6.50422e-05	3.00525e-05	0	0	0	2.26369e-05	0	0	0	1.19243e-05	7.47312e-05	7.10951e-05	0	0	0	0	0	0	0	0	0	1.36495e-05	0	0	0	0	0	0	0	1.94407e-05	0	0	0	0.000152593	0	0	0	0
Bifidobacterium animalis	0	0	0	0	0	0	0	0	0	1.84025e-05	0	0	0	0	0	0	0	0	0	0	0	0	0	0	0	0	0	0	0	0	0	0	0.000532329	0.000126755	0	0	0	0	0	0	0	0	0.000137422	0.00142329	3.88963e-05	0	0	0	0
Ruminococcus gauvreauii	0	0	0	0	0	0	0	0	0	0	0	0	0	0	0	0	0	0	0	0	0	0	0	0	0	0.000320774	0	0	0	0	0	0	4.9138e-05	0	0	0	0	0	0	0	0	0	0	0	0	0	6.73424e-06	9.17852e-05	0
Trueperella pyogenes	0	0	0	2.74452e-05	0	3.41374e-05	0	0	9.88352e-05	0	0.000154144	5.52859e-05	5.56321e-05	0	0	0	0.000109563	0	0	0.00015506	0	0	7.30977e-05	3.34194e-05	0	0	0	4.38509e-05	0	0	0	0	0	0	0	0	0	0	0	0	4.75786e-05	0.000222908	0.000847438	0	0	0	0	0	0
Salmonella bongori	0	0	0	2.95564e-05	0	0	0	0	0	0	0	0	9.64477e-06	0	0	0	1.22239e-05	0	0	0	0	0	0	0	0	0	0.000238751	0	0	0	0	0	0	0	0	0	0	0	0	0	0	0	0	0	0	0	0	0	0
Fructilactobacillus sanfranciscensis	0	0	0	0	0	0	0	0	0	0	0	0	0	0	2.21221e-05	0	0	5.47979e-06	0	0.000150578	0	0	0	0	0	0	0	0	0	0	0	0	0	0	0	0	0	0	0.000622619	0	0	0	0.000114519	0	0	0	3.36712e-05	0	0
Eubacterium limosum	0	0	0	0	0	0	7.07583e-05	0	6.1346e-05	0	0	0	0	0	0	0	0	0	0	0	0	0	3.70495e-05	0	0	0	0	0	0	0	0	0	0	0.000105499	0	0.000132256	0	0	8.13403e-05	0	0	0.000745643	0	2.40697e-05	0.000110705	0	0	0	0
Atlantibacter hermannii	0	0	0	0	0	0	0	0	0	0	0	2.27648e-05	0	0	0	0	1.67513e-05	0	0	0	0	0	0	0	0	0	0.000161508	0	0	0	0	0	0	0.00124883	0	0	2.83947e-05	0	0	0	0	0	0	0	2.99202e-05	0	0	0	0
Candidatus Minimicrobia vallesae	0	0	0	0	0	0	0	0	0	0.000106233	0	1.30084e-05	0	0	0	0	0	0	0	0	0	0	0	0	0	0	0	0	0	0	0	0	0	0	0	0	0	0	0	0	0	0	0	0	0	0	0	0	0
Prevotella intermedia	0	0	0	0	0	0	6.88664e-05	0	0	0	0	0.000351228	9.89637e-05	0	0	0	0	0	0.000183187	0	4.31109e-05	0	8.41125e-05	5.99105e-05	7.91757e-05	0	0	6.47847e-05	0	0	0	0	0	0	0	3.17415e-05	0	0	0	0	0	0	0	5.49516e-05	0	0	0	0	0
Clostridium gelidum	0	0	0	0	0	0	0	0	0	0.000716024	0	0	0	0	0	0	0	0	0	0	0	0	0	0	0	0	0.000133419	0	0	0	0	0	0	0	0	0	0	0	0	0	0	0	0	0	0.00053258	0	0	0	0
Eggerthella sp. YY7918	0	0	0	2.95564e-05	0	0	4.84335e-05	0	0	0	0.000305032	0	0.000396833	0	0	0	0	0	0	0	3.30211e-05	8.9451e-05	0	0	0	0	0	0	0	0	0	0	0	0	0	4.00548e-05	0	0	0	0	0	0.000775469	0	0	0	0	0	0	0
Streptococcus rubneri	0	0	0	0	0	4.4147e-05	3.40548e-06	0	0	0	0	0	0	0	0	0	3.25972e-05	0	0	0.000164919	0	0	0	0	0	0	4.91545e-05	0	0	0	0	0	0	0	0	0	6.13939e-05	0	6.12337e-05	0.000257482	4.02457e-05	0	0.000503882	0	0	0	7.29543e-05	0	0
Raoultella ornithinolytica	0	0	0	1.05558e-05	0	0	0	0	0	8.78301e-05	0.000426068	6.50422e-05	0	0	0	0	0	0	0	0	0	0	0	0	0	0	0.000224706	0	0	0	0	0	0	0	0	0	0	0	0	0	0	0	0	0	0	0	0	0	0
Schleiferilactobacillus harbinensis	0	0	0	0	0	0	0	0	0	0	0	0	0	0	0	0	0	0	0	0	0	0	0	0	0	0	0	0	0	0	0	0	0	0	0	0	0	0	0	0	0	0	0	0	0	0	7.74438e-05	0	0
Citrobacter cronae	0	0	0	0	0	0	0	0	0	0	0	0	4.33316e-06	0	0	0	0	0	0	0	0	0	0	0	0	0	0.00179063	0	0.000121124	0	0	0	0	0	0	0	1.61159e-05	0	1.82787e-06	0	0	0	0	0	0	0	0	0	0
Bacillus cereus	4.85342e-05	0	0	0	0	0	0	0	0	8.19748e-05	0	0	0	0	4.95535e-05	0	0	0	2.57566e-05	0	0	0	0	0	0	0	0	0	0	0	0	0	0	0	0	0	0	0	0	0.000217869	0	0	0	0	0	0	0	0	0
Ruminococcus albus	0	0	0	0	0	0	0	0	0	0	0	0	0	0	0	0	0	4.16464e-05	0	0	0	0	0	0	0	0	0	0	0	0	0	0	0	0	0	0	0	0.000173329	0	0	0.000666954	0	0	0	0	0	0	0	0
Klebsiella sp. MPUS7	0	0	0	0	0	0	0	0	0	0	0	0	0	0	0	0	0	0	0	0	0	0	0	0	0	0	0	0	0	0	0	0	0	0	0	0	0	0	0	0	0	0	0	0	0	0	0	0	0
Clostridium septicum	0	0	0	0	0	9.63615e-05	0	0	0	0.000144711	0	0	0	0	0	0	0	0	0	0	0	0	0	0	0	0	0.00040728	0	0	0	0	0	0	0	0	0	0	0	0	0	0	0	0	0	0	0	0	0	0
Schaalia meyeri	0	0	0	0	0	0	0	0	0	0	0	5.20338e-05	2.51603e-05	0	0	2.59002e-05	0	7.67171e-06	0	0	0	0	0	0	0	0	0	0	0	0	0	0	0	0	0	0.000254688	0	0	0	0	5.28652e-05	0	0	0	0	0	0	0	0
Leuconostoc pseudomesenteroides	0	0	0	0	0	0	0	0	0	0	0	0	1.17415e-05	0	0	0	0	0	0	0	0	0.00218759	0	0	0	0	0	0	0	0	0	0	0	0	0	0	0	0	0	0	0	0	0	0	0	0	0	0	0
Clostridium beijerinckii	0	0	0	0	0	0	0	0	0	0.000583025	0	0	0	0	0	0	0	0	0	0	0	0	0	0	0	0	0.000126397	0	0	0	0	0	0	0	0	0	0	0	0	0	0	0	0	0	0	0	0	0	0
Aminipila luticellarii	0	0	0	0	0	5.4306e-05	0	0	0.000159755	8.61571e-05	0	0	8.233e-05	0	0	0	0	0	0	0	0	0	0	0	0	0	0	0	0	0	0	0	0	0	0	0	0	0	3.13023e-05	0	0	0.000339071	0.000412267	0	0	0	0	0	0
Desulfovibrio fairfieldensis	0	0	0	0	0	0	0	0	0	0	0	0	0	0	0	0	0	0	0	0	0	0	0	0	0	0	0	0	0	0	0	0	0	0	0	0	0	0	0	0	2.71147e-05	0	0	0	0	0	0	0	0
Streptococcus acidominimus	0	0	0	0	0	2.03928e-05	0	0	0	0	3.14802e-05	1.30084e-05	0	1.35695e-05	0	0	3.44081e-05	0	0	0	0	0	0	0	0	0	0	0	0	0	0	0	1.36495e-05	6.00625e-05	0	0	0	0	0	0	1.279e-05	6.12212e-05	0	0	3.59043e-05	0	0	0	0
Enterobacter kobei	0	0	0	0	0	0	0	0	0	0.000120453	1.03125e-05	0	0	0	0	0	0	0	0	0	0	0	0	0	0	0	0.00125695	0	0	0	0	0	0	0	0	0	0	0	0	0	0	0	0	0	0	0	0	0	0
Prevotella veroralis	0	0	0	0	0	0	0	0	0	0	0	0	0	0	0	0	0	0	0	0	0	0	0	0	0	0	0	0	0	0	0	0	0	0	0	0	0	0	0	0	0	0	0	0	0	0	0	0	0
Citrobacter sp. FDAARGOS_156	0	0	0	0	0	0	0	0	0	0	0	0	0	0	0	0	0	0	0	0	0	0	0	0	0	0	0.000863716	0	0.00128391	0	0	0	0	0	0	0	0	0	0	0	0	0	0	0	0	0	0	0	0
Enterobacter sp. SA187	0	0	0	2.74452e-05	0	0	0	0	0	0	0	0	0	0	0	0	0	0	0	0	0	0	0	0	0	0	0.000105331	0	0	0	0	0	0	0.000410882	0	0	2.07205e-05	0	9.59633e-06	0	0	0	0	0	0	0	0	0	0
Salmonella sp.	0	0	0	0	0	0	0	0	0	0.000127981	0.000121036	0	0	0	0	0	0	0	0	6.27409e-06	0	0	0	0	0	0	0.000323016	0	0	0	0	0	0	0	0	0	0.000478105	0	0	0	0	0	0	0	0	0	0	0	0
Clostridium baratii	0	0	0	0	0	0	0	0	0	0.000293603	0	0	0	0	0	0	0	0	0	0	0	0	0	0	0	0	0.000266839	0	0	0	0	0	0	0.000139041	0	0	0	0	0	0	0	0	0	0	0	0	0	0	0
Brevundimonas pondensis	0	0	0	0	0	0	0	0	0	0	0	0	0	0	0	0	0	0	0	0	0	0	0	0	0	0	0	0	0	0	0	0	0	0	0	0	0	0	0	0	0	0	0	0	0	0	0	0	0
Leuconostoc gelidum	0	0	0	0	0	0	0	0	0	0	0	0	0	0	0	0	0	0	0	0	0	4.86885e-05	0	0	0	0	0	0	0	0	0	0	0	0	0	9.06901e-06	0	0	4.06702e-05	0	0	0	0	0	0	0	0	0	0
Bifidobacterium scardovii	0	0	0	0	0	0	0.000168004	0	0	0	0	0	0	0	0	0	0	0	0	1.70297e-05	0	0	0	0	0	0	0	0	0	0	0	0	0	0	0	0	0	0	0	0	0	0	0	0	0	0	5.61187e-06	0	0
Lactobacillus acetotolerans	0	0	0	0	0	0	0	0	0	0	0	0	0	0	0	0	0	0	0	0	0	0	0	0	0	0	0	0	0	0	0	0	0	0	0	0	0	0	0.000138004	0.000138644	0	0	0	0	0	0	5.05068e-05	0	0
Lacrimispora sphenoides	0	0	0	0	0	0.000452451	0	0	0	0	0	0	0	0	0	0	0	0	0	0	0	0	0	0	0	0	0	0	0	0	0	0	0	0.00118389	0	0	0	0	0	0	0	0	0	0	0	0	0	0	0
Enterococcus sp. LX10	0	0	0	0	0	0	0	0	0	0	0	0	0	0	0	0	0	0	0	0	0	0	0	0	0	0	0	0	0	0.000282037	0	0	0	0	0.000133807	0	0	0	0	0	0	0	0	0	0	0	9.54017e-05	0.000642497	0
Enterobacter cloacae complex sp.	0	0	0	0	0	0	0	0	0	4.43333e-05	0	0	0	0	0	0	0	0	0	0	0	0	0	0	0	0	0.000287905	0	0	0	0	0	0	0	0	0	2.37902e-05	0	0	0	4.77492e-06	0	0	0	0	0	0	0	0
Butyricicoccus sp. GAM44	0	0	0	0	0	0.000101441	0	0	0	0	0	3.25211e-05	0	2.60082e-05	0	0	0.00165114	0	0	0	0	0	0	0	0	0	0	0	0	0	0	0	0	0	0	0	0	0	0	0	0	0	0	0	0	0	0	0	0
Clostridium saccharoperbutylacetonicum	0	0	0	0	0	0	0	0	0	0.000741955	0	0	0	0	0	0	0	0	0	0	0	0	0	0	0	0	9.1287e-05	0	0	0	0	0	0	0	0	0	0	0	0	0	0	0	0	0	0.000595413	0	0	0.000209795	0
Lacticaseibacillus casei	0	0	0	0	0	0	0	0	0	0	0	0	0	0	0	1.29501e-05	0	0	0	4.4815e-06	0	0	0	0	0	0	0	0	0	9.83852e-05	0.000489764	0	0	0	0.000827932	0	0	0	0	0	0	0	0	0	0	0	0.000432114	7.8673e-05	0
Riemerella anatipestifer	0	0	0.000168546	0	0	0	6.39474e-05	0	0	0	6.02465e-05	0	3.38266e-05	0	0	0	0	0.000221384	4.91478e-05	0	0	0	9.31245e-05	6.7654e-05	7.81798e-05	0	0	0	0	0	0	0	0	0	0	0	0	0.000108331	0	0	0	0	0	2.04366e-05	0	0	0	0	0
Bacteroides coprosuis	0	0	0	7.17798e-05	0	0	0	0	0	0	0	8.94331e-05	2.2784e-05	6.3486e-05	0	0	0	0	0	0	0	0	0	0.000105149	0	0	0	0.000220356	0	0	0	0	2.72989e-05	0	0	0	0	0	0	0	0	0	0	0	0	0	0	0	0
Phascolarctobacterium sp. Marseille-Q4147	1.69305e-05	0	2.94955e-05	0	0	0	0	0	0.000593863	0	0	0.000253665	0.000143973	3.05314e-05	0	0	0	4.38384e-05	0	0	0	0	0	0	0	0	0	0	0	0	0	0	0	0	0	0	0	0	0	0	0	0	0	0	0	0	0	0	0
Abiotrophia defectiva	0	0	0	0	0	0	0	0	0	7.61194e-05	0	0	0	0	0	0	0	0	0	0	0	0	0	0	0	0	0	0	0	0	0	0	0	1.87208e-05	0	0	0	0	0	0	0	5.80817e-05	0.00162617	0	9.87368e-05	0	0	0	0
Enterobacter mori	0	0	0	1.47782e-05	0	0	0	0	0	0	0	0	0	0	0	0	0	0	0	0	0	0	2.90388e-05	0	0	0	0.000154486	0	0	0	0	0	0	4.8752e-06	0	0	0	0	0	0	0	0	0	0	1.49601e-05	0	0	0	0
Citrobacter sp. Colony219	0	0	0	0	0	0	0	0	0	0	0	0	1.95691e-06	0	0	0	0	0	0	0	0	0	0	0	0	0	0.00070923	0	0.00111434	0	0	0	0	0	0	0	6.90682e-06	0	0	0	0	0	0	0	0	0	0	0	0
Latilactobacillus curvatus	0	0	0	0	0	0	0	0	0	0	0	0	0	0	0	0	1.76568e-05	1.20555e-05	0	3.13705e-05	0	0	1.90254e-05	0	0	0	0	0	0	0	0	0	0	0	0	5.81928e-05	0	0	3.5415e-05	0.000138644	0	0	0	0	0	0	0	0.00030158	0
Prevotella denticola	0.000866844	0	0	0	0	0	2.45951e-05	0	0.00023516	0	0	0	0	0	0	0	0	0	3.88977e-05	0	0	0	0	0	4.78042e-05	0	0	3.23924e-05	0	0	0	0	0	0	0	0	0	0	0	0	0	0	0	5.44975e-06	0	0	0	0	0
Parolsenella catena	0	0	0	0	0	0	0	0	0	0	2.60526e-05	7.96767e-05	0	0	0	0	6.02142e-05	0	0	0	0	0	0	0	0	0	0	0	0	0	0	0	0	0	0	0	0	0	0	0	0	0	0	0	0	0.00127771	0	0	0
Proteus terrae	0	0	0	0	0	0	0	0	0	0	0	0	0	0	0	0	0	0	0	7.17039e-06	0	0	0	0	0	0	0	0	0	0	0	0	0	0	0	0	0	0	0	0	0	0	0	0	0	0	0	0	0
Desulfovibrio vulgaris	0	0	0	0	0	0	0	0	9.1593e-05	0	0	0.00022277	9.01576e-05	0	0	0	0	0	0.000147706	0	0	0	0	0	0	0	0	0	0	0	0	0	0	0	0	0	0	0	0	0	0	0	0	0	0	1.86632e-05	0	0	0
Lactobacillus apis	0	0	0	0	0	0	0	0	0	0	0	0	0	0	0	0	0	0	0	0	0	0	0	0	0	0	0	0	0	0	0	0	0	0	0	0	0	0	0	0	0	0	0	0	0	0	0	9.17852e-05	0
Clostridium chauvoei	0	0	0	0	0	7.32795e-05	0	0	0	0.000122962	0	0	0	0	0	0	0	0	0	0	0	0	0	0	0	0	0.000231729	0	0	0	0	0	0	0	0	0	0	0	0	0	0	0	0	0	0.000167553	0	0	0	0
Aeromonas caviae	0	0	0	0	0	0	0	0	0	0	0	0	0	0	0	0	0	0	0	0	0	0	0	0	0	0	0	0	0	0	0	0	0	0	0	0	0	0	0	0	0	0	0	0	0	0	0	0	0
[truncated: 873 more rows]
[truncated: 63 more columns]

## Sheet: Mycobiome
	4_-7	4_1	7_-6	11_-2	11_0	11_182	12_-6	12_34	12_342	13_-7	13_298	14_-7	14_558	15_-6	15_6	15_16	15_104	15_189	16_-5	16_2	16_163	16_171	17_-7	17_9	17_13	17_154	18_-3	18_13	18_91	18.2_-9	18.2_16	18.2_71	19_-2	19_153	20_-4	21_-9	21_50	21_120	22_-4	22_0	22_91	23_-9	23_12	23_61	23_130	24_-10	24_0	24_9	24_49
[truncated: 58 more rows]
[truncated: 63 more columns]

[truncated: 3 more sheets: DNA-Virome, Archaeome, Non-Fungal Eukaryome]
