# Supplementary material for: Insights into gut microbiomes in stem cell transplantation by comprehensive shotgun long-read sequencing
Source: Sci Rep. 2024 Feb 19;14:4068. doi: 10.1038/s41598-024-53506-1 (PMC10876974; doi:10.1038/s41598-024-53506-1)
Supplement: Supplementary file 30 — Supplementary Table 15. [file 41598_2024_53506_MOESM30_ESM.xlsx]

## Sheet: timephase and cluster
Species	Control	PreTx Cluster 1	PreTx Cluster 2	PreTx Cluster 3	Leukopenia_PreTx Cluster 1	Leukopenia_PreTx Cluster 2	Leukopenia_PreTx Cluster 3	Reconstitution_PreTx Cluster 1	Reconstitution_PreTx Cluster 2	Reconstitution_PreTx Cluster 3	Sum
[Acidovorax] ebreus	7.98198e-07										7.98198e-07
[Candida] auris		4.5016e-05	1.39721e-05	4.72138e-05	1.28795e-05			0.000108947		4.02019e-05	0.00026823
[Candida] glabrata		5.48118e-06		0.000492324	1.25031e-05			0.00142897		0.000334147	0.00227343
[Clostridium] colinum	2.53976e-05							1.86337e-05			4.40313e-05
[Clostridium] hylemonae	0.000304961	0.000333654	0.000464831					0.00070736	0.000281321	0.000815618	0.00290774
[Clostridium] innocuum	0.000287288	0.00121312	0.0185537	0.000673716	0.00694146		0.00584167	0.0263227	0.00475236	0.00823544	0.0728215
[Clostridium] scindens	0.000752783	0.00196162	0.00406836	0.000223784	0.0006075	0.00221355	0.00159318	0.00234055	0.00158459	0.00193365	0.0172796
[Clostridium] spiroforme	0.000154496	0.000511229	0.00399008	0.00175877	0.0532996	0.000219507	0.0270358	0.00396823	0.0038335	0.00125354	0.0960247
[Enterobacter] lignolyticus		2.12624e-05	4.25924e-05		4.68867e-05	0.000495922			0.000155241	3.43826e-05	0.000796287
[Haemophilus] ducreyi	3.19279e-06								6.87854e-06		1.00713e-05
[Ruminococcus] gnavus	0.00112555	0.00301576	0.027501	0.00165101	0.000596018	0.000928764		0.0139095	0.0133847	0.0031042	0.0652165
[Ruminococcus] lactaris	0.00156155	0.00113473	0.00256256	0.000540419	0.00026475			0.00132465	0.0094468	0.0296666	0.0465021
[Ruminococcus] torques	0.00181755	0.000882205	0.0013827		0.000346119	0.00113		0.00114019	0.00164638	0.000968112	0.00931325
Abiotrophia defectiva	5.89044e-06		5.41278e-05			0.00109904		1.69671e-05	8.69419e-05	3.37214e-05	0.00129669
Acetivibrio saccincola		0.000159321						9.03304e-06			0.000168354
Acetivibrio thermocellus			5.09295e-05								5.09295e-05
Acetoanaerobium sticklandii								1.55126e-05			1.55126e-05
Acetobacterium wieringae	5.30004e-05	1.11816e-05			6.46452e-05			5.2306e-05			0.000181133
Acholeplasma hippikon		5.83792e-05	3.35163e-05		0.00160127			0.000207921	8.30947e-07		0.00190192
Achromobacter deleyi										0.000130656	0.000130656
Achromobacter sp. 77		6.07581e-06									6.07581e-06
Achromobacter xylosoxidans										0.000103017	0.000103017
Acidaminococcus fermentans	0.000495864	6.77724e-05	0.00014412					0.000132392			0.000840149
Acidaminococcus intestini	0.00128159	0.000385394		0.000315244		0.000108356		0.00474744	0.000288718		0.00712674
Acididesulfobacillus acetoxydans			1.83843e-05						3.26731e-05		5.10574e-05
Acinetobacter baumannii		1.06974e-05	2.96617e-05		4.44552e-05	0.000275512	8.85101e-05			1.75883e-05	0.000466425
Acinetobacter indicus								1.60258e-05	1.1671e-05		2.76969e-05
Acinetobacter johnsonii										8.59565e-06	8.59565e-06
Actinobacillus delphinicola		4.8779e-05									4.8779e-05
Actinobacillus pleuropneumoniae									8.01493e-05		8.01493e-05
Actinobaculum sp. 313							8.85101e-05				8.85101e-05
Actinomyces howellii	1.11748e-06									2.31421e-05	2.42596e-05
Actinomyces marmotae								4.00125e-06			4.00125e-06
Actinomyces naeslundii	1.27026e-06	2.34502e-05	2.52216e-05		4.21061e-06		0.00257944	1.5609e-05		7.33936e-05	0.00272259
Actinomyces oris	6.86171e-06	4.23689e-05	4.15639e-05	0.000747508	0.00019103		0.00017702	9.39498e-05	4.42664e-05	0.000119017	0.00146359
Actinomyces pacaensis	1.73038e-05	0.000105307	0.0013066	0.001515	0.000188291	0.000927258		0.00312408	0.000136791	0.000190462	0.0075111
Actinomyces procaprae								3.92724e-06			3.92724e-06
Actinomyces radicidentis							7.58658e-05	1.6298e-05			9.21639e-05
Actinomyces sp. HMT 175		1.64234e-05	3.12818e-05	0.000249169	1.47358e-05			3.12617e-05	1.88423e-05	4.56231e-05	0.000407338
Actinomyces sp. HMT897		1.67232e-05								5.28963e-06	2.20128e-05
Actinomyces sp. oral taxon 169		1.73618e-05	7.64415e-05	0.000193798	8.47421e-05			5.58557e-05	7.51041e-06		0.00043571
Actinomyces sp. oral taxon 171	3.84334e-06	1.75794e-05	5.25088e-05	0.000138427	3.03647e-05		0.000101154	9.81794e-06			0.000353696
Actinomyces sp. oral taxon 414		8.70439e-05	4.57683e-06		3.12688e-05		0.000113799	0.000237933	2.32151e-05		0.000497836
Actinomyces sp. oral taxon 897		1.55958e-05									1.55958e-05
Actinomyces sp. Z16		4.56087e-06									4.56087e-06
Actinomyces viscosus		3.18113e-05	1.45237e-05					7.94202e-06	1.59066e-05		7.01836e-05
Actinomyces weissii										2.57869e-05	2.57869e-05
Actinomyces wuliandei		1.82435e-06									1.82435e-06
Actinotignum schaalii	8.90308e-07										8.90308e-07
Acutalibacter muris	7.40593e-05	0.000317895	0.000887203		5.85677e-05	0.00126931		0.00132215	0.000639252	0.00252448	0.00709291
Adlercreutzia equolifaciens	0.000231104	0.000150357						3.45597e-05	0.000597174		0.0010132
Adlercreutzia hattorii	0.000255574	0.000130911			6.53678e-06			4.39147e-05	0.000308633	2.1649e-05	0.000767219
Advenella kashmirensis										0.000138194	0.000138194
Advenella mimigardefordensis										0.000118093	0.000118093
Aerococcus urinae					1.80808e-05						1.80808e-05
Aerococcus urinaeequi										1.15075e-05	1.15075e-05
Aerococcus urinaehominis	3.29769e-06										3.29769e-06
Aerococcus viridans								5.32913e-05			5.32913e-05
Aeromicrobium sp. zg.Y50								7.49698e-06			7.49698e-06
Aeromonas caviae					0.00150752					2.11585e-05	0.00152868
Aeromonas hydrophila							0.000151732				0.000151732
Aeromonas media										2.76388e-05	2.76388e-05
Afonbuvirus faecalis	0.000116086	0.0118926			0.0491187			0.0396225	0.0217587		0.122509
Agaricus bisporus								3.02533e-05			3.02533e-05
Aggregatibacter aphrophilus		1.07665e-05									1.07665e-05
Aggregatibacter sp. oral taxon 513								1.79929e-05			1.79929e-05
Akkermansia muciniphila	0.014102	0.00282783			5.6234e-05	0.000622691		0.0207211	0.00421016	0.0118483	0.0543884
Alcaligenes faecalis		2.73657e-06			4.42074e-05						4.6944e-05
Algoriphagus sp. Y33									2.83277e-06		2.83277e-06
Alicyclobacillus acidocaldarius								2.90818e-05			2.90818e-05
Aliivibrio salmonicida					6.53678e-06						6.53678e-06
Alistipes communis	0.00883818	0.00218785			0.000160609			0.00172701	0.00348334	8.06669e-05	0.0164777
Alistipes dispar	0.00709569	0.00542562			0.000383299			0.000433775	0.00392287		0.0172613
Alistipes finegoldii	0.0103816	0.00416723	0.000856899		0.000304074	0.000207564		0.000905695	0.0499386	0.00201986	0.0687816
Alistipes ihumii	0.00206016	0.00188208						0.00112674	0.000160711	3.76886e-05	0.00526738
Alistipes indistinctus	0.00109952	0.000847849			4.63659e-05			0.000147202	0.000123035		0.00226397
Alistipes megaguti	0.00118446	0.00100423			0.000642036			0.000585824	0.00248907		0.00590562
Alistipes onderdonkii	0.0291094	0.0112945	0.0011619		0.000117985			0.0320953	0.00578013	0.000110421	0.0796697
Alistipes senegalensis	0.00227654	0.00096143	0.000640161		2.94716e-05			0.000963608	0.00273597		0.00760718
Alistipes shahii	0.0105813	0.00310881	0.00103565		8.22917e-05			0.00619669	0.00220704	3.91265e-05	0.0232509
Alistipes sp. dk3624	0.00270352	0.000172062						0.000176992	2.00183e-05		0.00307259
Alkalihalobacillus clausii					4.28196e-05						4.28196e-05
Alkaliphilus sp. B6464			2.94149e-05								2.94149e-05
Allobaculum sp. Allo2					0.000103275						0.000103275
Alphapapillomavirus 7		1.53317e-06									1.53317e-06
Alphatrevirus alpha3	0.0004827										0.0004827
Alphatrevirus ID21	5.37745e-05										5.37745e-05
Alphatrevirus ID62	3.0698e-05										3.0698e-05
Alphatrevirus phiK	4.76349e-05										4.76349e-05
Alphatrevirus St1	6.24546e-05										6.24546e-05
Alteracholeplasma palmae			4.46883e-05					0.00048167			0.000526358
Alternaria alternata					2.71247e-06						2.71247e-06
Alternaria ethzedia					1.29596e-05						1.29596e-05
Alternaria novae-zelandiae					1.80831e-05						1.80831e-05
Alternaria rosae								6.00395e-05			6.00395e-05
Alternaria triticimaculans					1.83845e-05						1.83845e-05
Amedibacterium intestinale	0.000245646	0.000291679	0.000518132		0.000128692		6.32215e-05	0.000354727	0.000628519	9.97298e-05	0.00233035
Aminipila butyrica		9.69149e-06							3.35304e-05	4.4896e-05	8.81179e-05
Aminipila luticellarii	0.000121629	6.65887e-05	0.000110339			0.000278629		8.06119e-05		0.000141394	0.000799192
Aminipila terrae										3.30602e-05	3.30602e-05
Anaerobutyricum hallii	0.00320298	0.00307549	0.0102673	0.000247792	0.000218017			0.00262465	0.00592757	0.004329	0.0298928
Anaerococcus obesiensis								6.85842e-05			6.85842e-05
Anaerococcus prevotii								2.11398e-05		8.24724e-06	2.9387e-05
Anaerococcus vaginalis		4.29287e-06						4.95144e-05			5.38073e-05
Anaerocolumna cellulosilytica		6.27942e-05						9.49889e-05			0.000157783
Anaerocolumna chitinilytica	0.00013309	6.4933e-05									0.000198023
Anaerocolumna sedimenticola	4.35588e-05	6.44484e-05						3.17504e-05			0.000139758
Anaeromyxobacter dehalogenans		3.24043e-05									3.24043e-05
Anaeromyxobacter paludicola								1.29762e-05			1.29762e-05
Anaerostipes caccae	0.000111444	0.000782769	0.00859237	0.000315244	0.0001439		8.85101e-05	0.00145221	0.00125437	0.000528643	0.0132695
Anaerostipes hadrus	0.00276514	0.00258226	0.0149305		0.000138666		0.000429906	0.00264896	0.00966387	0.00434442	0.0375038
Anaerostipes rhamnosivorans	5.30122e-05	0.000121414	0.00128033		5.90913e-05			0.000652311	0.000207444	0.00012508	0.00249869
Anaerotignum propionicum	9.84561e-05	0.00012588	4.90969e-05		6.53882e-05			0.000108775	0.000595724	7.06971e-05	0.00111402
Anaerotruncus colihominis	0.000634818	0.000999725	0.00214575		0.000473698			0.00245923	0.00271674	0.00125738	0.0106873
Anoxybacillus gonensis										1.12405e-05	1.12405e-05
Anoxybacter fermentans	8.58642e-06										8.58642e-06
Aquabacterium olei								1.07451e-05			1.07451e-05
Aquella oligotrophica					1.06223e-05						1.06223e-05
Arabiibacter massiliensis	7.60293e-05	0.000123918	0.000507213		2.46421e-05	0.000170273		0.000254641	0.00113668	0.000443668	0.00273706
Arachidicoccus terrestris		1.15977e-05									1.15977e-05
Arachnia propionica		7.86279e-05	5.34915e-05					4.41098e-05			0.000176229
Arachnia rubra	6.1396e-06	1.41846e-05	2.6813e-05						4.39661e-05		9.11034e-05
Arcanobacterium haemolyticum		1.71035e-06									1.71035e-06
Archangium gephyra	1.56447e-05										1.56447e-05
Ashduovirus A2				0.000367934							0.000367934
Aspergillus heteromorphus										1.25631e-05	1.25631e-05
Aspergillus steynii								6.00395e-05			6.00395e-05
Atlantibacter hermannii		1.34886e-05	0.000113703		4.33143e-05	0.000324192		0.000389504	2.6346e-05		0.000910548
Atlantibacter subterranea								4.41852e-06			4.41852e-06
Atopobium sp. oral taxon 416	2.4183e-05	9.06322e-05			2.02607e-05			4.15867e-05			0.000176663
Aurodevirus hominis		0.000511612	1.11721e-05								0.000522784
Aurodevirus intestinalis		4.08382e-05									4.08382e-05
Babesia bigemina				0.000112133				0.000134951			0.000247084
Babesia ovata			3.01646e-05	0.00108002				0.000554355			0.00166454
Bacillus altitudinis					4.90258e-06	0.000123835					0.000128738
Bacillus amyloliquefaciens								6.89919e-06			6.89919e-06
Bacillus anthracis		8.74486e-06	1.34065e-05		3.6715e-05			2.30921e-05		1.72612e-05	9.92198e-05
Bacillus cereus	0.000102808	3.06013e-05	7.20666e-05		3.61406e-05	0.000201215	0.000202309	0.000352583	0.000118055	6.78942e-05	0.00118367
Bacillus halotolerans	5.25717e-06										5.25717e-06
Bacillus licheniformis						9.28764e-05					9.28764e-05
Bacillus mycoides								0.000249395			0.000249395
Bacillus paralicheniformis		4.5464e-05									4.5464e-05
Bacillus pumilus	3.72612e-05	2.58092e-05	4.88889e-05		6.32238e-05			1.54791e-05		1.8412e-05	0.000209074
Bacillus sp. FJAT-14266			1.04019e-06								1.04019e-06
Bacillus sp. Lzh-5			7.07328e-06		2.60067e-05						3.308e-05
Bacillus subtilis								7.14314e-06			7.14314e-06
Bacillus thuringiensis			9.77778e-05	7.08207e-05				1.86346e-05			0.000187233
Bacillus velezensis		1.00854e-05	9.77778e-05	7.08207e-05	6.22876e-05		7.58658e-05	2.20569e-05		2.11585e-05	0.000360053
Bacillus wiedmannii	5.41446e-06										5.41446e-06
Bacteroides caccae	0.0125253	0.0100517	0.00426222	0.002047	0.00273209	0.000676813	0.00630358	0.00432589	0.00148116	2.54646e-05	0.0444312
Bacteroides caecimuris	0.00193536	0.00150066			0.00131547			0.000679932	0.00156461		0.00699604
Bacteroides cellulosilyticus	0.011742	0.00722427			0.0170858			0.00789473	0.00687516	6.44453e-05	0.0508864
Bacteroides coprosuis	0.000179052	6.03514e-05			8.83843e-05			1.90375e-05	0.000169217		0.000516042
Bacteroides eggerthii	0.00259846	0.0153195		0.000225175	0.000445283			0.000785155	0.00110338	2.85217e-05	0.0205055
Bacteroides faecis	0.0125864	0.00318816	0.000304998	0.000225175	0.00171576			0.00178419	0.00145918	3.51646e-05	0.021299
Bacteroides fragilis	0.0205842	0.0400807	0.00249309	0.00100211	0.00410364	0.00139946	0.00479072	0.0177372	0.0185551	0.00154909	0.112295
Bacteroides helcogenes	0.000492933	0.00049289			0.000305678			0.000407193	0.000319106		0.0020178
Bacteroides heparinolyticus	0.000805538	0.000370494			0.000134781			0.000233199	0.000307488		0.0018515
Bacteroides humanifaecis	0.00077899	0.00161019			0.000365335			0.00166461	0.000991609	1.47763e-05	0.00542551
Bacteroides intestinalis	0.00079535	0.00255212			0.0176113			0.00679866	0.0132241	7.84195e-05	0.04106
Bacteroides luhongzhouii	0.00161586	0.00367979			0.00777062			0.00106696	0.00306293	0.00013158	0.0173277
Bacteroides nordii	0.000706963	0.000516319	6.81497e-05		0.000307975			0.000209819	0.000198525	9.25685e-06	0.00201701
Bacteroides ovatus	0.0363983	0.0358139	0.00209857	0.00171202	0.0197979	0.000356026		0.0242599	0.0340019	0.00827912	0.162718
Bacteroides salyersiae	0.0053457	0.00174299	0.000156409		0.000375436	9.28764e-05		0.00112163	0.00101476		0.00984981
Bacteroides sp. A1C1	0.000882838	0.00163625	0.000175402		0.000270296	0.000696573		0.00100764	0.000970878		0.00563987
Bacteroides sp. BFG-257	4.99945e-05	0.000165911			0.000118573			8.73869e-05	0.000157506		0.000579372
Bacteroides sp. CACC 737	0.000652183	0.00111486	2.90474e-05	3.75443e-05	0.000363284			0.000915695	0.000805341	1.77541e-05	0.00393571
Bacteroides sp. CBA7301	0.00139849	0.00194141			0.00335244			0.000750099	0.00350137	3.86004e-05	0.0109824
Bacteroides sp. D2	0.00253159	0.0093922			0.0148759			0.00306235	0.0223965	0.000140589	0.0523991
Bacteroides sp. HF-162	0.000656675	0.00103224			0.000499306			0.00109155	0.000633746		0.00391352
Bacteroides sp. M10	0.00254051	0.0219542			0.0189264			0.00448573	0.0192668	0.000316336	0.0674899
Bacteroides sp. PHL 2737	9.22985e-05	0.000154547	5.58604e-06		0.000183571			0.000170081	0.00018858		0.000794664
Bacteroides sp. ZJ-18	0.00025026	0.00143132	6.70325e-06					0.00142829	0.000390806		0.00350738
Bacteroides stercoris	0.0127206	0.0213466	0.00265956	0.000977842	0.00193665	0.000439014	0.0036981	0.000877234	0.0720627		0.116718
Bacteroides thetaiotaomicron	0.0153516	0.0125523	0.000517774	0.000354102	0.00845086	0.00306562	0.00100857	0.0200945	0.00461739	0.000126621	0.0661393
Bacteroides uniformis	0.0561633	0.105795	0.0248241	0.00275399	0.0196602	0.00093508	0.00287034	0.053531	0.0205029	0.00106527	0.288101
Bacteroides xylanisolvens	0.016079	0.0134622	0.000184225	0.000285337	0.0065126			0.0127801	0.0111239	0.000112026	0.0605395
Bacteroides zhangwenhongii	0.00961578	0.00696371	8.82595e-05		0.000950988	0.000154794		0.000820584	0.00400472	7.4716e-05	0.0226736
Bacteroides zoogleoformans	0.00047104	0.000293329			0.000713922			0.000227458	0.00136555		0.0030713
Barnesiella viscericola	0.00184641	0.000912694	0.000405679		0.000196768	0.0062382		0.000647355	0.00054066	3.10766e-05	0.0108188
Berryella intestinalis	2.85226e-05	5.82603e-06						9.21225e-06		3.53944e-05	7.89553e-05
Berryella wangjianweii	1.03766e-05	3.92329e-05						5.33609e-05			0.00010297
Besingivirus coli		2.70036e-05									2.70036e-05
Betapolyomavirus hominis							0.00224467	0.0600158			0.0622605
Bifidobacterium actinocoloniiforme		6.5656e-06									6.5656e-06
Bifidobacterium adolescentis	0.00106163	0.0161975	1.69136e-05	0.00147174	0.000176143			0.000326901	0.00229675	0.000432427	0.02198
Bifidobacterium angulatum	0.00179267	0.000169712			4.90258e-06			9.51022e-05	3.82619e-05		0.00210065
Bifidobacterium animalis	4.36563e-05	0.00030775	1.61782e-05			9.28764e-05		5.25379e-05	0.000667871		0.00118087
Bifidobacterium asteroides									1.55783e-05		1.55783e-05
Bifidobacterium bifidum	0.000444202	0.000746253			0.000111267			0.00154735	0.00323325	4.35059e-05	0.00612583
Bifidobacterium breve	5.60858e-05	0.00018267	3.08857e-05		3.26839e-05			0.00015484	0.000201582		0.000658747
Bifidobacterium catenulatum	0.000200824	0.000328563	3.12747e-05					0.000378613	0.000178413	3.70274e-05	0.00115472
Bifidobacterium choerinum			5.65884e-06								5.65884e-06
Bifidobacterium dentium	0.000185559	0.000344888	0.00159079		2.11049e-06			0.00236093	0.00638255	0.000379471	0.0112463
Bifidobacterium eulemuris	1.86869e-05		1.53597e-05						2.66543e-05	1.90717e-05	7.97727e-05
Bifidobacterium imperatoris		1.01263e-05									1.01263e-05
Bifidobacterium lemurum			3.09215e-05		2.20616e-05						5.29831e-05
Bifidobacterium longum	0.00116485	0.00457183	0.00107574		0.000114376	0.00024767		0.000861165	0.000477671	0.000820152	0.00933345
Bifidobacterium pseudocatenulatum	0.000152693	0.0010519			1.56289e-05			5.28963e-05	0.000192675		0.00146579
Bifidobacterium pseudolongum		0.000176945	0.00112585		0.0207135				0.000177325		0.0221936
Bifidobacterium pullorum	2.26441e-05	3.20063e-05	0.000107252		0.00806393			9.93718e-05		3.60817e-05	0.00836129
Bifidobacterium saguini		1.41769e-05									1.41769e-05
Bifidobacterium scardovii		0.000103356			0.000454492						0.000557848
Bifidobacterium sp. A24		5.40192e-05									5.40192e-05
Bifidobacterium thermophilum	1.05016e-05	1.13477e-05						1.0731e-05		2.51257e-05	5.7706e-05
Birpovirus hiberniae	9.87828e-05							0.00667503			0.00677382
Blastocystis hominis	0.000510963	8.69606e-05									0.000597924
Blastocystis sp. subtype 4	0.00366195										0.00366195
Blautia argi	0.000406861	0.000419543	0.00747963	0.000313297	0.000209894			0.000914448	0.00150318	0.000962619	0.0122095
Blautia hansenii	0.000258064	0.00045638	0.0217394	0.00026854	4.61081e-05			0.000955642	0.00699666	0.00267806	0.0333989
Blautia liquoris	0.000171799	0.000180157	0.00052931		0.000138173			0.000394426	0.000362199		0.00177606
Blautia massiliensis	2.22665e-05	2.16782e-05	9.72112e-05					2.74741e-05		2.40544e-05	0.000192684
Blautia obeum	0.0033096	0.00161043	0.021834	0.000402811	0.000248382	0.00278629	0.000379329	0.00352321	0.00599258	0.00230741	0.0423941
Blautia producta	0.000409504	0.000631172	0.0119789	0.00161124	0.000595372	0.000712052	0.000151732	0.00213727	0.00143077	0.00132005	0.020978
Blautia pseudococcoides	0.000345032	0.00131466	0.0196628		0.00280872	9.14612e-05		0.00188409	0.000854255	0.000268213	0.0272293
Blautia sp. KLE_1732_HM_1032	9.9574e-06	2.46928e-05	6.37731e-05					6.64518e-05	1.56624e-05	1.78525e-05	0.00019839
Blautia sp. NBRC 113351	0.000374581	0.00106847	0.00394136	0.00214832	0.00113462			0.00218626	0.00285313	0.000542948	0.0142497
Blautia sp. SC05B48	0.00162433	0.00171591	0.0113596		0.000170945			0.00228538	0.00119313	0.00181658	0.0201659
Blautia wexlerae	0.00535806	0.00848026	0.00750113	0.000968269	0.000811965	0.00154794		0.017388	0.0246531	0.011615	0.0783237
Blohavirus americanus	0.00062914							0.00141508			0.00204422
Bordetella holmesii		1.5161e-05									1.5161e-05
Bordetella trematum								8.36393e-06			8.36393e-06
Bosea sp. ANAM02										5.2765e-05	5.2765e-05
Bosea sp. Tri-49										5.52776e-05	5.52776e-05
Brachybacterium saurashtrense		3.30794e-05									3.30794e-05
Bradyrhizobium japonicum	1.05379e-05										1.05379e-05
Brenneria rubrifaciens								5.45625e-06			5.45625e-06
Brettanomyces bruxellensis								6.70447e-05			6.70447e-05
Brettanomyces nanus					1.47358e-05			1.21854e-05			2.69212e-05
Brevibacterium sp. 'Marine'										1.05793e-05	1.05793e-05
Brevundimonas albigilva										0.000108043	0.000108043
Brevundimonas diminuta			0.0100579	0.00102606	0.0138765		0.0138889	0.00601742	0.0119126	0.00887861	0.0656579
Brevundimonas naejangsanensis					0.00134288			4.30104e-05		0.00129651	0.0026824
Brevundimonas nasdae										8.29164e-05	8.29164e-05
Brevundimonas pondensis					0.00111907					0.000567852	0.00168692
Brevundimonas sp. LM2										4.77398e-05	4.77398e-05
Brevundimonas sp. M20										4.77398e-05	4.77398e-05
Brevundimonas sp. MF30-B										3.01514e-05	3.01514e-05
Brevundimonas sp. PAMC22021								5.16125e-05			5.16125e-05
Brevundimonas vancanneytii			0.00197824		0.00335721					0.00279403	0.00812948
Brevundimonas vitisensis										9.04543e-05	9.04543e-05
Brigitvirus brigit	0.00016589	0.000107339									0.000273229
Brussowvirus ALQ132								1.746e-05			1.746e-05
Buchavirus faecalis		0.000575278						1.91543e-05			0.000594432
Buchavirus hominis		8.33119e-05									8.33119e-05
Bulleidia sp. zg-1006	2.19578e-05				0.000105373			4.30709e-05			0.000170402
Burkholderia anthina		1.90428e-06									1.90428e-06
Burkholderia glumae	5.10847e-06										5.10847e-06
Burkholderia pseudomallei					1.14394e-05						1.14394e-05
Burkholderia savannae		7.98332e-06									7.98332e-06
Burkholderia sp. PAMC 26561		1.06933e-05									1.06933e-05
Burkholderia sp. PAMC 28687								3.01101e-06			3.01101e-06
Burzaovirus coli	0.00229278										0.00229278
Burzaovirus faecalis	0.00194584										0.00194584
Buttiauxella agrestis		6.14458e-06	5.43798e-05		2.94716e-05				0.00016279		0.000252786
Butyricicoccus sp. GAM44	5.28926e-05	4.01882e-05						0.000707742			0.000800822
Butyricimonas faecalis	0.000942139	0.00128017	0.000136299		0.00208702			0.000339664	0.00271081	8.24724e-06	0.00750435
Butyricimonas virosa	0.00302063	0.00122948	7.82046e-05		5.09187e-05			0.000463343	0.000629151	2.06774e-05	0.00549241
Butyrivibrio crossotus	0.000449495	0.000569176	0.00143171		0.000122499	0.000882326		0.000999277	0.0017601	0.00100614	0.00722072
Butyrivibrio fibrisolvens		0.000152715	0.000250686			0.00024767		0.000165742	0.000407872	9.1692e-05	0.00131638
Butyrivibrio hungatei	0.00035626	7.29485e-05			1.41954e-05						0.000443404
Butyrivibrio proteoclasticus	0.000160657	4.82159e-05									0.000208873
Byrnievirus HK97		4.02451e-05									4.02451e-05
Caballeronia sp. TF1N1					8.17097e-06						8.17097e-06
Caldalkalibacillus thermarum								1.3818e-05			1.3818e-05
Caldibacillus thermoamylovorans								0.000300758			0.000300758
Caloranaerobacter azorensis		8.02306e-06									8.02306e-06
Campylobacter blaseri	1.48157e-05										1.48157e-05
Campylobacter coli	4.58953e-05	3.20505e-05	0.000540621					3.09811e-05	4.54977e-05	0.000123645	0.000818691
Campylobacter concisus	3.06379e-05	5.96186e-05	0.000440716					0.00124195	0.000135966	0.00018266	0.00209154
Campylobacter curvus		1.65135e-05	0.013522					0.00359552	9.07105e-05	0.00407697	0.0213017
Campylobacter fetus									0.000123847		0.000123847
Campylobacter gracilis		0.000220247	0.000125986		2.85785e-05			0.000633337	0.00240096	1.51199e-05	0.00342423
Campylobacter jejuni	9.31967e-05	5.27678e-05	0.000313938		1.23327e-05		6.32215e-05	3.33984e-05	5.80407e-05	0.000167886	0.000794782
Campylobacter lari			3.12818e-05							7.93445e-06	3.92163e-05
Campylobacter rectus		1.16521e-05	3.45625e-05					8.50902e-07	6.92942e-05		0.00011636
Campylobacter showae		2.01707e-05	0.000141838					0.000114851	9.28412e-05		0.000369701
Campylobacter sp. RM16192								1.29021e-05			1.29021e-05
Campylobacter sp. RM6914			3.89748e-05					2.84552e-05			6.743e-05
Campylobacter ureolyticus								1.31712e-05	0.00134167		0.00135484
Candida albicans			0.0318777	0.00180587	0.0124704		0.0451389	0.0174228	0.0172284	0.013207	0.139151
Candida dubliniensis					7.14463e-06					0.000118093	0.000125238
Candida tropicalis					0.0044645			2.30921e-05			0.0044876
Candidatus Arthromitus sp. SFB-rat-Yit		6.0083e-05							7.73836e-06		6.78213e-05
Candidatus Deianiraea vastatrix	2.32882e-06										2.32882e-06
Candidatus Desulforudis audaxviator								2.0286e-05			2.0286e-05
Candidatus Doolittlea endobia			2.96617e-05		7.59117e-06						3.72529e-05
Candidatus Hamiltonella defensa								0.00010976			0.00010976
Candidatus Hodgkinia cicadicola	6.21302e-06										6.21302e-06
Candidatus Liberibacter asiaticus	3.38737e-06										3.38737e-06
Candidatus Methanomethylophilus alvus								1.24909e-06			1.24909e-06
Candidatus Minimicrobia vallesae	5.76066e-06	1.46225e-05	9.33924e-05	0.000630489				0.000672922			0.00141719
Candidatus Nanosynbacter featherlites					5.6967e-06						5.6967e-06
Candidatus Nanosynbacter lyticus		3.14595e-05									3.14595e-05
Candidatus Nanosynbacter sp. HMT-352	6.99392e-05	0.000245294	0.00173868	0.00837649		0.000109753		0.0017619	0.000217251	1.25631e-05	0.0125319
Candidatus Phycorickettsia trachydisci	1.58783e-05										1.58783e-05
Candidatus Phytoplasma australiense					0.000270222			3.40192e-05			0.000304241
Candidatus Phytoplasma luffae					0.00022341						0.00022341
Candidatus Phytoplasma ziziphi								6.90898e-06			6.90898e-06
Candidatus Promineofilum breve		7.94077e-06									7.94077e-06
Candidatus Sulfidibacterium hydrothermale	1.69032e-05										1.69032e-05
Canhaevirus hiberniae	0.00209403	0.000325953			0.00338514			0.00861588			0.014421
Capnocytophaga gingivalis							8.85101e-05	2.54625e-06			9.10564e-05
Capnocytophaga sputigena	1.07724e-05										1.07724e-05
Capnocytophaga stomatis	3.63168e-05										3.63168e-05
Caproicibacter fermentans			0.000328757					0.000105579			0.000434336
Caproicibacterium amylolyticum	5.68317e-05	5.7393e-05	0.0191916					3.83328e-05		0.0011376	0.0204818
Caproicibacterium lactatifermentans	0.000163928					0.000913284		0.000115003			0.00119222
Caproiciproducens sp. NJN-50		4.05853e-05						4.30266e-05	0.000123847		0.000207459
Capronia epimyces										2.51262e-05	2.51262e-05
Carboxydocella thermautotrophica			8.82448e-06								8.82448e-06
Cardiobacterium hominis								3.3465e-05			3.3465e-05
Carnobacterium divergens		3.88071e-05			1.96477e-05			0.00210212		8.43882e-06	0.00216901
Carnobacterium maltaromaticum					5.06518e-06					1.3809e-05	1.88742e-05
Catenibacterium mitsuokai	0.000506642	0.00421641			0.0184491		0.000420239	0.000215848	0.000413156	5.43824e-05	0.0242757
Cedecea lapagei		1.15977e-05	4.44926e-05		1.56289e-05						7.17191e-05
Cedecea neteri		3.47931e-05	6.67088e-05		7.59117e-05	0.000207564		1.25017e-05	0.00032558	4.02019e-05	0.000763261
Cedecea sp. FDAARGOS_727			4.44926e-05						7.68651e-05		0.000121358
Ceduovirus blBB94p4								9.34355e-07			9.34355e-07
Ceduovirus CHPC1182	8.39128e-06										8.39128e-06
Ceduovirus cv20R03M								2.1338e-05			2.1338e-05
Ceduovirus cv50102								5.49813e-06			5.49813e-06
Cellulosilyticum lentocellum		7.20256e-06	4.62812e-05					0.115367	0.00015546	0.00164398	0.11722
Cellulosilyticum sp. WCF-2								0.110974	0.000418902	0.00192455	0.113317
Cepunavirus Cp1						0.000347552					0.000347552
Cepunavirus Cp7						0.000274384					0.000274384
Changpingibacter yushuensis							0.000113799		1.03178e-05		0.000124117
Chania multitudinisentens		6.07581e-06									6.07581e-06
Chenggangzhangella methanolivorans	6.45198e-06										6.45198e-06
Christensenella minuta	9.97761e-05	7.98352e-05			8.93618e-05			0.00026449	0.000272613	3.80677e-05	0.000844144
Christensenella sp. Marseille-P3954	0.000310063	0.000185761	0.00101178		3.30382e-05			0.00036948	0.000335327	0.000539594	0.00278505
Chryseobacterium manosquense	2.11711e-05				8.32457e-05			2.06545e-05	0.000176832		0.000301903
Citrobacter amalonaticus		2.51283e-05	0.000601608		6.11759e-05	0.000531384		1.23802e-05	0.000493682	0.000163981	0.00188934
Citrobacter arsenatis			0.00454813			0.000249076		0.000635616	0.000157469	0.000375972	0.00596626
Citrobacter braakii		3.47666e-05	0.00241467	0.000205212	0.00247535	0.000207564	0.00486111	0.00109479	0.00124995	0.00568103	0.0182244
Citrobacter cronae			0.000631143					8.3959e-06	0.000103206	0.000202042	0.000944787
Citrobacter farmeri	3.04863e-05	2.51797e-05	0.00116669		8.03771e-05	0.000551025		9.46035e-06	0.000138824	0.000114258	0.0021163
Citrobacter freundii	3.68509e-05	4.75524e-05	0.0524022	0.00595116	0.0396524	0.00155832	0.104167	0.0095859	0.0194804	0.0403891	0.273271
Citrobacter freundii complex sp. CFNIH2			0.000217519						0.000255556	0.000223623	0.000696699
Citrobacter freundii complex sp. CFNIH3			0.000118647							7.53786e-05	0.000194025
Citrobacter koseri		1.93295e-05	0.000342738		8.03771e-05	0.000385717		4.56915e-05	0.000120349	0.000270171	0.00126437
Citrobacter pasteurii		1.35306e-05	0.0022597					0.000119977	0.000793919	0.000338963	0.00352609
Citrobacter portucalensis	4.09542e-06	9.40888e-06	0.023625	0.00238046	0.0241973	0.000324192	0.0465278	0.00890399	0.011264	0.0166357	0.133872
Citrobacter rodentium			0.00116175		9.73456e-05	0.000606127			9.57328e-05	0.000223623	0.00218458
Citrobacter sedlakii			0.000158196							0.000198497	0.000356693
Citrobacter sp. 172116965			0.000449869							0.000108043	0.000557912
Citrobacter sp. ABFQG			0.000346053							0.000128144	0.000474197
Citrobacter sp. BDA59-3			9.88724e-05					1.27962e-05		2.76388e-05	0.000139307
Citrobacter sp. BIDMC107			0.00147814					9.22676e-06	2.64089e-05	0.000414565	0.00192834
Citrobacter sp. CF971			0.000582915							8.29164e-05	0.000665832
Citrobacter sp. CFNIH10			6.4267e-05								6.4267e-05
Citrobacter sp. Colony219			0.000499305					3.63995e-06	0.000949491	5.2765e-05	0.0015052
Citrobacter sp. Colony322			0.000370771							0.000251262	0.000622033
Citrobacter sp. Colony475			0.000385602							4.02019e-05	0.000425804
Citrobacter sp. CRE-46			0.000276843						1.02372e-05	7.53786e-05	0.000362458
Citrobacter sp. FDAARGOS_156			0.000608065						0.00109398	5.77903e-05	0.00175983
Citrobacter sp. LUTT5			0.116417						5.4895e-06	7.03533e-05	0.116493
Citrobacter sp. MGH 55			0.000118647		4.91194e-06					9.19087e-06	0.00013275
Citrobacter sp. R56		1.75422e-05	0.00176982		0.000109402	0.000703486		1.43512e-05	0.000216222	0.000384431	0.00321525
Citrobacter sp. RHB25-C09		2.435e-05	0.000601348		0.000103151	0.000427974		7.44382e-06	6.47574e-05	0.000144277	0.0013733
Citrobacter sp. RHB35-C17			7.41543e-05								7.41543e-05
Citrobacter sp. RHB35-C21			0.00035594		3.12578e-06					0.000103017	0.000462084
Citrobacter sp. RHB36-C18		1.20346e-05	0.000311448							7.53786e-05	0.000398861
Citrobacter sp. RHBSTW-00017			4.44926e-05								4.44926e-05
Citrobacter sp. RHBSTW-00021			3.95489e-05								3.95489e-05
Citrobacter sp. RHBSTW-00127			9.88724e-05							2.0101e-05	0.000118973
Citrobacter sp. RHBSTW-00229			0.000514136							1.75883e-05	0.000531725
Citrobacter sp. RHBSTW-00424			4.44926e-05							1.25631e-05	5.70557e-05
Citrobacter sp. RHBSTW-00524			0.000380659							7.2866e-05	0.000453525
Citrobacter sp. RHBSTW-00535			0.000113703					1.764e-06		2.26136e-05	0.000138081
Citrobacter sp. RHBSTW-00570			0.000217519					9.34355e-07			0.000218454
Citrobacter sp. RHBSTW-00599			0.000281786							7.53786e-05	0.000357165
Citrobacter sp. RHBSTW-00903			0.000192801								0.000192801
Citrobacter sp. RHBSTW-00944			0.000128534							2.51262e-05	0.00015366
Citrobacter sp. RHBSTW-00986			0.000489418						9.04388e-05	5.52776e-05	0.000635135
Citrobacter sp. RHBSTW-01013		6.0173e-05	0.000360884							7.2866e-05	0.000493923
Citrobacter sp. RHBSTW-01044			7.41543e-05							1.25631e-05	8.67174e-05
Citrobacter sp. SX206			2.96617e-05								2.96617e-05
Citrobacter sp. SX212			4.44926e-05								4.44926e-05
Citrobacter sp. TSA-1			0.000227406							0.000140707	0.000368113
Citrobacter sp. XT1-2-2			4.44926e-05								4.44926e-05
Citrobacter sp. Y3			9.88724e-05								9.88724e-05
Citrobacter tructae		8.83283e-06	0.00156065		3.9742e-05	0.000330615		8.05564e-06	0.00012813	0.000655794	0.00273182
Citrobacter virus CrRp3	0.00111698										0.00111698
Citrobacter werkmanii		9.36024e-06	0.00461455	0.000205212	0.00358102	0.000275512	0.0104167	0.00072289	0.0016527	0.00271136	0.0241893
Citrobacter youngae		8.02306e-06	0.00258835	0.00032834	0.00335721			0.000954615	0.00100171	0.00485941	0.0130977
Clavispora lusitaniae		1.0584e-05						4.1236e-06			1.47076e-05
Cloacibacillus porcorum	2.81975e-05	5.41313e-05						0.000128503		3.04117e-05	0.000241244
Clostridioides difficile	0.00125547	0.000789556	0.00326122	0.000184296	0.000359424	0.0110987	0.00305992	0.00110393	0.00158386	0.00152387	0.0242203
Clostridioides sp. ES-S-0010-02	4.29321e-06										4.29321e-06
Clostridioides sp. ES-S-0054-01		5.41987e-06							7.89301e-05		8.43499e-05
Clostridioides sp. ES-W-0016-02		1.71035e-06						0.000145376			0.000147087
Clostridium acetobutylicum								1.96651e-05			1.96651e-05
Clostridium argentinense	4.95752e-05		6.1036e-05					1.7207e-05		6.28155e-05	0.000190634
Clostridium aurantibutyricum		1.41769e-05	2.72088e-05								4.13857e-05
Clostridium baratii		9.44116e-05	0.000222987					0.000303538		3.85405e-05	0.000659477
Clostridium beijerinckii			0.00030077					0.000295493		0.000414582	0.00101084
Clostridium bornimense	5.25431e-05	2.43833e-05	7.59702e-05			9.28764e-05		0.000100793			0.000346566
Clostridium botulinum			0.000803763								0.000803763
Clostridium butyricum	0.000216152	5.30958e-05	0.00128973		0.00111907			0.00708027	0.00136999	0.00158085	0.0127092
Clostridium cadaveris	0.000111378	9.83508e-05	0.000139582		0.00141996	0.000232191		0.00014765	0.000260042	0.000285113	0.00269427
Clostridium carboxidivorans		0.000255859	4.48578e-05								0.000300717
Clostridium cellulovorans		2.14598e-05	0.000371058					2.51634e-05			0.000417681
Clostridium chauvoei	7.52997e-05	2.90745e-06	0.00013562					0.000194225	0.000147538	6.78407e-05	0.00062343
Clostridium cochlearium								4.74378e-05			4.74378e-05
Clostridium diolis									2.37114e-05		2.37114e-05
Clostridium estertheticum								4.68363e-05			4.68363e-05
Clostridium fermenticellae									2.23553e-05	1.25631e-05	3.49184e-05
Clostridium formicaceticum		1.73833e-05									1.73833e-05
Clostridium gasigenes			0.000132984					8.60983e-05	0.000147538		0.00036662
Clostridium gelidum			0.000361704					0.000425786	0.000468959	0.000152271	0.00140872
Clostridium intestinale			0.000110306					0.000339971			0.000450277
Clostridium isatidis			3.91023e-05					8.69065e-05			0.000126009
Clostridium kluyveri	5.82591e-05							1.67379e-05			7.4997e-05
Clostridium manihotivorum		3.44218e-05	9.25361e-05					9.93304e-05		0.000168585	0.000394874
Clostridium novyi										7.61354e-05	7.61354e-05
Clostridium perfringens	0.000127664	9.77347e-05	0.000494302		0.000791421		0.000139087	0.000455572	0.000434067	0.00112866	0.00366851
Clostridium saccharobutylicum			0.000439898					0.00091713	0.000175812	0.000613079	0.00214592
Clostridium saccharoperbutylacetonicum	9.91116e-05		0.000358271		0.000168597			8.40684e-05	0.000524286	2.77706e-05	0.0012621
Clostridium scatologenes										7.06971e-05	7.06971e-05
Clostridium septicum	8.29691e-05	0.000109121	0.000206975					0.000277951	2.0841e-05		0.000697856
Clostridium sp. 001		3.37545e-05							3.9519e-05		7.32735e-05
Clostridium sp. BJN0001	5.98165e-05		0.000179431						0.000231845		0.000471092
Clostridium sp. BNL1100								6.41569e-05			6.41569e-05
Clostridium sp. C1	0.000165335	0.000656324	0.00341863	0.000269079	0.00329479	0.00258506	0.00270849	0.00326243	0.0161013	0.000566027	0.0330275
Clostridium sp. CM027			3.08857e-05								3.08857e-05
Clostridium sp. DL-VIII	6.36176e-05							0.000221119	0.000363575		0.000648312
Clostridium sp. JN-1								3.58311e-05			3.58311e-05
Clostridium sp. M3/9	7.599e-05										7.599e-05
Clostridium sp. M62/1	0.000794109	0.000915862	0.00360501		4.43383e-05	0.00275533		0.00358489	0.00196296	0.00209622	0.0157587
Clostridium sp. MD294	5.91448e-05	6.8196e-05						7.52597e-05			0.000202601
Clostridium sp. MF28			2.27966e-05								2.27966e-05
Clostridium sp. SY8519	0.000164492	0.000107886	0.000110676					0.000499714	0.000494975	0.00108056	0.0024583
Clostridium sporogenes		0.000159996						9.88287e-05			0.000258825
Clostridium taeniosporum	5.07894e-05		0.000141319							0.00012508	0.000317188
Clostridium tetani	2.09964e-05										2.09964e-05
Clostridium thermarum			0.000100161						8.81313e-05		0.000188292
Clostridium tyrobutyricum	1.21247e-05		8.1649e-05					4.74378e-05			0.000141211
Cohcovirus hiberniae	0.000229404	0.000123246			0.00419699			0.00845557	2.96637e-05		0.0130349
Cohnella abietis		1.08014e-05			2.20438e-05						3.28452e-05
Colletotrichum higginsianum								5.56359e-06			5.56359e-06
Collinsella aerofaciens	0.00133403	0.00209723	0.001576		0.000110962			0.00148564	0.000119204		0.00672307
Collinsella sp. zg1085	7.6946e-06										7.6946e-06
Collinsella stercoris	0.00011733	0.000734364						0.00024611	0.000452445		0.00155025
Comamonas aquatica										1.25631e-05	1.25631e-05
Comamonas fluminis										2.26136e-05	2.26136e-05
Comamonas testosteroni										2.0101e-05	2.0101e-05
Companilactobacillus alimentarius					1.72373e-05						1.72373e-05
Companilactobacillus crustorum									0.000121573		0.000121573
Companilactobacillus farciminis		0.000149072									0.000149072
Companilactobacillus futsaii		8.19896e-06									8.19896e-06
Companilactobacillus pabuli					9.80516e-06						9.80516e-06
Companilactobacillus paralimentarius		1.28173e-05			3.85304e-05						5.13477e-05
Coprobacter secundus	0.00103457	0.00032392			0.000124905			0.00336178	0.00018655		0.00503172
Coprococcus catus	0.00115295	0.000698699	0.00131283		0.000269428			0.000474507	0.00167682	0.000945354	0.00653058
Coprococcus comes	0.00167783	0.00198823	0.00269285		3.86697e-05	0.00171821		0.00104385	0.00363599	0.000419336	0.013215
Coprococcus eutactus	0.000659429	0.000308215	0.000478744		0.00011591	0.000154794		0.000291438	0.000839083	0.000625652	0.00347327
Coprococcus sp. ART55/1	0.00174844	0.00032792	0.000553803		0.000170247			0.0003993	0.000656525	0.000670559	0.00452679
Coraliomargarita akajimensis	2.38078e-05										2.38078e-05
Corynebacterium amycolatum			2.22312e-06								2.22312e-06
Corynebacterium argentoratense										1.19017e-05	1.19017e-05
Corynebacterium crudilactis										3.96722e-06	3.96722e-06
Corynebacterium diphtheriae	1.20991e-05		2.56958e-05								3.77948e-05
Corynebacterium falsenii		9.45125e-06									9.45125e-06
Corynebacterium jeikeium		1.1404e-05									1.1404e-05
Corynebacterium liangguodongii	1.27026e-06										1.27026e-06
Corynebacterium matruchotii		3.07864e-06			0.000106815						0.000109893
Corynebacterium sp. NML98-0116										1.71817e-06	1.71817e-06
Corynebacterium striatum		1.47089e-05						5.35291e-06			2.00619e-05
Corynebacterium tuberculostearicum								0.000233568			0.000233568
Corynebacterium variabile									5.9791e-05		5.9791e-05
Crassaminicella profunda						0.000123835					0.000123835
Crassaminicella thermophila		8.2791e-06						1.87198e-05			2.69989e-05
CrAss-like virus sp.	0.00135805	0.00451337		0.000893554	0.100135			0.0375146	0.000168735		0.144584
Cronobacter condimenti		9.66475e-06			2.72389e-05				0.000108527		0.00014543
Cronobacter dublinensis			3.46053e-05		2.32201e-05				9.04388e-05		0.000148264
Cronobacter malonaticus									0.000126614		0.000126614
Cronobacter muytjensii								3.34307e-05			3.34307e-05
Cronobacter sakazakii		9.36024e-06	0.000138421		5.22451e-05	0.000330615				3.26294e-05	0.000563271
Cronobacter universalis					1.20566e-05						1.20566e-05
Cryptobacterium curtum		3.00203e-05						3.24652e-05	0.000227052		0.000289538
Cryptosporidium muris		2.31084e-05									2.31084e-05
Culoivirus americanus		1.59632e-05			0.000476801			0.000169334			0.000662098
Culoivirus intestinalis		4.07112e-05			0.00101855			0.000334467			0.00139373
Cupriavidus basilensis		1.82371e-05									1.82371e-05
Cupriavidus pauculus	5.22159e-05										5.22159e-05
Cutibacterium acnes		1.06742e-05		0.000451467	0.000132529	0.000837745	0.020173	0.000407435	0.000684721	1.25629e-05	0.0227102
Cyberlindnera jadinii		3.04443e-05	0.00034489		0.017854			9.41101e-05			0.0183234
Cyclospora cayetanensis			8.95309e-05								8.95309e-05
Cytobacillus oceanisediminis		1.007e-05	1.33144e-05		0.000134987						0.000158371
Debaryomyces hansenii		0.000172424									0.000172424
Dechloromonas sp. HYN0024								5.13895e-06			5.13895e-06
Dehalobacter restrictus			4.60187e-05					8.2601e-06			5.42788e-05
Dehalobacterium formicoaceticum										3.80677e-05	3.80677e-05
Dehalococcoides mccartyi	5.30455e-05	5.81615e-05			4.66421e-05			8.97451e-05	1.66112e-05		0.000264205
Delftia acidovorans										1.25631e-05	1.25631e-05
Delftia tsuruhatensis										2.0101e-05	2.0101e-05
Denitratisoma oestradiolicum										2.0101e-05	2.0101e-05
Denitrobacterium detoxificans	2.63373e-05	3.03586e-05						3.73742e-05			9.40702e-05
Dermabacter jinjuensis				0.000223784							0.000223784
Desulfatibacillum aliphaticivorans		2.90288e-05									2.90288e-05
Desulfitobacterium hafniense	2.01146e-05	2.00682e-05								2.71912e-05	6.7374e-05
Desulfitobacterium metallireducens	1.8734e-05				8.00015e-05			1.75192e-05		4.49619e-05	0.000161217
Desulfofarcimen acetoxidans	1.5275e-05					7.7397e-05					9.2672e-05
Desulfolutivibrio sulfoxidireducens	1.03106e-05							1.75192e-05			2.78298e-05
Desulfosarcina widdelii		1.33718e-05									1.33718e-05
Desulfosporosinus youngiae		3.57797e-05									3.57797e-05
Desulfovibrio desulfuricans	0.000118725	2.02121e-05						7.09222e-05	0.000174833		0.000384693
Desulfovibrio fairfieldensis	0.000446475								2.359e-05		0.000470065
Desulfovibrio piger	0.000224728	0.0009691	0.000149706		5.47379e-05			0.000412843	0.000172757		0.00198387
Desulfovibrio sp. 86	3.10988e-05							3.41248e-05	4.81726e-05	0.000259853	0.000373249
Desulfovibrio sp. G11	2.82587e-05	5.74986e-05							3.44683e-05		0.000120226
Desulfovibrio vulgaris	0.000114034	0.000105244						7.36311e-05		0.000542187	0.000835096
Desulfuromonas sp. DDH964								9.69393e-06			9.69393e-06
Devriesea agamarum								5.02216e-06			5.02216e-06
Dhillonvirus EK99P1			0.000158105								0.000158105
Dhillonvirus EP23			0.000171342								0.000171342
Dhillonvirus HK578			7.86849e-05								7.86849e-05
Dhillonvirus JL1			3.1621e-05								3.1621e-05
Dhillonvirus SO1			0.000649334								0.000649334
Dhillonvirus SSL2009a			7.94203e-05								7.94203e-05
Dhillonvirus YD2008s			4.41224e-05								4.41224e-05
Dialister hominis	0.00165101	7.62007e-05						4.25276e-05	0.000112206		0.00188195
Dialister massiliensis	0.001499	8.42454e-05						3.95278e-05	0.000110916		0.00173369
Dialister pneumosintes	0.000266262	0.000144531	3.91111e-05					0.000478706	0.00056628		0.00149489
Diaphorobacter ruginosibacter								1.16794e-05			1.16794e-05
Diorhovirus intestinalis	7.16886e-05										7.16886e-05
Diutina rugosa					7.59117e-06						7.59117e-06
Dolosigranulum pigrum					3.37679e-06			2.40075e-05		1.45761e-05	4.19604e-05
Dorea formicigenerans	0.000965247	0.00071673	0.00143018	3.75443e-05	0.00013096		0.000872457	0.000656248	0.0021036	0.000730684	0.00764366
Dorea longicatena	0.00362195	0.00161257	0.00374944		0.00185427			0.0014923	0.00301933	0.000556219	0.0159061
Drulisvirus KPV811		1.15977e-05									1.15977e-05
Duncaniella dubosii	0.000138284	0.000245485				7.7397e-05		4.11307e-05	8.86991e-05		0.000590995
Duncaniella sp. B8								2.45814e-06			2.45814e-06
Dysgonomonas sp. HDW5A		1.21516e-05						0.00438349			0.00439564
Dysgonomonas sp. HDW5B								0.00452524			0.00452524
Dysosmobacter sp. Marseille-Q4140	0.00199647	0.00175466	0.00417122		0.000118335	0.00962818		0.0022877	0.00318632	0.00489494	0.0280378
Dysosmobacter welbionis	0.00517284	0.00492564	0.0130426		0.000419262	0.00842079		0.0166966	0.0186685	0.0126759	0.0800221
Edwardsiella ictaluri			2.47181e-05								2.47181e-05
Edwardsiella piscicida					4.91194e-06						4.91194e-06
Efquatrovirus AL3				0.000973785							0.000973785
Efquatrovirus AUEF3				0.000147543							0.000147543
Efquatrovirus EfaCPT1				3.54103e-05							3.54103e-05
Efquatrovirus IME196				7.08207e-05							7.08207e-05
Efquatrovirus PMBT2				5.31155e-05							5.31155e-05
Efquatrovirus SANTOR1				0.00031479							0.00031479
Efquatrovirus SHEF2				0.000289184							0.000289184
Efquatrovirus SHEF4				0.000996122							0.000996122
Eggerthella guodeyinii	6.82265e-05	0.000144654	0.000194187					0.000224544	0.000604886	0.000431105	0.0016676
Eggerthella lenta	0.000235994	0.000795516	0.00309786	0.000495384	7.5284e-05	0.00625368		0.000990439	0.00372194	0.00140169	0.0170678
Eggerthella sp. YY7918	2.0333e-05	3.27072e-05	0.000551901		1.35156e-05			0.000197289	0.000241609	9.60576e-05	0.00115341
Eikenella corrodens									3.68844e-05		3.68844e-05
Elizabethkingia anophelis					6.50892e-06			9.24329e-06			1.57522e-05
Emergencia timonensis	2.12784e-05	0.000112036	7.96865e-05					0.0028906	8.3381e-05	3.26294e-05	0.00321961
Entamoeba dispar								0.000281724	0.000103206		0.00038493
Enterobacter asburiae		3.47931e-05	0.00030213		7.63583e-05	0.000716332		4.98933e-05	0.000230226	4.03911e-05	0.00145012
Enterobacter bugandensis			8.89851e-05		1.51823e-05					1.72576e-05	0.000121425
Enterobacter cancerogenus		1.73833e-05	8.40415e-05		3.75093e-05			1.3095e-05	0.000198965		0.000350995
Enterobacter chengduensis			0.000316392					6.02699e-06			0.000322419
Enterobacter chuandaensis			4.94362e-05		1.33962e-05					1.25631e-05	7.53955e-05
Enterobacter cloacae	6.85772e-06	3.23484e-05	0.000462266		0.000255421	0.000778973		6.16868e-05	0.000309412	8.79784e-05	0.00199494
Enterobacter cloacae complex sp.			0.000120832		4.68867e-05	0.000826537		2.00851e-05	4.72965e-05		0.00106164
Enterobacter cloacae complex sp. AR_0002			3.95489e-05								3.95489e-05
Enterobacter cloacae complex sp. ECL405			2.07138e-05						9.04388e-05	2.71912e-05	0.000138344
Enterobacter cloacae complex sp. ECL411					0.000173704						0.000173704
Enterobacter cloacae complex sp. ECL414			4.44926e-05								4.44926e-05
Enterobacter cloacae complex sp. ECL68			3.46053e-05			0.000551025				1.50757e-05	0.000600706
Enterobacter cloacae complex sp. ECNIH7			3.95489e-05								3.95489e-05
Enterobacter cloacae complex sp. R_G8					3.12578e-06						3.12578e-06
Enterobacter hormaechei		4.74606e-05	0.00100108		0.000476458	0.00113072		5.07001e-05	0.000573715	0.000164111	0.00344424
Enterobacter huaxiensis			4.44926e-05		1.51823e-05						5.96749e-05
Enterobacter kobei			0.000495401					4.47506e-05	0.000194006	2.29441e-05	0.000757101
Enterobacter ludwigii		1.37995e-05	7.90979e-05		4.59936e-05			2.1952e-05	0.000235141	2.26136e-05	0.000418597
Enterobacter mori		1.39556e-05	0.00010876		2.63458e-05	0.000385717		1.96621e-05	0.000250771	3.76893e-05	0.000842901
Enterobacter oligotrophicus		1.35306e-05							9.04388e-05		0.000103969
Enterobacter roggenkampii		1.2641e-05	0.000380739		6.92136e-05	0.000385717		3.85178e-05	0.0001927	2.97545e-05	0.00110928
Enterobacter soli			4.94362e-05								4.94362e-05
Enterobacter sp. Colony194			3.95489e-05		1.02704e-05						4.98194e-05
Enterobacter sp. CP102			2.96617e-05		1.25031e-05						4.21648e-05
Enterobacter sp. DSM 30060								7.34998e-07			7.34998e-07
Enterobacter sp. E76								5.10995e-05			5.10995e-05
Enterobacter sp. HK169								2.70396e-05			2.70396e-05
Enterobacter sp. JBIWA003									0.000633072		0.000633072
Enterobacter sp. JBIWA005			9.88724e-05						0.000271316		0.000370189
Enterobacter sp. JUb54			5.93234e-05		2.94716e-05	0.000330615			0.000106069		0.000525479
Enterobacter sp. N18-03635								2.45814e-06			2.45814e-06
Enterobacter sp. RHBSTW-00175			4.44926e-05								4.44926e-05
Enterobacter sp. RHBSTW-00975			5.95652e-05								5.95652e-05
Enterobacter sp. RHBSTW-00994		2.51283e-05	8.52955e-06		4.73332e-05				0.000180878		0.000261869
Enterobacter sp. SA187		2.51283e-05	4.14459e-05			0.000771435		0.000131087	0.00016279		0.00113189
Enterocloster asparagiformis	0.000815259	0.00283435	0.00362142	0.00279216	6.32238e-05			0.00342234	0.00192709	0.00204203	0.0175179
Enterocloster bolteae	0.000938618	0.01683	0.057302	0.00134757	0.00165682	0.000403163	0.00416667	0.0386226	0.040509	0.0215514	0.183328
Enterocloster clostridioformis	0.000223649	0.00145822	0.0232325	0.00154001	0.00603736	0.000201931	0.0277778	0.00442175	0.00815139	0.0158032	0.0888478
Enterococcus avium		0.000153384	0.00140775	0.000584119	0.00119959	0.000274384	0.000404618	0.000716293	0.00327295	0.00160751	0.00962059
Enterococcus casseliflavus	1.49761e-05	1.93794e-05	0.000944466	0.000456334	0.000510739	0.000102721	0.000328752	0.00044735	0.000302276	0.000714595	0.00384159
Enterococcus cecorum	6.61307e-05	4.92204e-05	5.71998e-05	0.000249981	0.000156603	9.28764e-05	0.000113799	8.20751e-05	0.000227816	0.000128108	0.00122381
Enterococcus durans		2.42287e-06	6.24542e-05	0.00106025	0.000534283	0.000351437	0.000670148	0.000428416	0.00255	0.00125595	0.00691536
Enterococcus faecalis	5.35852e-05	0.00355303	0.00686603	0.179027	0.0894615	0.00283249	0.0335774	0.00701229	0.00164386	0.0011587	0.325186
Enterococcus faecium	0.000337181	0.00304474	0.0222176	0.449908	0.178713	0.0516294	0.113043	0.0816957	0.101137	0.171611	1.17334
Enterococcus gallinarum	2.73204e-06	0.000250719	0.00156045	0.00035896	0.00325257		0.00100857	0.000124967	0.000283333	9.39198e-05	0.00693622
Enterococcus gilvus				0.000160545	7.17008e-05		6.32215e-05	8.37042e-05		0.000120445	0.000499616
Enterococcus hirae	7.68882e-06	9.66475e-06	6.4267e-05	0.00117284	0.000412896	0.000146338	0.000594282	0.000270663	0.000911012	0.000914179	0.00450383
Enterococcus innesii			2.86795e-05		5.27623e-05			9.46228e-05		3.72075e-05	0.000213272
Enterococcus lactis		1.98585e-05	6.18267e-05	0.000718809	0.000634008		0.000670148	0.000359146	0.000912789	0.0011949	0.00457148
Enterococcus mundtii				0.000565532	0.000283472	9.14612e-05	0.000214953	0.000233157	0.000374602	0.000210174	0.00197335
Enterococcus raffinosus	2.24624e-05	0.000102446		0.000199148	0.000188982		8.85101e-05	8.7838e-05	0.000401388	0.000196072	0.00128685
Enterococcus rotai				0.000194757	0.000108925				0.000118055		0.000421737
Enterococcus saigonensis				0.000152966	3.419e-05			6.67938e-05	0.000338293	7.2402e-05	0.000664645
Enterococcus sp. CR-Ec1			3.97101e-05		1.14394e-05			0.00013433		2.20344e-05	0.000207514
Enterococcus sp. DA9			3.46053e-05	0.000501143	0.000308354	0.000109753	0.000417262	0.000319765	0.000991665	0.000805241	0.00348779
Enterococcus sp. FDAARGOS_375		2.12841e-06		7.56421e-05	4.44242e-05			5.04743e-05		3.9567e-05	0.000212236
Enterococcus sp. FDAARGOS_553			0.00011913	0.000112633				2.60514e-05		5.98389e-05	0.000317654
Enterococcus sp. LX10				0.000370894	0.000301257					4.29613e-05	0.000715112
Enterococcus sp. M190262		9.26269e-05	9.2657e-05		1.43656e-05			2.1825e-06			0.000201832
Enterococcus thailandicus			2.96617e-05	0.00033581	0.000300775		0.000164376	0.000161688	0.000543055	0.000412898	0.00194826
Enterococcus wangshanyuanii			1.55618e-05	0.000127414	9.17208e-05			5.88258e-06		4.56464e-05	0.000286225
Eremothecium gossypii			4.41224e-06								4.41224e-06
Eremothecium sinecaudum					4.01886e-06			9.4575e-06			1.34764e-05
Erwinia gerundensis								5.41988e-05			5.41988e-05
Erysipelatoclostridium ramosum	0.000157423	0.0011669	0.00891989	0.000723851	0.00592769	0.000265802	0.131437	0.00262385	0.0058533	0.00521704	0.162293
Erysipelothrix larvae						0.000154794			1.32045e-05		0.000167998
Erysipelothrix sp. A18Y020d			7.82046e-06		6.99632e-05	0.000232191					0.000309975
Erysipelothrix sp. HDW6B					7.37611e-05						7.37611e-05
Erysipelothrix sp. HDW6C					9.9368e-05						9.9368e-05
Escherichia albertii	4.1721e-05	0.000210738	0.00227716		0.00264307	0.00908072		0.00015395	0.00146883	0.000672335	0.0165485
Escherichia coli	0.0010783	0.015287	0.111581	0.00250697	0.10132	0.340431	0.0289373	0.0099933	0.0371702	0.0524946	0.7008
Escherichia fergusonii	8.79836e-06	0.000224021	0.00167228		0.00216304	0.00792059	6.32215e-05	0.000167614	0.000856542	0.000735988	0.0138121
Escherichia marmotae	2.2522e-05	0.000237384	0.00137844		0.00153386	0.0055335		9.19163e-05	0.00101664	0.000603667	0.0104179
Escherichia phage Envy			0.0011641								0.0011641
Escherichia phage Gluttony			0.000232378								0.000232378
Escherichia phage slur05			0.00344228								0.00344228
Escherichia sp.					4.51005e-05						4.51005e-05
Escherichia sp. E4742	3.02746e-05	0.000127845	0.00103131		0.000932821	0.00416842		9.60095e-05	0.000805748	0.000609688	0.00780211
Escherichia sp. SCLE84			2.96617e-05			0.000330615				1.25631e-05	0.00037284
Escherichia virus LL11	0.00198072										0.00198072
Ethanoligenens harbinense		6.56772e-05	0.000239692					6.74017e-05			0.000372771
Eubacterium callanderi	6.09752e-05	6.10456e-05	0.000220322					0.000190179	0.000155529	0.000148863	0.000836913
Eubacterium hominis	0.000223956	0.000197625	0.000377895				0.000278175	0.000985002	0.000246992	0.000420791	0.00273044
Eubacterium limosum	2.94692e-05	6.25212e-05	0.000243818				0.000480484	7.95561e-05	5.97451e-05	0.0001002	0.00105579
Eubacterium maltosivorans	0.00012298	9.67605e-05	0.000482039			0.00490697		0.000577545	0.000249227	0.00123971	0.00767523
Eubacterium sp. c-25	0.000149491	0.000441862	0.0023439		0.000125867	0.00215164		0.0020684	0.00138641	0.000911252	0.00957882
Eubacterium sp. MSJ-33	0.00118831	0.000202554	0.00133266					0.000722562		0.000517241	0.00396332
Eubacterium ventriosum	0.0019032	0.000351739	0.00456038		9.12565e-05	0.000541779	0.000366685	0.000285149	0.00131798	0.000969394	0.0103876
Exiguobacterium sp. S3-2										4.60299e-06	4.60299e-06
Ezakiella coagulans	1.03503e-05				2.2327e-06			2.07623e-05	0.000149608	1.65301e-05	0.000199484
Ezakiella massiliensis								4.6838e-06			4.6838e-06
Faecalibacillus intestinalis	0.0022599	0.000222412	0.000228677	0.000141927	8.55936e-05		0.000151732	0.000244623	0.000447095	0.000948112	0.00473008
Faecalibacterium duncaniae	0.00109389	0.000501836	0.000504774		1.60831e-05		8.85101e-05	0.000328787	0.000228352	0.00117616	0.0039384
Faecalibacterium prausnitzii	0.0186107	0.0124566	0.00407188		0.000550001	0.00482007	0.000455195	0.0113727	0.00362478	0.00901609	0.064978
Faecalibacterium sp. HTFF	0.00534818	0.001381	0.000416087					0.00399033	0.000881377	0.0610303	0.0730473
Faecalibacterium sp. I2392	0.0015928	0.000653408	0.000168667		8.42984e-05			0.000513412	0.000176971	0.000962278	0.00415183
Faecalibacterium sp. I3333	0.00137334	0.000677166	0.00016358		5.26865e-05	0.00051082		0.00145253	0.000473136	0.000922293	0.00562556
Faecalibacterium sp. I3389	0.00128719	0.000853729	0.000534754					0.000712565	0.000641704	0.00410008	0.00813002
Faecalibacterium sp. I4179	0.00246404	0.000924917	0.000407775		7.0757e-05			0.00114432	0.000591846	0.00293894	0.00854259
Faecalibacterium sp. I4384	0.00245462	0.00258723	0.000319015		0.000107787			0.00415647	0.000552599	0.00448553	0.0146633
Faecalibacterium sp. IP118	0.000506538	0.000404685	0.000376032		2.99696e-05	0.000216712		0.000532389	0.000218091	0.000371182	0.0026556
Faecalibacterium sp. IP329	0.00123382	0.000552722	0.000257458		1.02704e-05			0.000417689	0.000821895	0.000943928	0.00423779
Faecalibaculum rodentium		7.69602e-05	1.41077e-05		0.000195694			3.85524e-05			0.000325314
Faecalicatena sp. Marseille-Q4148	0.00044347	0.000488161	0.00385321					0.000657888	0.000733067	0.00108099	0.00725679
Faecalitalea cylindroides	0.000420998	0.000372059	0.00173043		0.00341755		0.000504286	0.000545654	0.000589573	0.000348252	0.0079288
Fannyhessea vaginae			4.70896e-05								4.70896e-05
Fastidiosipila sanguinis	9.41874e-06	6.14331e-05	1.91996e-05							4.27826e-05	0.000132834
Felixounavirus HY02								5.64479e-06			5.64479e-06
Felixounavirus VpaE1								1.37984e-05			1.37984e-05
Fenollaria massiliensis	1.19301e-05										1.19301e-05
Fenollaria sporofastidiosus	9.2591e-06										9.2591e-06
Ferrovibrio terrae	2.02179e-05										2.02179e-05
Filifactor alocis	6.33912e-05	9.12174e-05							0.00014187		0.000296479
Finegoldia magna		2.26909e-05						3.38288e-05	5.63786e-05	2.71912e-05	0.000140089
Flaviflexus salsibiostraticola							6.32215e-05				6.32215e-05
Flavobacterium inviolabile	4.05485e-05										4.05485e-05
Flavobacterium sp. HJ-32-4		1.20346e-05									1.20346e-05
Flavobacterium sp. KK2020170								2.82239e-05			2.82239e-05
Flavobacterium sp. Sr18	5.30004e-05										5.30004e-05
Flavonifractor plautii	0.00437777	0.0147618	0.0364409	0.000950476	0.00483605	0.040879	0.0108145	0.0239099	0.0163249	0.070053	0.223348
Flintibacter sp. KGMB00164	0.00137035	0.00115917	0.0190344		0.00011591			0.0025913	0.00197293	0.00613209	0.0323761
Floricoccus penangensis					1.94198e-05						1.94198e-05
Frankia sp. QA3									2.07711e-05		2.07711e-05
Fretibacterium fastidiosum		1.08038e-05			5.42425e-05	0.000309588					0.000374634
Fructilactobacillus lindneri					1.91308e-05						1.91308e-05
Fructilactobacillus sanfranciscensis			0.000336503		6.2932e-05	7.7397e-05	7.58658e-05	0.000329864		0.000468296	0.00135086
Furfurilactobacillus rossiae					6.12711e-05			6.47994e-06			6.7751e-05
Fusarium poae								7.38948e-05		1.25631e-05	8.64579e-05
Fusobacterium hwasookii			4.19163e-05								4.19163e-05
Fusobacterium mortiferum								3.60113e-05			3.60113e-05
Fusobacterium nucleatum	2.74244e-05		0.0023179					0.00288583		3.63662e-05	0.00526752
Fusobacterium pseudoperiodonticum	1.56734e-05		3.23564e-05					1.75616e-05			6.55913e-05
Fusobacterium sp. oral taxon 203								4.73753e-05			4.73753e-05
Fusobacterium ulcerans								4.01201e-05			4.01201e-05
Galactomyces citri-aurantii					1.47358e-05						1.47358e-05
Gardnerella leopoldii	3.30268e-05		5.69776e-05					0.000135338			0.000225343
Gardnerella piotii					5.17119e-05						5.17119e-05
Gardnerella vaginalis					0.00015108				1.03178e-05		0.000161398
Gemella haemolysans	2.72066e-05	3.72517e-05	5.78763e-05	0.00138039	8.93079e-06			0.000496298		5.88471e-05	0.0020668
Gemella morbillorum		2.34083e-05			7.8028e-05			0.000387948			0.000489384
Gemella sanguinis	5.16106e-05	7.14948e-05	0.000137996	0.00207114	0.000172989	0.000201215		0.00229364	8.58502e-05	1.4089e-05	0.00510003
Gemella sp. oral taxon 928								4.06503e-06			4.06503e-06
Geminocystis sp. NIES-3709					5.05273e-05						5.05273e-05
Geobacillus sp. JS12					2.72451e-06						2.72451e-06
Geobacillus subterraneus			2.79302e-05		4.82217e-06					1.91791e-06	3.46703e-05
Geomonas sp. RF6		3.71299e-05									3.71299e-05
Gordonibacter pamelaeae	0.000135774	0.000113529	0.000333649					0.000175055	0.0014849	0.000567974	0.00281089
Gordonibacter urolithinfaciens	0.000126532	0.000154125	0.00023966		4.80479e-05			0.000596945	0.000458713	0.000168607	0.00179263
Gottschalkia acidurici								3.62318e-05			3.62318e-05
Granulibacter bethesdensis								1.0437e-05			1.0437e-05
Granulicatella adiacens	2.34215e-05	6.46091e-05	0.000129876	0.000946887	0.00118114	0.00151481	0.000252886	0.00176515	0.000210768	0.000544669	0.00663422
Granulicatella elegans					2.533e-05			0.000176771	0.000100169		0.00030227
Haematospirillum jordaniae	2.92161e-05										2.92161e-05
Haemophilus haemolyticus	6.22595e-05	3.26657e-05						2.53253e-05			0.00012025
Haemophilus influenzae	6.97625e-05	2.86374e-05							3.42498e-05	5.43824e-05	0.000187032
Haemophilus parahaemolyticus	5.13234e-05		1.25013e-05								6.38247e-05
Haemophilus parainfluenzae	0.00121079	0.00154638	0.000558457			0.000201215		0.00133421	0.0011498	9.25685e-05	0.00609342
Haemophilus pittmaniae	0.000136383	3.51559e-06							1.58076e-05		0.000155706
Hafnia alvei		8.43862e-05						7.04128e-05			0.000154799
Hafnia paralvei								0.0033741	7.51649e-05		0.00344927
Hanrivervirus aaroes								1.44256e-05			1.44256e-05
Haploplasma axanthum		4.62168e-05									4.62168e-05
Helicobacter pylori		2.88855e-05			0.000564592						0.000593478
Heliomicrobium modesticaldum	3.08261e-05	1.47471e-05									4.55733e-05
Herbinix luporum		6.41845e-05							6.49456e-05	2.88033e-05	0.000157933
Heyndrickxia oleronia	1.50262e-05							1.25672e-05		6.13732e-06	3.37307e-05
Hirschia baltica	7.25562e-06										7.25562e-06
Histophilus somni									5.33087e-05		5.33087e-05
Human circovirus VS6600022	9.69876e-05										9.69876e-05
Hungatella hathewayi	0.000983844	0.00106154	0.0110613		0.000776313	0.00103712		0.0187314	0.00448684	0.0018957	0.0400341
Hymenobacter sp. BT18	8.93982e-06										8.93982e-06
Hymenobacter sp. NBH84						9.28764e-05					9.28764e-05
Hypericibacter adhaerens									1.24674e-05		1.24674e-05
Hypericibacter terrae								2.058e-05			2.058e-05
Ignavigranum ruoffiae	3.51263e-06										3.51263e-06
Indioceanicola profundi	3.04595e-05										3.04595e-05
Intestinibaculum porci	8.8416e-05	1.00604e-05	1.7649e-05					0.000137998			0.000254123
Intestinimonas butyriciproducens	0.00114373	0.00104191	0.00254442		0.00348294	0.0830315		0.00150291	0.00359077	0.00400676	0.100345
Iocasia fonsfrigidae	2.07897e-05										2.07897e-05
Jahgtovirus intestinihominis	0.000172006	9.76902e-06									0.000181775
Jahgtovirus secundus	0.000215188	7.32677e-06									0.000222514
Jejubacter calystegiae			8.89851e-05		5.93898e-05				5.97097e-05		0.000208085
Jeongeupia sp. HS-3					6.53678e-06						6.53678e-06
Jeotgalibaca arthritidis								4.55699e-06			4.55699e-06
Jeotgalibaca ciconiae					6.75357e-06					2.41657e-05	3.09193e-05
Jeotgalibaca sp. PTS2502								3.61359e-05	4.73807e-06		4.08739e-05
Junavirus LJ				0.000322881							0.000322881
Kahucivirus intestinalis								0.00819429			0.00819429
Kaistella carnis		6.70824e-06			0.000160325			3.83583e-05	0.000266855		0.000472246
Kaistia sp. 32K										0.000175883	0.000175883
Kazachstania africana		5.47313e-06						8.40369e-06			1.38768e-05
Kazachstania barnettii								6.00395e-05			6.00395e-05
Kazachstania naganishii								2.7645e-05			2.7645e-05
Kehishuvirus primarius	7.40783e-06	3.47666e-05									4.21744e-05
Kingella oralis							0.000139087				0.000139087
Kiritimatiella glycovorans	1.36208e-05										1.36208e-05
Klebsiella aerogenes		4.92301e-05	0.000304713		9.86853e-05	0.000332102		0.00032802	0.00240567	0.000443099	0.00396152
Klebsiella africana		4.12599e-05	0.000594181					0.000550654	0.000361755	0.00113659	0.00268444
Klebsiella grimontii	1.37154e-05		0.000452892		1.87547e-05	0.00109674		0.000401447	0.11663	9.64428e-05	0.11871
Klebsiella huaxiensis		9.64687e-06	0.000137294			0.000262294		0.000155201	0.0027911	7.92324e-05	0.00343477
Klebsiella michiganensis		3.59698e-05	0.0117114		8.57356e-05	0.000689896		0.000297389	0.0121488	0.00119646	0.0261656
Klebsiella oxytoca		0.000440795	0.000686965		0.000124585	0.000910306		0.000187414	0.00783277	0.00296944	0.0131523
Klebsiella pasteurii									0.00072351		0.00072351
Klebsiella phage RAD2		0.00259609									0.00259609
Klebsiella pneumoniae		0.00108071	0.0289895	0.00126959	0.00286796	0.00856529	0.0274661	0.00455681	0.00346325	0.00389315	0.0821524
Klebsiella quasipneumoniae		0.00310497	0.00249723		0.000161415	0.000815178		0.00449834	0.00108086	0.00174209	0.0139001
Klebsiella quasivariicola		6.33556e-05	0.000272091					0.000775355	0.000219848	0.00104958	0.00238023
Klebsiella sp. A52		1.31548e-06	1.83843e-05					3.8347e-05	0.00016279		0.000220837
Klebsiella sp. BDA134-6									0.000705423		0.000705423
Klebsiella sp. CTHL.F3a			0.000116924						0.000777774		0.000894698
Klebsiella sp. FDAARGOS_511								8.35768e-06	0.000452194		0.000460552
Klebsiella sp. KPN54798			0.000101481					8.55433e-05		3.26294e-05	0.000219654
Klebsiella sp. LTGPAF-6F			3.57487e-05					4.42465e-06	0.000180878		0.000221051
Klebsiella sp. M5al									0.000416019		0.000416019
Klebsiella sp. MPUS7								4.14864e-06	0.00130232		0.00130647
Klebsiella sp. P1CD1			1.1766e-05					0.000327916		0.000114203	0.000453885
Klebsiella sp. PCX								3.4414e-06			3.4414e-06
Klebsiella sp. PL-2018									0.000434106		0.000434106
Klebsiella sp. WP3-W18-ESBL-02			0.000504249								0.000504249
Klebsiella sp. WP4-W18-ESBL-05			4.44926e-05								4.44926e-05
Klebsiella variicola	1.50841e-05	0.000137004	0.00115771		0.000704806	0.000786883		0.0149276	0.000585072	0.0142187	0.0325328
Klebsiella virus NJS2		0.00153321									0.00153321
Kluyvera ascorbata		2.12624e-05	7.41543e-05		3.92955e-05	0.000317397		2.94977e-06	0.000198965	5.84179e-06	0.000659866
Kluyvera intermedia		2.70613e-05	0.000113703		5.93898e-05	0.000330615		1.69344e-05	0.00016279	2.23488e-05	0.000732842
Kluyveromyces lactis					2.05408e-05						2.05408e-05
Kluyveromyces marxianus		1.02036e-05						5.54211e-05			6.56247e-05
Kocuria rhizophila						9.14612e-05					9.14612e-05
Komagataeibacter oboediens	1.0733e-05										1.0733e-05
Komagataeibacter xylinus	1.89292e-05										1.89292e-05
Kosakonia arachidis			6.78797e-05							1.12405e-05	7.91202e-05
Kosakonia cowanii			7.90979e-05		4.33143e-05	0.00044082		7.24125e-06	9.04388e-05	3.01514e-05	0.000691064
Kosakonia oryzae			0.000127955								0.000127955
Kosakonia pseudosacchari		4.03238e-06	3.07031e-05		2.09874e-05						5.57228e-05
Kosakonia radicincitans			0.000145668		4.24213e-05			3.0481e-05		2.99276e-05	0.000248498
Kosakonia sacchari			4.927e-05		4.86728e-05	0.000332102		1.1172e-05	0.00016279		0.000604006
Kosakonia sp. CCTCC M2018092					7.59117e-06						7.59117e-06
Kosakonia sp. MUSA4			0.000203698								0.000203698
Kosakonia sp. SMBL-WEM22					2.09874e-05			8.15358e-06		1.71913e-05	4.63322e-05
Lachnoanaerobaculum umeaense		4.98862e-05						0.000185165	0.000103206		0.000338257
Lachnoclostridium phocaeense	0.000581576	0.000288777	0.00267054		0.000339059	0.00204328	0.000493128	0.00137453	0.00233705	0.00164572	0.0117737
Lachnoclostridium phytofermentans	9.67017e-05	6.12992e-05	0.000131515					0.000525236	0.000329553	0.000532141	0.00167645
Lachnoclostridium sp. YL32	0.000233096	0.00102219	0.0124269	0.000529805	0.00165673	0.000207564	0.00416667	0.0041574	0.00635608	0.0147366	0.045493
Lachnospira eligens	0.00299861	0.00334025	0.00229475		0.000111695			0.00385652	0.00304878	0.0314633	0.0471139
Lacnuvirus LcNu				4.13121e-05	7.80749e-05						0.000119387
Lacrimispora saccharolytica	0.00017798	0.000217168	0.000321418					0.00051453	0.000414531		0.00164563
Lacrimispora sphenoides		0.000154462						0.000529411	7.33122e-05		0.000757184
Lacticaseibacillus casei				0.000415952	0.000152561		0.000420239	1.24231e-05		5.37016e-05	0.00105488
Lacticaseibacillus chiayiensis					4.36002e-05						4.36002e-05
Lacticaseibacillus manihotivorans				5.2562e-05	4.2077e-05			2.45814e-06			9.70972e-05
Lacticaseibacillus paracasei	0.000178337	0.000193929	3.96959e-05	0.0257963	0.0116825	9.28764e-05	0.00656688	0.000910039	0.000405342	0.00176339	0.0476293
Lacticaseibacillus rhamnosus		0.000738072	0.0024674	0.047146	0.0230264	0.000526972	0.0485357	0.00177729	0.0122263	0.00383513	0.140279
Lacticaseibacillus zeae				0.000150177	0.000162233					9.20599e-06	0.000321617
Lactiplantibacillus argentoratensis					1.52094e-05						1.52094e-05
Lactiplantibacillus paraplantarum					5.88096e-05						5.88096e-05
Lactiplantibacillus pentosus	0.000431327	1.36826e-05			9.79373e-05						0.000542947
Lactiplantibacillus plantarum		0.000252211	8.52955e-05	0.000528876	0.00165405	0.000109753	0.00100857	0.000110503	2.90928e-05	7.02402e-05	0.00384859
Lactobacillus acetotolerans			0.000125655		0.000803589	0.000128046					0.00105729
Lactobacillus acidophilus	0.000204685	3.73102e-05	0.000419612		0.00383015	0.000567059					0.00505882
Lactobacillus amylolyticus		5.69338e-05	0.000244028		0.00360476	0.000256091		1.12947e-05			0.00417311
Lactobacillus amylovorus	7.98118e-05	0.00740003	0.120227	0.0144262	0.0350472	0.314103	0.0629518	0.0115189	4.68601e-05	1.71913e-05	0.565818
Lactobacillus apis		0.000672105			0.000292362						0.000964466
Lactobacillus crispatus	2.64803e-05	0.000118081	0.00118958	0.000270349	0.00542669	0.00278324		9.35007e-05	0.000103311	6.92425e-05	0.0100805
Lactobacillus delbrueckii	4.37247e-05	0.000689967	0.00121036	0.000751064	0.00535734	0.00231903	0.00109002	0.0017089	0.00033065	0.00316249	0.0166635
Lactobacillus gasseri		0.00162325	0.00174171	0.0146944	0.00637278	0.000872042	0.00117667	0.00121485	1.6414e-05	0.0064017	0.0341138
Lactobacillus helsingborgensis		5.81489e-06									5.81489e-06
Lactobacillus helveticus	9.36701e-06	7.02992e-05	0.000806686	2.95086e-05	0.00731676	0.00219507		0.00018639	1.50468e-05		0.0106291
Lactobacillus iners		6.55331e-05		2.95086e-05	0.000179989			2.07731e-05		1.50757e-05	0.00031088
Lactobacillus intestinalis		3.97087e-05	0.00012191		0.00273794			1.13075e-05			0.00291086
Lactobacillus jensenii		6.95843e-05			0.00108982	0.000109753					0.00126915
Lactobacillus johnsonii	4.28607e-06	0.000457081	0.000891426	0.000309691	0.108081	0.00110669	0.000672382	0.000103922	0.00368038	0.000408524	0.115716
Lactobacillus kefiranofaciens		0.000158566	0.00173691		0.00101707	0.00248774	0.000504286	6.5512e-06	5.15891e-06		0.00591629
Lactobacillus kullabergensis		4.79729e-05	4.4312e-05		4.7619e-05						0.000139904
Lactobacillus panisapium		0.000712917	0.0013417	0.0277294	0.00252118	0.000231475	0.00319381	0.00320111			0.0389316
Lactobacillus paragasseri		0.00350573	0.00315586	0.00702681	0.00429511	0.00181838	0.000420239	0.000886442		5.28963e-06	0.0211139
Lactobacillus phage KC5a								1.72856e-05			1.72856e-05
Lactobacillus phage phiAQ113					0.000171025						0.000171025
Lactobacillus sp. 3B(2020)					0.000103635			2.29833e-05			0.000126618
Lactobacillus sp. JM1		9.62146e-05			0.00123561			1.15712e-05			0.00134339
Lactobacillus taiwanensis		0.000260828	9.00804e-05		0.00112713			6.53435e-05			0.00154338
Lactobacillus terrae								2.58062e-05			2.58062e-05
Lactobacillus ultunensis		0.000173369	0.00063826		0.00150854	0.000878027		4.6838e-06			0.00320288
Lactococcus allomyrinae	8.36368e-06										8.36368e-06
Lactococcus carnosus								0.00088756			0.00088756
Lactococcus cremoris	8.31443e-05	0.000388185	0.00263993	0.00836722	0.00245463	0.00181115	0.0190788	0.00229916	0.000728134	3.93918e-05	0.0378898
Lactococcus garvieae	3.37415e-05	4.23902e-05		0.000585454	3.1033e-05			5.30075e-05	0.00020504	2.49329e-05	0.000975599
Lactococcus lactis	0.000289839	0.00194942	0.0022594	0.00977377	0.00150443	0.00345137	0.0998487	0.00229146	0.00103276	7.18086e-05	0.122473
Lactococcus petauri			6.24113e-06		7.35387e-06						1.3595e-05
Lactococcus phage P335			4.57683e-05								4.57683e-05
Lactococcus phage Tuc2009					9.80516e-06						9.80516e-06
Lactococcus piscium					6.64809e-05			8.42178e-05	0.000849999	1.26582e-05	0.00101336
Lactococcus protaetiae				0.000225175							0.000225175
Lactococcus raffinolactis		3.8271e-05	4.9272e-05	0.000225211	6.1887e-05			0.000463155	0.000543055		0.00138085
Lactococcus sp. LG606								1.49736e-05		3.9509e-05	5.44826e-05
Lactococcus taiwanensis			1.43546e-05								1.43546e-05
Lambdavirus lvO276		9.76902e-06									9.76902e-06
Lancefieldella parvula	2.12946e-05	3.68145e-05	7.92269e-05	0.000193798	4.88064e-06			0.000122034	0.000125517	0.000148771	0.000732337
Laribacter hongkongensis								5.68747e-06			5.68747e-06
Larmunavirus Lrm1				0.000172704	7.90888e-05						0.000251793
Latilactobacillus curvatus		0.000176045	3.22459e-05		0.000110091	0.000128046		7.53341e-05		2.53165e-05	0.000547079
Latilactobacillus sakei	3.00135e-05	0.00069591			0.00160866	0.000274384		0.000672978	1.4187e-05	1.31457e-05	0.00330928
Lautropia mirabilis	9.26665e-06		3.36223e-05	0.00156935				2.48549e-05		0.003074	0.0047111
Lawsonia intracellularis	1.42735e-05							4.39529e-05	2.07641e-05	4.76067e-05	0.000126597
Leadbettera azotonutricia					0.000117402						0.000117402
Leclercia adecarboxylata		2.96516e-05	0.000154738		0.000264798	0.000538179		5.21849e-05	0.000342705		0.00138226
Leclercia pneumoniae		5.18449e-06	7.41543e-05		3.84024e-05	0.000207564					0.000325305
Leclercia sp. 119287			2.47181e-05								2.47181e-05
Leclercia sp. 29361			2.96617e-05						9.04388e-05		0.000120101
Leclercia sp. J807			2.47181e-05								2.47181e-05
Leishmania mexicana					1.42893e-05						1.42893e-05
Lelliottia amnigena		5.02567e-05	0.000271899		0.000134855	0.00079973		3.70047e-05	0.000183457	7.33936e-05	0.0015506
Lentibacillus sp. CBA3610					3.64094e-05					3.83583e-06	4.02452e-05
Lentilactobacillus buchneri					2.63629e-05						2.63629e-05
Lentilactobacillus hilgardii					4.28678e-05					9.7936e-06	5.26614e-05
Lentilactobacillus kefiri					4.46142e-05						4.46142e-05
Lentilactobacillus parabuchneri					5.27259e-05			1.25168e-05			6.52427e-05
Leptospira interrogans			7.82046e-06								7.82046e-06
Leptotrichia sp. oral taxon 218			2.05904e-05					1.4269e-05	2.10199e-05	5.98206e-05	0.0001157
Leptotrichia wadei								1.81875e-05			1.81875e-05
Leuconostoc carnosum	0.000128121	0.000134756						2.43707e-05			0.000287248
Leuconostoc citreum			6.70325e-06					2.19001e-05			2.86033e-05
Leuconostoc falkenbergense								5.71451e-05			5.71451e-05
Leuconostoc gelidum		7.20256e-06	3.70307e-05					0.000803167		4.4112e-05	0.000891512
Leuconostoc kimchii								1.29031e-05			1.29031e-05
Leuconostoc lactis					8.7445e-06			0.000417201			0.000425945
Leuconostoc mesenteroides		1.08371e-05	0.000998057	0.000120142	8.41427e-05			0.000248222			0.0014614
Leuconostoc pseudomesenteroides		1.74447e-05			6.07294e-05			0.000281037			0.000359212
Levilactobacillus brevis		0.000124186		9.44276e-05	0.000224909		0.00470667	3.67982e-05			0.00518699
Levilactobacillus suantsaii			1.6643e-06		1.93192e-05						2.09836e-05
Ligilactobacillus agilis	1.16206e-05	8.19896e-06	1.73807e-05		5.58102e-05			4.20412e-05	2.5222e-05		0.000160274
Ligilactobacillus animalis								6.84415e-05			6.84415e-05
Ligilactobacillus murinus							8.85101e-05	3.982e-05	5.79612e-05		0.000186291
Ligilactobacillus ruminis	0.000198912	5.94273e-05				0.0010526		0.00022104	0.00174852	6.90449e-06	0.0032874
Ligilactobacillus saerimneri		2.05243e-06			6.93187e-06			2.45268e-05			3.35111e-05
Ligilactobacillus salivarius	6.35354e-05	0.000991503	0.00197824	0.000131182	0.0573425	0.0365727		0.00272899	0.000132095	3.26294e-05	0.0999734
Limdunavirus Lmd1								5.4624e-06			5.4624e-06
Limdunavirus LN03		6.6195e-06									6.6195e-06
Limnochorda pilosa									1.43914e-05		1.43914e-05
Limosilactobacillus fermentum		9.44043e-05	5.32577e-05	0.00288223	0.00546758	0.00016463	0.00107477	0.00101738	0.000356986	0.000453703	0.0115649
Limosilactobacillus frumenti		8.2097e-06			9.15555e-05						9.97652e-05
Limosilactobacillus gastricus					0.000346317			4.09703e-05			0.000387287
Limosilactobacillus mucosae	0.000313137	1.42089e-05	0.00105309		2.36608e-05			0.00026991	5.4895e-06		0.0016795
Limosilactobacillus oris		7.3148e-05		0.000716108	5.7761e-05			0.000413136		0.00010395	0.0013641
Limosilactobacillus panis					3.17043e-05			7.20225e-05			0.000103727
Limosilactobacillus pontis		0.000129705						0.00114008		3.26294e-05	0.00130241
Limosilactobacillus reuteri		2.99938e-05	6.81497e-05		0.00194149	7.7397e-05		0.000270266			0.00238729
Limosilactobacillus vaginalis		5.26395e-05			0.000488177			0.000425081			0.000965897
Liquorilactobacillus hordei					2.94048e-05						2.94048e-05
Liquorilactobacillus nagelii		6.49935e-06			0.000152094			5.99565e-06			0.000164589
Listeria innocua			2.86088e-05		2.9988e-05			1.86346e-05		2.53165e-05	0.000102548
Listeria monocytogenes					9.48357e-05			8.82387e-06		2.41657e-05	0.000127825
Lodderomyces elongisporus								1.81875e-05			1.81875e-05
Loigolactobacillus backii		1.38049e-05			7.41228e-05			6.74511e-06			9.46728e-05
Loigolactobacillus bifermentans					8.11167e-06						8.11167e-06
Loigolactobacillus coryniformis		2.08663e-05			7.30051e-05						9.38714e-05
Longicatena caecimuris	0.000234017	0.000134141	0.000273913		6.07294e-05			0.0011019	0.00297618	0.000450146	0.00523103
Lughvirus lugh	1.30118e-05	1.40078e-05									2.70197e-05
Lysobacter sp. TY2-98		1.06974e-05									1.06974e-05
Macrococcus armenti					1.06223e-05						1.06223e-05
Macrococcus canis					1.08499e-05						1.08499e-05
Mageeibacillus indolicus	2.31478e-05	8.3036e-05			0.0003153			5.99565e-06	3.10082e-05		0.000458488
Mahella australiensis								1.2642e-05		3.26294e-05	4.52714e-05
Mahlunavirus rarus	5.67202e-05	6.68589e-06									6.34061e-05
Malassezia restricta				7.08207e-05			0.0063599	0.000233568			0.00666428
Mammaliicoccus sciuri					8.71005e-05			3.02317e-05			0.000117332
Marasmius oreades								3.58785e-05			3.58785e-05
Marinilactibacillus sp. 15R					2.11049e-06						2.11049e-06
Mariniplasma anaerobium			2.56958e-05		0.00131445			0.000239173			0.00157932
Marinobacter sp. CP1								2.15052e-05			2.15052e-05
Marvinbryantia formatexigens	0.000902522	0.000285697	0.00192414		0.000132875	0.00181109	7.58658e-05	0.000570353	0.00039977		0.00610231
Massilistercora timonensis	0.000364109	0.000380771	0.00188462		0.000224194	0.00287917		0.00102927	0.00143766	0.00111896	0.00931875
Megalodesulfovibrio gigas		4.94756e-05									4.94756e-05
Megamonas funiformis		2.00577e-05				0.000123835		0.00860801	1.84422e-05	0.000114203	0.00888455
Megasphaera elsdenii	0.000106739	0.021235			4.95573e-05						0.0213913
Megasphaera hexanoica	7.47409e-05	1.36127e-05							9.55147e-06	3.02399e-05	0.000128145
Megasphaera massiliensis		0.00117561	0.000538293					0.000103225			0.00181713
Megasphaera stantonii	6.36296e-05	6.25679e-05	0.00123763			0.000417944		7.26614e-05	5.84224e-05	9.45177e-05	0.00200738
Mesomycoplasma ovipneumoniae								1.11347e-05	5.63786e-06		1.67725e-05
Mesorhizobium ciceri	2.48219e-06										2.48219e-06
Mesorhizobium sp. M1D.F.Ca.ET.043.01.1.1	2.73107e-05										2.73107e-05
Metamycoplasma hominis				4.13121e-05			0.000164376				0.000205688
Methanobrevibacter smithii	0.000115326	0.000895077	4.804e-05		0.000187743			4.94571e-05			0.00129564
Methanobrevibacter sp. TLL-48-HuF1		1.29562e-05									1.29562e-05
Methanosphaera stadtmanae		0.000207956									0.000207956
Methylibium sp. Pch-M	3.51207e-06										3.51207e-06
Methylomusa anaerophila										4.89442e-05	4.89442e-05
Micavibrio aeruginosavorus	2.5569e-05										2.5569e-05
Microbacterium foliorum										2.0101e-05	2.0101e-05
Microbacterium oxydans										0.000223623	0.000223623
Microbacterium sp. PAMC22086										2.51262e-05	2.51262e-05
Microbacterium sp. SSW1-36										2.51262e-05	2.51262e-05
Microbacterium sp. SSW1-51										2.0101e-05	2.0101e-05
Microbacterium sp. TPU 3598										0.000261312	0.000261312
Microbacterium sp. Y-01										7.03533e-05	7.03533e-05
Micrococcus luteus							0.00561167		0.0002125		0.00582417
Micropruina glycogenica	6.92514e-06										6.92514e-06
Microvirgula aerodenitrificans								3.51231e-05			3.51231e-05
Miniphocaeibacter halophilus			1.98551e-05								1.98551e-05
Moellerella wisconsensis					5.71968e-06					0.000555289	0.000561009
Mogibacterium diversum	2.23087e-05	8.41088e-05	0.000396287	0.000830565				5.44722e-05	0.000169384	2.94645e-05	0.00158659
Mogibacterium pumilum			3.30918e-05					5.85319e-05	8.69419e-05		0.000178566
Moineauvirus Abc2								6.92346e-05			6.92346e-05
Moineauvirus DT1								6.8444e-05			6.8444e-05
Moineauvirus mv7201								0.000662025			0.000662025
Moineauvirus Sfi19								0.000358658			0.000358658
Monoglobus pectinilyticus	0.000311189	0.000205493	0.000367539		0.000774256	0.000959723		0.00015432	0.000122954	0.000150557	0.00304603
Moraxella osloensis	6.85772e-06										6.85772e-06
Morganella morganii			0.00362677		0.00101766		0.00416667	0.000457854	0.000126614	0.0031659	0.0125615
Morococcus cerebrosus									1.51332e-05		1.51332e-05
Murdochiella vaginalis	3.82339e-05	3.40728e-05	6.91315e-05		1.82513e-05	0.000123835		3.16833e-05	3.69479e-05	5.06122e-05	0.000402768
Muribaculum gordoncarteri	0.00102384	0.000132436			7.84458e-05			3.52104e-05	9.70416e-05		0.00136697
Muribaculum intestinale	6.86022e-05	6.0841e-05			2.08971e-05			5.20993e-05	3.40688e-05		0.000236508
Mushuvirus mushu								5.58599e-06			5.58599e-06
Mycena indigotica								6.00395e-05			6.00395e-05
Mycobacterium senegalense		4.72563e-06									4.72563e-06
Mycobacteroides abscessus		1.40318e-05									1.40318e-05
Mycoplasma gallisepticum	3.1304e-05										3.1304e-05
Mycoplasma sp. (ex Biomphalaria glabrata)								1.0878e-05			1.0878e-05
Mycoplasmopsis gallinacea								2.52912e-06			2.52912e-06
Myroides odoratimimus		5.33631e-05						9.14337e-05			0.000144797
Naumovozyma castellii								3.8386e-05			3.8386e-05
Naumovozyma dairenensis			6.61836e-06					9.69869e-05			0.000103605
Neisseria arctica		8.78898e-07									8.78898e-07
Neisseria cinerea								5.45625e-06			5.45625e-06
Neisseria dentiae	2.17456e-05				2.12445e-05						4.29901e-05
Neisseria flavescens								4.77504e-05			4.77504e-05
Neisseria gonorrhoeae	6.56303e-06										6.56303e-06
Neisseria meningitidis					1.1754e-05			2.72813e-05			3.90353e-05
Neisseria mucosa		3.19333e-05	3.2399e-05					8.79549e-05	6.33518e-05		0.000215639
Neisseria sicca		2.8198e-05						7.56412e-05	8.85738e-05		0.000192413
Neisseria subflava		1.04003e-05	5.14761e-06					6.82542e-05	1.76098e-05		0.000101412
Neurospora crassa								2.30921e-05			2.30921e-05
Niveibacterium microcysteis								2.32259e-05			2.32259e-05
Nocardia nova		1.4852e-05									1.4852e-05
Nocardioides sp. S-1144					2.74928e-05						2.74928e-05
Not enough reads	0.00130666	0.00570626	0.0347264	0.0138743	0.0215793	0.0361721	0.066996	0.0264122	0.0263228	0.0211355	0.254231
Not validated	0.232217	0.192891	0.240941	0.0899546	0.163425	0.29637	0.227401	0.200264	0.221387	0.222148	2.087
Novemvirus T5282H			0.000187857							0.00030998	0.000497837
Novisyntrophococcus fermenticellae	0.00025254	0.000152438	0.000587626		9.66701e-05			0.000424666	0.000251658	0.000557891	0.00232349
Oceanidesulfovibrio marinus	3.24989e-05								1.24584e-05		4.49573e-05
Oceanobacillus iheyensis	6.80165e-06										6.80165e-06
Oceanobacillus kimchii					1.21675e-05						1.21675e-05
Octadecabacter arcticus	1.89263e-05										1.89263e-05
Odoribacter splanchnicus	0.00805239	0.00134312	9.71971e-05		0.000193658			0.00130904	0.000215686		0.0112111
Oengusvirus oengus	5.50001e-05	6.55998e-05									0.0001206
Oenococcus kitaharae		3.60128e-06									3.60128e-06
Oenococcus oeni					1.92652e-05						1.92652e-05
Ogataea philodendri					2.54528e-05						2.54528e-05
Oleidesulfovibrio alaskensis		4.41268e-05							1.78571e-05		6.19839e-05
Olivibacter sp. SDN3									3.28979e-05		3.28979e-05
Olsenella sp. oral taxon 807	3.68509e-05	9.02882e-05									0.000127139
Olsenella timonensis	0.000349323	0.00012979						2.77682e-05			0.000506881
Olsenella uli	6.79737e-05	3.48415e-05			7.81343e-06			3.40853e-05		5.54971e-05	0.000200211
Oricola thermophila										1.71913e-05	1.71913e-05
Ornithobacterium rhinotracheale	0.000263941	0.000128989						3.25215e-05	3.65539e-05		0.000462006
Oscillatoria acuminata								7.49698e-06			7.49698e-06
Oscillibacter sp. NSJ-62	0.000754987	0.000791687	0.00200797		0.000159935			0.0013614	0.00092172	0.0019843	0.007982
Ottowia sp. oral taxon 894									9.45799e-06		9.45799e-06
Oxalobacter formigenes	2.533e-05	0.000102129						1.53896e-05			0.000142849
Paenibacillus albicereus		3.52292e-05									3.52292e-05
Paenibacillus barcinonensis		9.20838e-06							1.55783e-05		2.47867e-05
Paenibacillus dendritiformis	3.39554e-05										3.39554e-05
Paenibacillus guangzhouensis		4.25306e-05									4.25306e-05
Paenibacillus jilunlii	9.46316e-06										9.46316e-06
Paenibacillus lutimineralis								7.08538e-05			7.08538e-05
Paenibacillus sp. FSL P4-0081			4.02195e-05								4.02195e-05
Paenibacillus sp. URB8-2		2.67435e-05									2.67435e-05
Paeniclostridium sordellii	9.17186e-05	5.85768e-05						6.45355e-05	0.000107454	8.66177e-05	0.000408902
Pantoea agglomerans			2.27966e-05					4.34807e-05			6.62773e-05
Pantoea ananatis								1.9992e-05		0.000157709	0.000177701
Pantoea sp. SO10							0.000164376				0.000164376
Parabacteroides distasonis	0.0151808	0.0365274	0.00237269	0.000557818	0.0109854	0.000674749	0.00327786	0.0492684	0.0146555	0.00456892	0.138069
Parabacteroides faecis	0.000249556	0.000694554	3.01646e-05		0.000365415			0.000335163	0.000419212		0.00209406
Parabacteroides goldsteinii	0.00321724	0.000866125			0.000515562			0.000757446	0.000514297		0.00587067
Parabacteroides johnsonii	0.000564246	0.0123303	9.27283e-05	0.000157686	0.00572932			0.00486769	0.00459201		0.028334
Parabacteroides merdae	0.0113493	0.0182413	0.000114048	0.000127651	0.00923593	0.000448903		0.0112542	0.0052942	1.15075e-05	0.056077
Parabacteroides sp. CT06	9.56826e-05	0.000282786	5.69776e-05		4.43994e-05	0.000433423		0.000262973	5.36383e-05		0.00122988
Paraburkholderia acidiphila		7.56514e-06									7.56514e-06
Paraburkholderia acidisoli	1.43928e-05										1.43928e-05
Paraburkholderia aromaticivorans					1.14394e-05						1.14394e-05
Paraburkholderia megapolitana	5.52284e-06	2.43162e-05									2.9839e-05
Paraburkholderia sp. SOS3		4.39449e-06			2.85984e-05						3.29929e-05
Paracholeplasma brassicae			7.03841e-05								7.03841e-05
Paraclostridium bifermentans	6.51788e-05	5.72235e-05	2.62128e-05					5.49941e-05		9.78883e-05	0.000301497
Paracoccidioides lutzii					2.67924e-06						2.67924e-06
Paracoccus yeei								0.000840846			0.000840846
Parafannyhessea umbonata	6.89396e-05	1.98847e-05									8.88243e-05
Paraprevotella xylaniphila	0.00407969	0.00193274	8.01076e-05		0.000385143			0.00379749	0.000328749	5.28963e-06	0.0106092
Parascardovia denticolens	8.87171e-06	1.72997e-05						3.14042e-05			5.75757e-05
Parolsenella catena	6.33574e-05	0.000537567						4.83788e-05	2.06356e-05		0.000669938
Parolsenella massiliensis	6.35109e-05	5.98175e-05	2.28842e-05					0.000150876	3.12434e-05		0.000328332
Parvicella tangerina								6.25841e-06			6.25841e-06
Parvimonas micra		2.25003e-05	2.45786e-05			0.000123835					0.000170914
Pasteurella multocida		1.10595e-05									1.10595e-05
Paucilactobacillus nenjiangensis					3.28193e-05						3.28193e-05
Paucilactobacillus oligofermentans	1.02754e-05										1.02754e-05
Pauljensenia hongkongensis	5.72812e-06	6.1291e-05			6.53678e-06			0.000167785			0.000241341
Pectinatus frisingensis										0.000255597	0.000255597
Pectobacterium brasiliense								1.03242e-05			1.03242e-05
Pectobacterium parmentieri								4.42465e-06			4.42465e-06
Pectobacterium polonicum			3.60333e-05								3.60333e-05
Pectobacterium versatile								2.5073e-05			2.5073e-05
Pediococcus acidilactici	5.91906e-06	0.00164392	0.00567888	0.0359088	0.019881	0.0161008	0.00899311	0.00243141	0.00763359	0.000230407	0.0985079
Pediococcus claussenii					2.5349e-05						2.5349e-05
Pediococcus damnosus					8.11366e-05						8.11366e-05
Pediococcus pentosaceus	3.28253e-05	0.00081706	0.000112368	0.00188757	0.0197252	0.000676813		0.000234482			0.0234863
Pelosinus fermentans		2.67482e-05	1.47075e-05								4.14556e-05
Penicillium oxalicum								7.275e-06			7.275e-06
Penicillium roqueforti								0.000178601			0.000178601
Peptacetobacter hiranonis	8.93769e-05	3.86632e-05	0.000133103	5.2562e-05	0.000158059			0.000123552	0.000213403		0.000808719
Peptoclostridium acidaminophilum									2.77881e-05		2.77881e-05
Peptoniphilus ivorii			1.03072e-05								1.03072e-05
Peptoniphilus sp. SAHP1		4.72563e-05									4.72563e-05
Peribacillus asahii					6.41498e-05						6.41498e-05
Peribacillus muralis								6.5394e-06			6.5394e-06
Peribacillus psychrosaccharolyticus									1.46169e-05		1.46169e-05
Periweissella cryptocerci					2.77275e-05						2.77275e-05
Petrimonas mucosa		0.000155379						0.000166081			0.000321459
Petrocella atlantisensis	4.28607e-06	2.09278e-05	4.804e-05					5.77709e-05	5.73129e-05		0.000188338
Phascolarctobacterium faecium	3.92243e-05	0.0060251						7.5461e-05			0.00613978
Phascolarctobacterium sp. Marseille-Q4147	4.45406e-05	7.21349e-05	3.57719e-05					0.00016326		3.70274e-05	0.000352735
Phascolarctobacterium succinatutens	6.57823e-05	2.44312e-05	0.000189925			0.000232191		3.14547e-05	5.86023e-05	0.000225768	0.000828155
Phocaeicola coprophilus	0.0131773	0.00410722			0.000315244		0.000672382	0.000780619	0.000328444		0.0193812
Phocaeicola dorei	0.0567826	0.0569384	0.00815829	0.00652075	0.0368411	0.00159425	0.0186902	0.0561532	0.0712994	0.0238782	0.336856
Phocaeicola salanitronis	0.00942104	0.0018336	0.000255841		0.000282622			0.000398351	0.000772155		0.0129636
Phocaeicola vulgatus	0.0651546	0.0968544	0.00391634	0.00237363	0.0166402	0.00098947	0.0126912	0.0332533	0.0365164	0.0111636	0.279553
Phytobacter diazotrophicus								4.77749e-05			4.77749e-05
Phytobacter sp. SCO41								2.84011e-05		3.26294e-05	6.10306e-05
Phytobacter ursingii			6.90256e-05		2.00943e-05	0.000351985		1.69344e-05	0.000108527		0.000566566
Pichia kudriavzevii							0.00103683			3.26294e-05	0.00106946
Pigmentiphaga sp. H8	4.15063e-06										4.15063e-06
Planococcus massiliensis						0.000139315					0.000139315
Planococcus sp. MB-3u-03					3.57515e-05						3.57515e-05
Plasmodium knowlesi		4.84574e-06									4.84574e-06
Plasmodium vivax								4.99638e-06			4.99638e-06
Plesiomonas shigelloides								1.99855e-06			1.99855e-06
Pluralibacter gergoviae		3.09272e-05	4.76783e-05		3.84024e-05			6.8828e-06	0.000180878		0.000304768
Porphyromonas asaccharolytica	9.78314e-06	7.11374e-05						7.82863e-05			0.000159207
Porphyromonas crevioricanis	2.75939e-05	1.39867e-05									4.15805e-05
Porphyromonas endodontalis		4.8017e-06									4.8017e-06
Porphyromonas gingivalis	0.000194515	5.27197e-05			6.09783e-05			6.38876e-05	2.24252e-05		0.000394526
Porphyromonas somerae	0.000183865	0.00018616			3.83827e-05			0.000125392	7.61327e-05		0.000609932
Porphyromonas sp. oral taxon 275						7.7397e-05		5.40791e-06	2.32151e-05		0.00010602
Prevotella bryantii	0.00174346	0.00011228						0.000170876	0.000227427		0.00225404
Prevotella buccalis	0.000130783	0.000270749			8.73278e-05			0.00019853	4.58692e-05		0.000733259
Prevotella copri	0.127825	0.000480698			7.69639e-05			0.00685602	0.000444702		0.135683
Prevotella dentalis	0.000791286	0.000760854							2.68169e-05		0.00157896
Prevotella denticola	0.000239503	0.000259068						8.39573e-05	1.49291e-05		0.000597457
Prevotella enoeca		0.000143022			4.5052e-06			1.13041e-05			0.000158831
Prevotella fusca	4.17558e-05	7.49349e-05						0.000238344			0.000355035
Prevotella histicola	9.2975e-05	4.5995e-06						9.60179e-05			0.000193592
Prevotella intermedia	0.000167662	0.000108123			3.40019e-05			0.000113791	4.99994e-05		0.000473577
Prevotella jejuni	0.000388689	2.27799e-05			2.46773e-05			4.53959e-05	4.55193e-05		0.000527061
Prevotella melaninogenica	0.000534377	0.000585349			0.00104999			0.000249915	0.000428295		0.00284792
Prevotella multiformis	0.000216897										0.000216897
Prevotella nigrescens	0.000264459	0.00012084						3.63341e-05	2.61627e-05		0.000447796
Prevotella oris		7.15326e-05						1.93252e-05			9.08578e-05
Prevotella scopos	0.000174297	8.47941e-05			1.24431e-05			3.89989e-05	1.4052e-05		0.000324586
Prevotella sp. E13-17	0.000285693	0.000200788									0.000486481
Prevotella sp. E13-3	4.1075e-05	3.072e-05			2.70634e-05			2.66822e-05	2.03398e-05		0.00014588
Prevotella sp. E2-25	7.00818e-05										7.00818e-05
Prevotella sp. E2-28	0.000209041							0.000216124			0.000425165
Prevotella sp. E9-3								6.51498e-06			6.51498e-06
Prevotella sp. oral taxon 299	2.93324e-05	4.81384e-05						0.000120775			0.000198246
Prevotella sp. oral taxon 475	0.000204918	0.000268773									0.000473691
Prevotella sp. Rep29	0.000328485	0.00194925						4.78021e-05	1.32446e-05		0.00233878
Prevotella veroralis	4.4447e-05	0.00068325						0.000540721			0.00126842
Priestia aryabhattai			8.32151e-06								8.32151e-06
Priestia koreensis		1.42907e-05									1.42907e-05
Priestia megaterium					1.98915e-05						1.98915e-05
Propionibacterium acidifaciens	7.47035e-06	4.26122e-05			7.46596e-05			0.000199763	1.3289e-05		0.000337795
Propionibacterium freudenreichii	1.74442e-05	7.83375e-05		0.000242117	6.38237e-06	0.000108356	0.0119348	0.000232065			0.0126195
Proteus columbae								7.51098e-05		6.28155e-05	0.000137925
Proteus hauseri								8.69692e-05		0.000128144	0.000215113
Proteus mirabilis		6.49735e-06	1.25013e-05		7.96518e-05	0.000771435		0.0016835	0.000701549	0.000577903	0.00383304
Proteus penneri								0.00015022		0.00021106	0.00036128
Proteus sp. NMG38-2								0.000126501		7.78912e-05	0.000204392
Proteus sp. ZN5					0.00179051			7.51098e-05		0.000678407	0.00254403
Proteus terrae					6.53678e-06			0.000889458		0.00057539	0.00147138
Proteus vulgaris		6.51164e-05	0.0406719	0.00209317	0.0465533		0.0631944	0.0652132	0.0222353	0.0118572	0.251884
Providencia alcalifaciens			0.0262719	0.00201108	0.0329006		0.0333333	0.0167854	0.0324289	0.0176213	0.161353
Providencia heimbachae										0.000110555	0.000110555
Providencia rettgeri			0.0075847	0.00065668	0.00460248	0.000606127	0.0118056	0.0029493	0.00860357	0.00571343	0.0425218
Providencia rustigianii										0.000359305	0.000359305
Providencia sneebia										5.77903e-05	5.77903e-05
Providencia sp. R33			0.00417689	0.000287297	0.00402865		0.00555556	0.00380048		0.00644236	0.0242912
Providencia stuartii						0.000330615				9.29669e-05	0.000423582
Providencia vermicola										9.54795e-05	9.54795e-05
Pseudescherichia vulneris			6.4267e-05		4.68867e-05			1.44256e-05			0.000125579
Pseudobutyrivibrio xylanivorans	0.000353585	0.000160702	0.00112267		2.23071e-05			0.000617432	0.000536669		0.00281337
Pseudocitrobacter corydidari		4.05919e-05	0.000182914		6.96602e-05	0.000241538		1.74733e-05	6.30348e-05	3.01514e-05	0.000645364
Pseudoclostridium thermosuccinogenes									6.12746e-05		6.12746e-05
Pseudodesulfovibrio cashew	2.2475e-05	2.54064e-05									4.78814e-05
Pseudodesulfovibrio indicus	8.57215e-06										8.57215e-06
Pseudodesulfovibrio profundus	1.09044e-05										1.09044e-05
Pseudodesulfovibrio tunisiensis	3.70391e-05								1.91029e-05		5.61421e-05
Pseudogymnoascus destructans								7.85132e-05			7.85132e-05
Pseudoleptotrichia goodfellowii								1.64369e-05			1.64369e-05
Pseudomonas aeruginosa	0.00153377	0.000841932	6.4267e-05	0.000900698		0.000330615	0.0426487	0.000421645	0.00221697		0.0489586
Pseudomonas alcaligenes										5.42187e-05	5.42187e-05
Pseudomonas antarctica								1.20038e-05			1.20038e-05
Pseudomonas fragi	5.15531e-06							0.000267594		2.44645e-05	0.000297214
Pseudomonas knackmussii									1.03855e-05		1.03855e-05
Pseudoprevotella muciniphila	2.26441e-05	4.41296e-05						2.99783e-05	0.000104325		0.000201077
Pseudoxanthomonas suwonensis										1.25631e-05	1.25631e-05
Psychrobacter sanguinis					1.0717e-05						1.0717e-05
Psychrobacter sp. 28M-43					2.67924e-06						2.67924e-06
Psychrobacter sp. DAB_AL43B					6.25155e-06						6.25155e-06
Puccinia striiformis				3.54103e-05							3.54103e-05
Pusillibacter faecalis	0.00116644	0.00108567	0.00211396		5.21033e-05			0.000989585	0.00119553	0.000943684	0.00754697
Pyramidobacter piscolens	7.83668e-05	1.32047e-05						0.00190745	0.000210655		0.00220968
Qiania dongpingensis	0.000178865	0.000166861	0.000896926		4.2424e-05	0.000743011		0.000221736	0.0004896	0.000335294	0.00307472
Ralstonia solanacearum		2.99558e-05									2.99558e-05
Raoultella ornithinolytica		3.15759e-05	0.000117705		0.00041171	0.000249076		8.94764e-05	0.000358661	3.26467e-05	0.00129085
Raoultella planticola		1.05878e-05	8.3529e-05		0.000197371			1.31712e-05	0.000204383	4.77398e-05	0.000556781
Raoultella sp. HC6								4.37549e-05	0.000108527		0.000152281
Raoultella sp. XY-1			3.02334e-05								3.02334e-05
Raoultella terrigena		1.34413e-06	6.4267e-05						0.000217053		0.000282664
Raoultibacter timonensis	2.44249e-05	4.73247e-05						4.21879e-05			0.000113937
Rhizobacter sp. AJA081-3	2.02504e-05										2.02504e-05
Rhizobium leguminosarum	4.0225e-05										4.0225e-05
Rhizobium sp. AB2/73	3.55674e-05										3.55674e-05
Rhodocaloribacter litoris	1.37154e-05										1.37154e-05
Riemerella anatipestifer	5.05169e-05	7.49488e-05			5.68674e-05			6.85806e-05	7.02426e-05		0.000321156
Romboutsia hominis	6.29212e-05	5.40989e-05	7.81118e-05					8.26145e-05	0.000168005	5.10803e-05	0.000496832
Romboutsia ilealis	0.000610724	0.00039661	0.000392682	0.000127651	0.00191791		0.000504286	0.000591222	0.000528594	0.000586335	0.00565602
Romboutsia sp. CE17	6.33193e-05	0.000242604	3.53664e-05	0.000223784				0.000151509	0.000162155	0.0001169	0.000995636
Roseburia hominis	0.00545594	0.00249711	0.00588636		0.000263708	0.00125383		0.00406601	0.0301156	0.0505178	0.100056
Roseburia intestinalis	0.0119799	0.0110338	0.0107093		0.00422082		0.00625	0.040063	0.0890615	0.0113316	0.18465
Roseburia sp. NSJ-69	0.00124222	0.0011734	0.00416662		7.28621e-05			0.00286639	0.00944723	0.0026117	0.0215804
Rothia aeria		1.1404e-05								3.5738e-05	4.71421e-05
Rothia dentocariosa		5.73512e-05	4.46845e-05	0.000410425	0.000153641		0.00146674	0.000292019	3.18132e-05	9.84377e-05	0.00255511
Rothia mucilaginosa	9.4276e-05	0.000260966	0.0010654	0.0150364	0.000826785	0.00213689	0.00303092	0.0165073	0.00191144	0.00234841	0.0432187
Rubrivivax gelatinosus	1.50623e-05										1.50623e-05
Ruminiclostridium herbifermentans		8.5479e-06						5.15974e-05	6.05958e-05	5.41225e-05	0.000174864
Ruminococcus albus	0.000552133		7.21502e-05					8.87457e-05	0.000580255		0.00129328
Ruminococcus bicirculans	0.00827498	0.00154393	0.00021544		0.000357942			0.00163907	0.0484782	0.00379522	0.0643048
Ruminococcus bovis	0.000684323	0.00041118	0.000678592					0.000279594	0.000476735	0.000390579	0.002921
Ruminococcus champanellensis	0.000734619	0.00015515						2.5767e-05			0.000915536
Ruminococcus gauvreauii	0.000173082	0.000296297			2.33017e-05			0.00021223			0.00070491
Ruminococcus sp. FMBCY1	0.00256119	0.00288333	0.00661897		2.57719e-05			0.00392788	0.018752	0.00155889	0.036328
Ruthenibacterium lactatiformans	0.00163393	0.002571	0.00297536	0.000921778	0.00139562	0.00441163	0.00972222	0.00211007	0.00369608	0.0450739	0.0745116
Saccharomyces cerevisiae	0.00106163	0.00294924	0.00860659	0.00981411	0.0186028	0.00512814	0.0373726	0.018555	0.00713878	0.00560247	0.114831
Saccharomyces eubayanus					0.000564592			0.000169693			0.000734285
Saccharomyces paradoxus		2.15881e-05		0.000177052	0.00209052		0.000581638	9.04517e-05			0.00296125
Salidesulfovibrio onnuriiensis	2.48521e-05	2.83538e-05									5.32058e-05
Salisediminibacterium selenitireducens						0.000123835					0.000123835
Salmonella bongori		2.70613e-05	0.000168083		0.00010717	0.000538179		8.94003e-06	0.000289404	2.0101e-05	0.00115894
Salmonella enterica	6.5842e-05	0.000177639	0.0021146		0.00202387	0.00699558		0.000255994	0.00113706	0.000699601	0.0134702
Salmonella sp.			0.000169959		0.000138831	0.000385717		0.000390745	9.31542e-05		0.00117841
Salmonella sp. JXY0409-18								7.34998e-07			7.34998e-07
Salmonella sp. SJTUF14152					4.91194e-06						4.91194e-06
Sarcina sp. JB2								9.58051e-05			9.58051e-05
Scandinavium goeteborgense	2.74807e-06		9.88724e-05					5.60312e-06	0.000108527		0.00021575
Scardovia inopinata		6.68589e-06	8.93767e-06					1.50665e-05			3.069e-05
Schaalia cardiffensis		0.000129873			1.31815e-05						0.000143055
Schaalia meyeri	1.17337e-05	0.000122531	7.55859e-05		1.60754e-05			0.000193969	4.59931e-05	3.37214e-05	0.00049961
Schaalia odontolytica	0.000179703	0.000640798	0.00329336	0.0196029	0.000923028	0.0045238	0.00258806	0.0132471	0.000316117	0.000997642	0.0463125
Schaalia sp. 19OD2882	5.60607e-06							6.4658e-05			7.0264e-05
Schaalia sp. ZJ405					5.71968e-06						5.71968e-06
Schaalia turicensis		5.26193e-06			3.21567e-05	9.28764e-05		0.000190853	2.07641e-06	1.26725e-05	0.000335896
Schizophyllum commune					4.01886e-06						4.01886e-06
Schizosaccharomyces japonicus					2.2327e-06						2.2327e-06
Schleiferilactobacillus harbinensis		1.35933e-05			6.99632e-05		0.00206102	2.45814e-05			0.00216916
Sclerotinia sclerotiorum		4.8017e-06									4.8017e-06
Secundilactobacillus malefermentans					1.72373e-05						1.72373e-05
Secundilactobacillus paracollinoides					2.18804e-05						2.18804e-05
Selenomonas ruminantium		0.000268295								4.35059e-05	0.000311801
Selenomonas sp. oral taxon 126		8.64307e-05						1.91929e-05	0.000577656		0.00068328
Selenomonas sp. oral taxon 136	1.11748e-05	2.52089e-05						1.41246e-05	0.000116694		0.000167202
Selenomonas sp. oral taxon 478	4.15063e-06								9.46841e-05		9.88347e-05
Selenomonas sp. oral taxon 920			6.59153e-05						0.000434384		0.000500299
Selenomonas sputigena								4.39187e-05	7.51659e-05	9.79037e-05	0.000216988
Selenomonas timonae		5.40192e-05						2.25413e-05	0.000272424		0.000348985
Sellimonas intestinalis	0.000333982	0.000708759	0.00386512	0.000832172	0.000114003			0.00264079	0.0016498	0.000810325	0.010955
Serpentinicella alkaliphila	4.61197e-05	1.48988e-05						2.37189e-05	3.16152e-05		0.000116353
Serratia fonticola										5.02524e-05	5.02524e-05
Serratia marcescens								1.27823e-05		4.35059e-05	5.62883e-05
Serratia plymuthica	1.36208e-05										1.36208e-05
Serratia proteamaculans								1.94432e-05			1.94432e-05
Serratia quinivorans	5.49613e-06									1.75883e-05	2.30845e-05
Serratia rubidaea										3.80677e-05	3.80677e-05
Serratia sp. JUb9										3.80677e-05	3.80677e-05
Serratia surfactantfaciens								1.96651e-05			1.96651e-05
Serratia symbiotica			4.44926e-05								4.44926e-05
Severe acute respiratory syndrome-related coronavirus					0.000129493			0.000104959	0.0153234		0.0155579
Shewanella chilikensis										3.96722e-06	3.96722e-06
Shigella boydii		0.000160785	0.000829714		0.000604168	0.00238029		4.32323e-05	0.000382758	0.000190587	0.00459153
Shigella dysenteriae		0.000140757	0.000967054		0.000764476	0.00320189		6.66847e-05	0.000589466	0.000187387	0.00591772
Shigella flexneri	4.36124e-05	0.000263554	0.00155382		0.00106735	0.00751486		0.000103538	0.00111505	0.000531171	0.012193
Shigella sonnei		8.25083e-05	0.000351238		0.000447433	0.00160095		3.96197e-05	0.000382441	8.31802e-05	0.00298737
Shigella sp. MO17					9.64526e-05						9.64526e-05
Shigella sp. PIB			1.56682e-05								1.56682e-05
Shimwellia blattae		1.67634e-05	6.92107e-05		5.17986e-05	0.000249076		1.75616e-05	8.76286e-05		0.000492039
Simiaoa sunii	0.0120014	0.00299617	0.00158661		0.000740512			0.00295587	0.011567	0.0369243	0.0687719
Sinorhizobium sp. CCBAU 05631	3.38737e-06										3.38737e-06
Skunavirus A16		1.81317e-05	5.86094e-06		1.41954e-05	0.000182922		3.5035e-05			0.000256145
Skunavirus ASCC273		0.000250889			1.62233e-05			0.000128988			0.000396101
Skunavirus ASCC532		1.21623e-06									1.21623e-06
Skunavirus B1127		2.52089e-05			7.0314e-05			0.000127386		1.08245e-05	0.000233734
Skunavirus bIBBF12		3.60128e-06						4.42465e-06			8.02593e-06
Skunavirus bIL170		1.52029e-06			0.00016504	9.14612e-05		6.09238e-05			0.000318946
Skunavirus caseusJM1		0.000284864	0.000494278	0.000272536	2.63629e-05	0.000128046		0.000695309			0.0019014
Skunavirus CB13		0.000128446			3.4658e-05			9.09867e-05			0.00025409
Skunavirus CB14					1.09746e-05			3.82673e-05		3.09271e-06	5.23346e-05
Skunavirus CB19					1.09746e-05			1.39068e-05			2.48813e-05
Skunavirus CHPC129		0.000354726	2.34438e-05		8.44196e-05			0.000145663			0.000608252
Skunavirus CHPC361		5.642e-05	3.23362e-06		2.8159e-05			6.83363e-05			0.000156149
Skunavirus CHPC362					8.11167e-06			1.01286e-05			1.82403e-05
Skunavirus CHPC52		6.68928e-06						7.25181e-05			7.92074e-05
Skunavirus CHPC781		5.82207e-05	2.42522e-06		0.000122408						0.000183054
Skunavirus CHPC958					3.25016e-05			9.09305e-06			4.15946e-05
Skunavirus CHPC959		3.84136e-05	1.81891e-06		1.81502e-05						5.83828e-05
Skunavirus CHPC964		2.04072e-05			2.1667e-05			2.94928e-05		2.18208e-05	9.33879e-05
Skunavirus CHPC965		3.6613e-05	1.45822e-05		7.68219e-05	0.000128046		3.68678e-05			0.000292931
Skunavirus E1127		8.02306e-06									8.02306e-06
Skunavirus F0139		5.21462e-05	2.49645e-06					1.91351e-05		5.43824e-05	0.00012816
Skunavirus fd13		4.5016e-05			5.27259e-05			6.6808e-05		1.20272e-06	0.000165753
Skunavirus i0139		3.11579e-05	6.4267e-05		8.87026e-05	0.000109753		0.000173973		0.00012508	0.000592933
Skunavirus JF1								2.03502e-05			2.03502e-05
Skunavirus jm2		2.12841e-06			1.18187e-05			0.000114706			0.000128654
Skunavirus jm3		1.20043e-05	2.70449e-06		5.44507e-05	0.000128046					0.000197205
Skunavirus L6		2.40085e-05			1.21357e-05			3.21731e-06			3.93616e-05
Skunavirus Lj	1.36602e-06	1.33566e-05						5.32913e-05		3.60817e-06	7.16221e-05
Skunavirus LP0903			2.02101e-06		1.01396e-05			1.20004e-05			2.4161e-05
Skunavirus LP1502a		3.90138e-05			5.49383e-05	9.14612e-05		0.00023103		3.9518e-06	0.000420395
Skunavirus LP8511					2.36375e-05			2.0589e-05			4.42265e-05
Skunavirus LP9207					3.37679e-06						3.37679e-06
Skunavirus LP9609								5.89954e-06			5.89954e-06
Skunavirus LP9908		9.60341e-06			1.89944e-05						2.85978e-05
Skunavirus M1127					5.0698e-06						5.0698e-06
Skunavirus MP1								1.69128e-05			1.69128e-05
Skunavirus MV10L		2.54064e-05									2.54064e-05
Skunavirus P008		9.0032e-06			0.00017306	0.000109753					0.000291817
Skunavirus P1532		3.54126e-05	1.74582e-05		2.4335e-05			3.47063e-05			0.000111912
Skunavirus p272		1.20043e-05						0.000317592			0.000329596
Skunavirus P4565		4.93292e-05	0.00362677		2.14794e-05			7.81655e-05			0.00377575
Skunavirus P475					3.96772e-05			1.87951e-05			5.84723e-05
Skunavirus P656		0.000467373	0.0012506	0.000817686	0.00378909	0.0105912	0.00235334	0.000714609			0.0199839
Skunavirus P680		2.40085e-05						0.000109363			0.000133371
Skunavirus R31		2.52089e-05			3.48323e-05			4.30169e-05		8.07542e-06	0.000111134
Skunavirus S0139		5.10067e-05	0.000783624		4.85152e-05	0.000237799		0.000136029	0.00185676		0.00311374
Skunavirus Sl4		4.57919e-05			5.10739e-05			4.42778e-05			0.000141144
Skunavirus sv05601		9.42335e-05			7.57346e-05	0.000201215		8.31091e-05			0.000454292
Skunavirus sv10W18								1.21854e-05			1.21854e-05
Skunavirus sv13W11L			3.01503e-05								3.01503e-05
Skunavirus sv15					1.11536e-05						1.11536e-05
Skunavirus sv16802		4.04757e-05			0.000133986	0.000182922		0.000233771			0.000591156
Skunavirus sv193								1.47065e-05			1.47065e-05
Skunavirus sv30804		3.36004e-06			0.000146468	0.000256091		8.06066e-05			0.000486526
Skunavirus sv340		4.38156e-05	0.000825984		1.99038e-05			0.000228687			0.00111839
Skunavirus sv37201		0.000124023	0.000991848	0.000402811	7.3881e-05			0.00013777	0.00132626		0.00305659
Skunavirus sv38503		1.27162e-05			6.08376e-06			2.94045e-05		1.54636e-06	4.97508e-05
Skunavirus sv38507		6.68589e-06				9.14612e-05		7.96243e-05			0.000177771
Skunavirus sv3R16S								8.84931e-06			8.84931e-06
Skunavirus sv42		4.14147e-05			5.41594e-05	9.14612e-05		0.000216		9.7936e-06	0.000412829
Skunavirus sv44					6.33147e-06						6.33147e-06
Skunavirus sv512					2.36421e-05			5.63047e-05			7.99468e-05
Skunavirus sv51701		0.000802717	9.09456e-05	0.000429017	2.40596e-05	0.000128046	0.000840477	0.000443231		5.90365e-06	0.0027644
Skunavirus sv56003		1.56055e-05			7.7244e-05			0.000130485			0.000223334
Skunavirus sv56301			0.00197824		6.14195e-05	0.000146338		3.24765e-05			0.00221847
Skunavirus sv57001					5.36065e-05	0.000256091		1.34356e-05			0.000323133
Skunavirus sv62601					4.60087e-05						4.60087e-05
Skunavirus sv62605		6.36226e-05						7.99369e-05			0.000143559
Skunavirus sv63302		7.08251e-05			1.09082e-05			4.58001e-05			0.000127533
Skunavirus sv66901		5.42225e-05	0.00056807	0.000205212	6.59432e-05	0.000146338		0.00030728			0.00134707
Skunavirus sv7		1.92068e-05			4.34761e-05			0.000187448			0.000250131
Skunavirus sv712		1.26045e-05			1.3085e-05			7.37442e-06			3.30639e-05
Skunavirus sv79201		2.07173e-05	0.00263765	0.000402811	5.77499e-05	0.000109753		0.000137421		1.54636e-05	0.00338157
Skunavirus sv88605		0.000184866			5.90937e-05	0.000146338		0.000131688			0.000521986
Skunavirus sv8V08					5.0698e-06						5.0698e-06
Skunavirus sv936								0.000120146			0.000120146
Skunavirus sv96401		1.50053e-05			4.18085e-05			8.43662e-05			0.00014118
Skunavirus sv96403		1.74062e-05			3.24626e-05			2.45814e-06			5.23269e-05
Skunavirus sv96603			1.87954e-05		0.000108606			0.000413322			0.000540723
Slackia heliotrinireducens	8.71196e-06	3.15671e-05									4.0279e-05
Sneathiella sp. PHK-P5	2.5839e-05										2.5839e-05
Sodaliphilus pleomorphus	0.00047451	0.000218668			0.000265894			0.000164801	5.50621e-05		0.00117893
Solibaculum mannosilyticum	0.000235594	0.000385402	0.00147463		4.80555e-05			0.00067156	0.000423308	0.00081921	0.00405776
Solidesulfovibrio carbinolicus	1.13185e-05										1.13185e-05
Solidesulfovibrio carbinoliphilus	1.43617e-05										1.43617e-05
Solidesulfovibrio magneticus										2.9093e-05	2.9093e-05
Sphaerotilus sulfidivorans	1.13804e-05										1.13804e-05
Sphingobacterium daejeonense	2.22577e-06	4.25681e-06							1.34085e-05		1.9891e-05
Sphingobacterium multivorum					2.91189e-05				7.69937e-05		0.000106113
Sphingobium sp. YG1								1.63635e-06			1.63635e-06
Sphingomonas sp. PAMC26645										2.0101e-05	2.0101e-05
Sphingopyxis granuli										7.03533e-05	7.03533e-05
Sporomusa termitida										7.33083e-05	7.33083e-05
Staphylococcus agnetis					2.07956e-05			0.000115461			0.000136256
Staphylococcus arlettae					2.74261e-05			8.77501e-05		1.18911e-05	0.000127067
Staphylococcus aureus	0.000181133		0.000100098	0.000765165	0.00112698	0.000249076	0.000576804	0.00129999	0.000359052	0.000800774	0.00545908
Staphylococcus capitis					0.000168776		0.000619571	0.000233568		1.99463e-05	0.00104186
Staphylococcus caprae				3.75443e-05	5.27425e-05			0.000309435			0.000399721
Staphylococcus carnosus	1.53776e-05				4.37847e-05			0.000115461		6.52091e-06	0.000181144
Staphylococcus cohnii					4.062e-05						4.062e-05
Staphylococcus condimenti					6.08376e-06						6.08376e-06
Staphylococcus debuckii					1.74804e-05						1.74804e-05
Staphylococcus delphini		1.88516e-05						0.000252382			0.000271234
Staphylococcus epidermidis		0.00214792	0.00207844	0.00349818	0.0567962	0.00127257	0.00345659	0.0040917	0.000153794	0.000640967	0.0741363
Staphylococcus equorum					7.77575e-05			0.000106224		8.43882e-06	0.00019242
Staphylococcus felis								8.31317e-05			8.31317e-05
Staphylococcus gallinarum										0.000107403	0.000107403
Staphylococcus haemolyticus		5.21752e-06		9.44276e-05	0.000238982	0.000348577	0.00594675	0.0771569	0.000154826	0.0058102	0.0897559
Staphylococcus hominis					0.00117195			0.0768661		7.59494e-05	0.078114
Staphylococcus hyicus								4.09374e-05			4.09374e-05
Staphylococcus lugdunensis		1.81503e-05			7.59492e-05			0.000272487		2.07135e-05	0.0003873
Staphylococcus muscae					2.6522e-05			4.61843e-05			7.27062e-05
Staphylococcus nepalensis					1.59734e-05			0.000198136			0.00021411
Staphylococcus pasteuri					8.10728e-05			0.000101605			0.000182678
Staphylococcus phage IME-SA4								0.000434132			0.000434132
Staphylococcus phage SPbeta-like					3.61663e-05						3.61663e-05
Staphylococcus phage StB12								0.000701956			0.000701956
Staphylococcus phage StB27								0.000247424			0.000247424
Staphylococcus pseudintermedius		5.67386e-06		8.26241e-05	8.69365e-05		0.000126443	9.90599e-05	1.71964e-05	3.73389e-05	0.000455273
Staphylococcus pseudoxylosus								5.08027e-05			5.08027e-05
Staphylococcus saprophyticus					4.69764e-05			0.000651198		3.79747e-05	0.000736149
Staphylococcus schleiferi					5.42494e-06			9.23685e-05			9.77935e-05
Staphylococcus simulans	1.52936e-05				7.17298e-05			0.000392566			0.00047959
Staphylococcus sp. CDC25										4.21941e-06	4.21941e-06
Staphylococcus sp. HL28					2.38095e-05						2.38095e-05
Staphylococcus warneri					5.63592e-05			0.000134535			0.000190894
Staphylococcus xylosus					3.91802e-05			0.000203211			0.000242391
Stenotrophomonas acidaminiphila										9.29669e-05	9.29669e-05
Stenotrophomonas indicatrix										6.78407e-05	6.78407e-05
Stenotrophomonas maltophilia			0.123664	0.00775703	0.172113		0.0855621	0.0750594	0.142952	0.0656599	0.672767
Stenotrophomonas pavanii										0.000100505	0.000100505
Stenotrophomonas rhizophila										0.000341716	0.000341716
Stenotrophomonas sp. 169										0.000143219	0.000143219
Stenotrophomonas sp. 364										5.02524e-05	5.02524e-05
Stenotrophomonas sp. ASS1										0.000113068	0.000113068
Stenotrophomonas sp. DR822										6.03029e-05	6.03029e-05
Stenotrophomonas sp. ESTM1D_MKCIP4_1										0.000241211	0.000241211
Stenotrophomonas sp. G4										4.02019e-05	4.02019e-05
Stenotrophomonas sp. LM091										9.04543e-05	9.04543e-05
Stenotrophomonas sp. MYb57										2.51262e-05	2.51262e-05
Stenotrophomonas sp. NA06056										0.000188446	0.000188446
Stenotrophomonas sp. NY11291										4.52272e-05	4.52272e-05
Stenotrophomonas sp. Pemsol										0.00031659	0.00031659
Stenotrophomonas sp. pho										0.00026885	0.00026885
Stenotrophomonas sp. SAU14A_NAIMI4_5										0.000180909	0.000180909
Stenotrophomonas sp. SAU14A_NAIMI4_8										5.2765e-05	5.2765e-05
Stenotrophomonas sp. SI-NJAU-1										3.26641e-05	3.26641e-05
Stenotrophomonas sp. SXG-1										3.76893e-05	3.76893e-05
Stenotrophomonas sp. WZN-1					0.00313339					0.00210055	0.00523394
Stenotrophomonas sp. YAU14A_MKIMI4_1										2.51262e-05	2.51262e-05
Stenotrophomonas sp. YAU14D1_LEIMI4_1										8.79417e-05	8.79417e-05
Stenotrophomonas sp. ZAC14A_NAIMI4_1										9.29669e-05	9.29669e-05
Stenotrophomonas sp. ZAC14D2_NAIMI4_6										8.54291e-05	8.54291e-05
Stenotrophomonas sp. ZAC14D2_NAIMI4_7										0.00015327	0.00015327
Streptobacillus moniliformis	2.48592e-05								6.74957e-05		9.23549e-05
Streptococcus acidominimus	1.27161e-05	1.16586e-05	4.35711e-05		0.000469735			7.24717e-05	1.7958e-05	1.11681e-05	0.000639279
Streptococcus agalactiae		4.6977e-05	3.15797e-05	3.54103e-05	0.000249631		8.85101e-05	0.000312134	5.2019e-05	4.17994e-05	0.000858061
Streptococcus anginosus	1.14941e-05	0.000105036	1.91197e-05	0.00209317	6.90815e-05			0.000306915	5.73129e-05	7.21633e-05	0.00273429
Streptococcus australis	1.9868e-05	4.24968e-05	0.000110402	0.000541688	0.000261047	0.000581159		0.000389976	5.19277e-05	4.01024e-05	0.00203867
Streptococcus canis	2.77555e-05							9.48649e-05	8.38322e-05	0.00018625	0.000392703
Streptococcus constellatus					1.0717e-05			9.97145e-06			2.06884e-05
Streptococcus cristatus	2.06658e-05	0.000108122			7.50394e-05	0.000153379	6.32215e-05	0.000142209		3.26294e-05	0.000595266
Streptococcus dysgalactiae	4.36251e-06	1.3239e-05	2.07238e-05		6.9982e-05			0.000104637	2.89806e-05		0.000241925
Streptococcus equi		3.6487e-05			5.03847e-05			6.51876e-05	5.8159e-05	3.70274e-05	0.000247246
Streptococcus equinus			8.7884e-05		4.70441e-05			1.94432e-05	6.79482e-05		0.000222319
Streptococcus ferus		1.08038e-05	4.64833e-06		4.91194e-06			2.49819e-06			2.28623e-05
Streptococcus gallolyticus			2.27966e-05					1.63965e-05	2.47632e-05		6.39562e-05
Streptococcus gordonii	4.81997e-05	0.00011305		0.000302154	0.000213015	0.000433423		0.000251756	0.000165063	0.000411036	0.0019377
Streptococcus gwangjuense	3.82832e-06	0.000111512	4.42003e-05	0.000810628	0.000221421	0.0018841		0.000313751	1.21573e-05		0.0034016
Streptococcus halichoeri	2.07007e-06										2.07007e-06
Streptococcus himalayensis								6.00395e-05			6.00395e-05
Streptococcus ilei	1.77434e-05	3.10425e-05	0.000101024	0.000350318	0.000251011	0.000612816		0.000285471		4.82028e-05	0.00169763
Streptococcus infantarius					0.000152593			1.33166e-05	5.2692e-05		0.000218601
Streptococcus infantis		3.13306e-05	5.69575e-05	0.00030454	0.000205798			0.00127302	2.04023e-05	5.50378e-05	0.00194709
Streptococcus intermedius	6.43982e-06	3.22379e-05			6.09622e-05			6.46505e-05	1.84422e-05		0.000182733
Streptococcus koreensis	7.85628e-06	1.20082e-05	4.04349e-05	0.000246255	0.000117813	0.000273694		0.000229361	3.02664e-05	4.89442e-05	0.00100663
Streptococcus lactarius	1.56447e-05	6.22488e-05	9.06832e-05	0.000166113	0.000630345	0.00122287		0.000440122	1.28606e-05	5.56151e-05	0.0026965
Streptococcus lutetiensis	3.67697e-05	8.16215e-06	2.79442e-05		6.61761e-05			5.64479e-06	0.000170682		0.000315379
Streptococcus milleri		2.13034e-05						0.000127897			0.0001492
Streptococcus mitis	5.6772e-05	0.000203139	0.000534538	0.00248607	0.000664864	0.0049987	0.000451849	0.00192085	0.000178953	0.000183106	0.0116788
Streptococcus mutans		0.000157236		0.000402811	0.000185521		0.000151732	0.000224166	8.43073e-05		0.00120577
Streptococcus oralis	6.36012e-05	0.000134126	0.000173552	0.00113911	0.000254214	0.00316103	0.000126443	0.00394149	0.000107689	0.000113525	0.00921479
Streptococcus parasanguinis	4.30982e-05	0.00035017	0.00260256	0.00106954	0.00167885	0.0033471		0.00208798	0.000144908	0.000746125	0.0120703
Streptococcus parasuis			1.69136e-05	0.000410425	0.000152593			4.68252e-05		5.52359e-05	0.000681992
Streptococcus parauberis				2.95086e-05	2.85984e-05			1.06044e-05			6.87115e-05
Streptococcus pasteurianus		9.0032e-06	1.0762e-05		3.83448e-05			1.27635e-05			7.08734e-05
Streptococcus periodonticum		1.1404e-05						3.33815e-05			4.47856e-05
Streptococcus phage 5093								0.000738049			0.000738049
Streptococcus phage PH10								0.000494172			0.000494172
Streptococcus phage SpSL1								0.000120079			0.000120079
Streptococcus phage TP-778L								3.60113e-05			3.60113e-05
Streptococcus phage YMC-2011								2.43902e-05	1.84422e-05		4.28324e-05
Streptococcus pluranimalium								2.1055e-05			2.1055e-05
Streptococcus pneumoniae	4.66399e-05	6.64295e-05	0.000141273	0.0011114	0.000307683	0.00120269	0.000139087	0.000895064	9.79454e-05	5.52328e-05	0.00406344
Streptococcus porcinus	1.2861e-05	1.60245e-05	4.32252e-05					6.34332e-05	3.42498e-05		0.000169794
Streptococcus pseudopneumoniae				0.000720558	5.55857e-05	0.000256091		0.000358811		2.18197e-05	0.00141287
Streptococcus pseudoporcinus		5.65898e-06	2.79302e-05					1.17345e-05			4.53237e-05
Streptococcus pyogenes	9.65913e-06	6.05986e-05	4.9699e-05	7.08207e-05	0.000129926	0.000147753		5.70669e-05	3.84775e-05		0.000564001
Streptococcus ratti								4.61843e-05			4.61843e-05
Streptococcus respiraculi								2.52111e-06			2.52111e-06
Streptococcus rubneri		3.4627e-06	4.51797e-05		0.000102603	0.000289173		0.000136584	3.50141e-05	2.38033e-05	0.000635819
Streptococcus salivarius	0.00038115	0.000971145	0.00233855	0.00298493	0.000708569	0.00129632	0.00180554	0.00214168	0.00255101	0.00196826	0.0171471
Streptococcus sanguinis	4.15099e-05	9.56197e-05	0.000305885	0.00143418	0.000190459	0.000268767		0.000400737	0.000328854	0.000218246	0.00328426
Streptococcus sobrinus					8.11989e-05			2.07051e-05			0.000101904
Streptococcus sp. 116-D4		7.2775e-06	3.45625e-05	0.000315244	0.000100382	0.000320904		0.000451939	2.10768e-05		0.00125139
Streptococcus sp. 1643					8.98807e-06			0.000267763			0.000276751
Streptococcus sp. A12	2.80509e-05	4.92502e-05	0.000177642	0.000651458	0.000244847	0.000843583		0.00040909	0.000112809	6.29296e-05	0.00257966
Streptococcus sp. CNU G2									1.58076e-05		1.58076e-05
Streptococcus sp. CNU G3		1.56055e-05			4.34369e-05			1.13545e-05	1.09407e-05		8.13377e-05
Streptococcus sp. FDAARGOS_192	1.02866e-05	8.15727e-05	0.000160263	0.000246255	3.66432e-05	7.7397e-05	6.32215e-05	0.000136814	0.000166674	0.000131874	0.001111
Streptococcus sp. FDAARGOS_522			7.82046e-06		9.36798e-06			3.42995e-06			2.06184e-05
Streptococcus sp. HSISM1	3.77204e-05	0.000269522	0.000920659	0.00104865	0.00236323	0.00466562		0.00223443	9.33891e-05	0.00127136	0.0129046
Streptococcus sp. HSISS1	3.18498e-06	3.39365e-05	7.70874e-05		0.000113513			4.1646e-05	7.06869e-05	6.52589e-05	0.000405314
Streptococcus sp. HSISS2		0.000190934	0.000107252		0.000223929			0.0001552	6.78891e-05	8.70118e-05	0.000832216
Streptococcus sp. HSISS3		0.000321078	6.68329e-05	0.000225175	0.000264816			0.000253025	0.000121192	4.29524e-05	0.00129507
Streptococcus sp. LPB0220	5.22341e-05	0.00029771	0.00134478	0.00106917	0.00237599	0.00679944		0.0023942	9.32851e-05	0.00148177	0.0159086
Streptococcus sp. Marseille-Q3533	1.76763e-05	2.31474e-05	6.22952e-05	0.000276855	0.000141817			0.000437578	5.24489e-05	3.43826e-05	0.0010462
Streptococcus sp. NCTC 11567										2.71912e-05	2.71912e-05
Streptococcus sp. NPS 308			7.28132e-06			0.000110461		0.000859027			0.00097677
Streptococcus sp. NSJ-72		3.00107e-06			2.72451e-06						5.72557e-06
Streptococcus sp. oral taxon 061	1.12193e-05	1.73321e-05	0.000109326		0.00025098	0.000180118		0.000688444	1.86139e-06	4.87047e-05	0.00130799
Streptococcus sp. oral taxon 064		8.70846e-06	1.63702e-05			0.000108356		0.00260017		3.96722e-06	0.00273758
Streptococcus sp. oral taxon 431	2.01782e-05	5.81677e-05	8.81665e-05	0.00030454	0.000117424	0.000154794		0.000701847	4.20103e-05	4.50028e-05	0.00153213
Streptococcus suis	0.000141254	9.66864e-05	0.00026617	0.000190337	0.000140756	0.000251182	7.58658e-05	0.000189501	0.000140854	0.000271523	0.00176413
Streptococcus thermophilus	0.00101087	0.00593244	0.0111355	0.0345175	0.0924635	0.0172664	0.0745855	0.0138496	0.00522812	0.0193261	0.275316
Streptococcus toyakuensis	1.44905e-05	2.6769e-05	4.17346e-05	0.000900698	0.000111536	0.000246246		0.000329023	3.33821e-05	2.71094e-05	0.00173099
Streptococcus troglodytae								4.99638e-06			4.99638e-06
Streptococcus uberis					7.62963e-05			9.69393e-06		3.45225e-06	8.94425e-05
Streptococcus vestibularis	2.09451e-05	0.000321821	0.000126869	0.000225175	0.000231414	0.000109753	0.000248052	0.000269627	0.000125267	6.06797e-05	0.0017396
Streptococcus virus 9874									1.4187e-05		1.4187e-05
Streptomyces coeruleorubidus										2.71094e-05	2.71094e-05
Streptomyces sp. 891-h	7.80453e-06										7.80453e-06
Streptomyces sp. Caat 7-52	2.48219e-06										2.48219e-06
Subdoligranulum variabile	0.00141469	0.00202201	0.0118859	0.000205843	6.01147e-05	0.00613054	0.000588334	0.00776195	0.00209112	0.113443	0.145604
Succinivibrio dextrinosolvens	2.80938e-05	0.0300603	0.000558604		2.33211e-05				8.08228e-05		0.0307512
Sugiyamaella lignohabitans								5.66853e-05			5.66853e-05
Suillus fuscotomentosus								1.78238e-05			1.78238e-05
Sutterella faecalis	0.000880127	0.000838683						0.000233355			0.00195217
Sutterella megalosphaeroides	0.00116434	0.000775151	0.00332309		0.000103531			0.00107167	0.00731607		0.0137539
Sutterella wadsworthensis	0.0124041	0.00197664			0.00066206			3.28567e-05			0.0150756
Symbiopectobacterium purcellii			4.44926e-05		1.69685e-05				0.000126614		0.000188075
Syntrophobacter fumaroxidans		4.68012e-05									4.68012e-05
Syntrophobotulus glycolicus		3.14576e-05						7.04285e-05	2.6854e-05	4.89442e-05	0.000177684
Syntrophomonas wolfei		1.08014e-05							3.39933e-06		1.42008e-05
Tannerella forsythia								6.8828e-06			6.8828e-06
Tannerella serpentiformis		3.62561e-05			2.2526e-06			2.19044e-05			6.04131e-05
Tannockella kyphosi					0.000136985			4.03006e-05	2.29965e-05		0.000200282
Taranisvirus taranis	5.29034e-05	4.85085e-05						9.18319e-05			0.000193244
Tenuifilum thalassicum								2.99783e-06			2.99783e-06
Tepidibacter sp. 8C15b	1.69376e-05							3.43979e-05	5.53266e-05		0.000106662
Terrisporobacter sp. MCA3	7.57038e-05	0.00112381	0.00348573	0.0019129	0.010957	0.000749982	0.0126072	0.00124986	0.000281536	0.000634714	0.0330784
Tetragenococcus halophilus					4.30512e-05			1.03525e-05		2.07135e-05	7.41173e-05
Tetragenococcus koreensis					1.47077e-05						1.47077e-05
Tetragenococcus osmophilus					3.18668e-05			1.47065e-05		2.41657e-05	7.0739e-05
Thauera sp. MZ1T		1.23778e-05						6.3069e-06			1.86847e-05
Thermaerobacter sp. FW80		2.30551e-06									2.30551e-06
Thermanaerovibrio acidaminovorans								1.2642e-05			1.2642e-05
Thermophilibacter immobilis	0.000198972	7.32949e-05							3.97419e-05		0.000312009
Thiopseudomonas alkaliphila					1.79761e-05						1.79761e-05
Tichowtungia aerotolerans	2.74869e-05	3.34464e-06									3.08316e-05
Tissierella sp. JN-28			6.20451e-05								6.20451e-05
Tomitella fengzijianii		2.41172e-06									2.41172e-06
Torulaspora delbrueckii								6.92764e-05			6.92764e-05
Toutatisvirus toutatis	6.2102e-06	5.24041e-05								0.00836555	0.00842416
Toxoplasma gondii		3.48124e-05	0.00040352	0.00147413	0.0058814	0.000201215	0.000214953	0.0304496	7.61526e-05	3.26045e-05	0.0387684
Treponema denticola			2.68369e-05						2.98213e-05		5.66582e-05
Treponema medium	7.68882e-06										7.68882e-06
Treponema parvum	1.12385e-05										1.12385e-05
Treponema pedis								5.94531e-05		8.29164e-05	0.00014237
Treponema peruense	5.74272e-05	3.07551e-05						8.00184e-05	3.92833e-05	6.39161e-05	0.0002714
Treponema primitia										3.24735e-05	3.24735e-05
Treponema socranskii		6.60234e-06									6.60234e-06
Treponema succinifaciens	2.47945e-05		2.3848e-05					1.70963e-05			6.57387e-05
Tropheryma whipplei		2.53132e-05			7.54652e-05						0.000100778
Trueperella pyogenes	4.01272e-05	3.86243e-05	9.43784e-05		6.82892e-05	0.000572738		6.29906e-05	7.64221e-05	4.99234e-05	0.00100349
Tumebacillus avium	4.51638e-05									2.3015e-06	4.74653e-05
Turicibacter bilis	0.000128159	0.000108165	5.58906e-05		2.2526e-06			4.5743e-05	0.000118854	9.40805e-05	0.000553145
Turicibacter sanguinis	5.844e-05	3.19236e-05						0.00013836	3.19838e-05		0.000260708
Turicibacter sp. H121	4.07855e-05	2.6527e-05	7.82046e-06						3.14524e-05	5.28963e-06	0.000111875
Turicibacter sp. TJ11	7.91445e-06	4.47453e-05	7.19481e-05						3.2282e-05	1.91749e-05	0.000176065
Turicimonas muris	0.00109461	0.000388016			0.00509215			0.000388156			0.00696293
uncultured crAssphage	0.00239489	0.0584483		0.00156184	0.151714			0.0742427	0.000560171	1.91749e-05	0.288941
unidentified bacterial endosymbiont			3.95489e-05					4.85099e-06			4.43999e-05
Ureibacillus thermophilus								1.32555e-05			1.32555e-05
Ustilago hordei								7.85132e-05			7.85132e-05
Vagococcus carniphilus			1.02952e-05								1.02952e-05
Vagococcus fluvialis								7.19994e-06		4.48792e-05	5.20791e-05
Vagococcus lutrae					1.40126e-05			1.26055e-05	2.49169e-06	3.2221e-05	6.13308e-05
Varibaculum prostatecancerukia	3.56123e-06										3.56123e-06
Variovorax paradoxus	5.42444e-05										5.42444e-05
Variovorax sp. PAMC28562	3.61495e-05										3.61495e-05
Vectrevirus AAPEc6	0.00199002										0.00199002
Vectrevirus ACGC91	0.000173391										0.000173391
Vectrevirus cee	6.73239e-05										6.73239e-05
Vectrevirus K15	0.00501438										0.00501438
Vectrevirus K1E	0.000126072										0.000126072
Vectrevirus kay	8.95535e-05										8.95535e-05
Vectrevirus mutPK1A2	0.00423844										0.00423844
Vectrevirus VEc3	0.00655134										0.00655134
Veillonella atypica	0.000230823	0.000239184	0.00108578	0.000442968	2.7378e-05	0.000619176		0.000524693	0.0031601	0.000322794	0.0066529
Veillonella dispar	7.97751e-05	0.000106351	0.000316095		0.000122074	9.28764e-05		0.00114842	0.000949072	0.00199504	0.0048097
Veillonella nakazawae	0.00019648	0.000155796	0.000590874	0.000138427	6.53678e-06	0.000232191		0.00185855	0.00142412	0.00281012	0.0074131
Veillonella parvula	0.000264463	0.00113156	0.00614462		0.00142292	0.000207564	0.000113799	0.00691185	0.0199775	0.0180216	0.0541959
Veillonella rodentium		3.26881e-05	0.000107202			7.7397e-05		0.000607386	0.000220224	0.000119459	0.00116436
Veillonella sp. S12025-13	0.000167088	9.92479e-05	0.000365597	0.000249169		0.000154794		0.00154132	0.00126978	0.0020203	0.0058673
Vescimonas coprocola	0.00426119	0.00467706	0.000140729		6.28109e-05			0.0031713	0.000492157	0.00929584	0.0221011
Vescimonas fastidiosa	0.00149908	0.00233696	0.00102645		8.92773e-05	0.00239931	0.000151732	0.00277879	0.000370033	0.00294722	0.0135988
Vibrio cholerae					1.92012e-05						1.92012e-05
Vibrio cincinnatiensis								0.000312299			0.000312299
Vibrio cyclitrophicus		1.36127e-05									1.36127e-05
Vibrio diabolicus	5.39582e-05										5.39582e-05
Vibrio taketomensis	2.96395e-06										2.96395e-06
Wansuia hejianensis	0.000316758	0.000405301						0.000338378	0.000471661	0.00016091	0.00169301
Warwickvirus atuna								4.76671e-05			4.76671e-05
Warwickvirus JK16								3.76319e-06			3.76319e-06
Warwickvirus tiwna								2.69695e-05			2.69695e-05
Warwickvirus tonijn								7.21279e-05			7.21279e-05
Warwickvirus tunus								1.69344e-05			1.69344e-05
Warwickvirus wv95								3.95135e-05			3.95135e-05
Webervirus alina		0.000408457									0.000408457
Webervirus domnhall		0.000145345									0.000145345
Webervirus F20		0.00160998									0.00160998
Webervirus FZ10		0.00616711									0.00616711
Webervirus GHK3		0.00202813									0.00202813
Webervirus IMGroot		0.000242987									0.000242987
Webervirus JY917		0.00131705									0.00131705
Webervirus KL		0.0126659									0.0126659
Webervirus KLPN1		0.00186266									0.00186266
Webervirus KLPPOU149		0.00124773									0.00124773
Webervirus KOX1		5.51567e-05									5.51567e-05
Webervirus KP1801		0.00121792									0.00121792
Webervirus KP36		0.00606872									0.00606872
Webervirus KpCol1		0.00173445									0.00173445
Webervirus KpKT21phi1		0.001607									0.001607
Webervirus KpNIH2		0.00081617									0.00081617
Webervirus KpV522		6.18649e-05									6.18649e-05
Webervirus mezzogao		0.00170538									0.00170538
Webervirus N141		0.00182837									0.00182837
Webervirus NJS1		0.000986112									0.000986112
Webervirus PKP126		0.00167482									0.00167482
Webervirus segescirculi		0.00024746									0.00024746
Webervirus shelby		0.0043775									0.0043775
Webervirus sin4		0.00220701									0.00220701
Webervirus skenny		0.00059927									0.00059927
Webervirus sushi		0.00116276									0.00116276
Webervirus sweeny		0.00138935									0.00138935
Webervirus TAH8		0.000986857									0.000986857
Webervirus TSK1		0.00136475									0.00136475
Webervirus wv13		0.00135656									0.00135656
Webervirus wv1513		0.00210862									0.00210862
Weissella ceti								4.39039e-06			4.39039e-06
Weissella cibaria		8.2097e-06	7.07328e-06					0.0016777			0.00169298
Weissella confusa					3.21509e-05	0.000309588		0.00194118			0.00228292
Weissella soli					8.11167e-06						8.11167e-06
Wujia chipingensis	0.00766594	0.000742158	0.000599733		7.13513e-05			0.00102577	0.0023404	0.000815954	0.0132613
Xanthomonas campestris	6.75276e-05										6.75276e-05
Xanthomonas translucens										2.76388e-05	2.76388e-05
Xiamenia xianingshaonis	4.45205e-05	4.31763e-05						6.1901e-05			0.000149598
Yersinia pseudotuberculosis								8.89847e-05			8.89847e-05
Yokenella regensburgei		1.93295e-05	7.41543e-05			0.00044082			1.84861e-05	2.26136e-05	0.000575403
Zindervirus BP12B	2.94278e-05										2.94278e-05
Zygosaccharomyces rouxii								3.2329e-05			3.2329e-05
Zygotorulaspora mrakii		1.98401e-05			0.000412		8.85101e-05	0.000348235			0.000868585
Zymomonas mobilis	1.47022e-05										1.47022e-05

## Sheet: timephase
Species	Control	Pre TX	Leukopenia	Reconstitution	Sum
[Acidovorax] ebreus	7.98198e-07				7.98198e-07
[Candida] auris		3.54006e-05	1.28795e-05	9.17609e-05	0.000140041
[Candida] glabrata		0.000248903	1.25031e-05	0.00111616	0.00137757
[Clostridium] colinum	2.53976e-05			1.86337e-05	4.40313e-05
[Clostridium] hylemonae	0.000304961	0.000357504		0.000584599	0.00124706
[Clostridium] innocuum	0.000287288	0.00418197	0.00683148	0.0182917	0.0295924
[Clostridium] scindens	0.000752783	0.00226567	0.00103946	0.00210797	0.00616588
[Clostridium] spiroforme	0.000154496	0.00163656	0.0382128	0.00354673	0.0435506
[Enterobacter] lignolyticus		3.54824e-05	0.000271405	0.000114955	0.000421842
[Haemophilus] ducreyi	3.19279e-06			6.87854e-06	1.00713e-05
[Ruminococcus] gnavus	0.00112555	0.00774903	0.000651476	0.0118018	0.0213278
[Ruminococcus] lactaris	0.00156155	0.00128549	0.00026475	0.0070016	0.0101134
[Ruminococcus] torques	0.00181755	0.000937815	0.000502895	0.0012483	0.00450656
Abiotrophia defectiva	5.89044e-06	5.41278e-05	0.00109904	4.58768e-05	0.00120493
Acetivibrio saccincola		0.000159321		9.03304e-06	0.000168354
Acetivibrio thermocellus		5.09295e-05			5.09295e-05
Acetoanaerobium sticklandii				1.55126e-05	1.55126e-05
Acetobacterium wieringae	5.30004e-05	1.11816e-05	6.46452e-05	5.2306e-05	0.000181133
Acholeplasma hippikon		4.59477e-05	0.00160127	0.000138891	0.00178611
Achromobacter deleyi				0.000130656	0.000130656
Achromobacter sp. 77		6.07581e-06			6.07581e-06
Achromobacter xylosoxidans				0.000103017	0.000103017
Acidaminococcus fermentans	0.000495864	9.32216e-05		0.000132392	0.000721478
Acidaminococcus intestini	0.00128159	0.000373703	0.000108356	0.00363276	0.00539641
Acididesulfobacillus acetoxydans		1.83843e-05		3.26731e-05	5.10574e-05
Acinetobacter baumannii		2.01796e-05	0.000113233	1.75883e-05	0.000151001
Acinetobacter indicus				1.45742e-05	1.45742e-05
Acinetobacter johnsonii				8.59565e-06	8.59565e-06
Actinobacillus delphinicola		4.8779e-05			4.8779e-05
Actinobacillus pleuropneumoniae				8.01493e-05	8.01493e-05
Actinobaculum sp. 313			8.85101e-05		8.85101e-05
Actinomyces howellii	1.11748e-06			2.31421e-05	2.42596e-05
Actinomyces marmotae				4.00125e-06	4.00125e-06
Actinomyces naeslundii	1.27026e-06	2.42094e-05	0.00129182	3.48706e-05	0.00135217
Actinomyces oris	6.86171e-06	0.000106326	0.000187528	8.36178e-05	0.000384333
Actinomyces pacaensis	1.73038e-05	0.000627504	0.000434613	0.00227568	0.0033551
Actinomyces procaprae				3.92724e-06	3.92724e-06
Actinomyces radicidentis			7.58658e-05	1.6298e-05	9.21639e-05
Actinomyces sp. HMT 175		6.59443e-05	1.47358e-05	3.15854e-05	0.000112265
Actinomyces sp. HMT897		1.67232e-05		5.28963e-06	2.20128e-05
Actinomyces sp. oral taxon 169		5.41863e-05	8.47421e-05	3.51363e-05	0.000174065
Actinomyces sp. oral taxon 171	3.84334e-06	4.87349e-05	6.57596e-05	9.81794e-06	0.000128156
Actinomyces sp. oral taxon 414		7.32994e-05	5.19013e-05	0.000211093	0.000336294
Actinomyces sp. oral taxon 897		1.55958e-05			1.55958e-05
Actinomyces sp. Z16		4.56087e-06			4.56087e-06
Actinomyces viscosus		2.31675e-05		1.19243e-05	3.50918e-05
Actinomyces weissii				2.57869e-05	2.57869e-05
Actinomyces wuliandei		1.82435e-06			1.82435e-06
Actinotignum schaalii	8.90308e-07				8.90308e-07
Acutalibacter muris	7.40593e-05	0.000488687	0.000663939	0.00145201	0.00267869
Adlercreutzia equolifaciens	0.000231104	0.000150357		0.000315867	0.000697328
Adlercreutzia hattorii	0.000255574	0.000130911	6.53678e-06	0.000170707	0.000563729
Advenella kashmirensis				0.000138194	0.000138194
Advenella mimigardefordensis				0.000118093	0.000118093
Aerococcus urinae			1.80808e-05		1.80808e-05
Aerococcus urinaeequi				1.15075e-05	1.15075e-05
Aerococcus urinaehominis	3.29769e-06				3.29769e-06
Aerococcus viridans				5.32913e-05	5.32913e-05
Aeromicrobium sp. zg.Y50				7.49698e-06	7.49698e-06
Aeromonas caviae			0.00150752	2.11585e-05	0.00152868
Aeromonas hydrophila			0.000151732		0.000151732
Aeromonas media				2.76388e-05	2.76388e-05
Afonbuvirus faecalis	0.000116086	0.0118926	0.0491187	0.0306906	0.091818
Agaricus bisporus				3.02533e-05	3.02533e-05
Aggregatibacter aphrophilus		1.07665e-05			1.07665e-05
Aggregatibacter sp. oral taxon 513				1.79929e-05	1.79929e-05
Akkermansia muciniphila	0.014102	0.00282783	0.000197848	0.0152566	0.0323842
Alcaligenes faecalis		2.73657e-06	4.42074e-05		4.6944e-05
Algoriphagus sp. Y33				2.83277e-06	2.83277e-06
Alicyclobacillus acidocaldarius				2.90818e-05	2.90818e-05
Aliivibrio salmonicida			6.53678e-06		6.53678e-06
Alistipes communis	0.00883818	0.00218785	0.000160609	0.00202584	0.0132125
Alistipes dispar	0.00709569	0.00542562	0.000383299	0.00159681	0.0145014
Alistipes finegoldii	0.0103816	0.00397251	0.000279947	0.0122015	0.0268355
Alistipes ihumii	0.00206016	0.00188208		0.00078423	0.00472647
Alistipes indistinctus	0.00109952	0.000847849	4.63659e-05	0.000142024	0.00213576
Alistipes megaguti	0.00118446	0.00100423	0.000642036	0.00127791	0.00410864
Alistipes onderdonkii	0.0291094	0.0106612	0.000117985	0.0205474	0.060436
Alistipes senegalensis	0.00227654	0.000940012	2.94716e-05	0.00155439	0.00480042
Alistipes shahii	0.0105813	0.00299363	8.22917e-05	0.00449862	0.0181558
Alistipes sp. dk3624	0.00270352	0.000172062		0.00015083	0.00302641
Alkalihalobacillus clausii			4.28196e-05		4.28196e-05
Alkaliphilus sp. B6464		2.94149e-05			2.94149e-05
Allobaculum sp. Allo2			0.000103275		0.000103275
Alphapapillomavirus 7		1.53317e-06			1.53317e-06
Alphatrevirus alpha3	0.0004827				0.0004827
Alphatrevirus ID21	5.37745e-05				5.37745e-05
Alphatrevirus ID62	3.0698e-05				3.0698e-05
Alphatrevirus phiK	4.76349e-05				4.76349e-05
Alphatrevirus St1	6.24546e-05				6.24546e-05
Alteracholeplasma palmae		4.46883e-05		0.00048167	0.000526358
Alternaria alternata			2.71247e-06		2.71247e-06
Alternaria ethzedia			1.29596e-05		1.29596e-05
Alternaria novae-zelandiae			1.80831e-05		1.80831e-05
Alternaria rosae				6.00395e-05	6.00395e-05
Alternaria triticimaculans			1.83845e-05		1.83845e-05
Amedibacterium intestinale	0.000245646	0.00038226	9.59566e-05	0.000398615	0.00112248
Aminipila butyrica		9.69149e-06		4.11075e-05	5.0799e-05
Aminipila luticellarii	0.000121629	0.000101589	0.000278629	9.58075e-05	0.000597655
Aminipila terrae				3.30602e-05	3.30602e-05
Anaerobutyricum hallii	0.00320298	0.00396823	0.000218017	0.00366342	0.0110527
Anaerococcus obesiensis				6.85842e-05	6.85842e-05
Anaerococcus prevotii				1.46935e-05	1.46935e-05
Anaerococcus vaginalis		4.29287e-06		4.95144e-05	5.38073e-05
Anaerocolumna cellulosilytica		6.27942e-05		9.49889e-05	0.000157783
Anaerocolumna chitinilytica	0.00013309	6.4933e-05			0.000198023
Anaerocolumna sedimenticola	4.35588e-05	6.44484e-05		3.17504e-05	0.000139758
Anaeromyxobacter dehalogenans		3.24043e-05			3.24043e-05
Anaeromyxobacter paludicola				1.29762e-05	1.29762e-05
Anaerostipes caccae	0.000111444	0.00242286	0.000132822	0.00127231	0.00393944
Anaerostipes hadrus	0.00276514	0.00548774	0.000211476	0.00507879	0.0135431
Anaerostipes rhamnosivorans	5.30122e-05	0.000378952	5.90913e-05	0.000386335	0.00087739
Anaerotignum propionicum	9.84561e-05	8.74885e-05	6.53882e-05	0.000295939	0.000547272
Anaerotruncus colihominis	0.000634818	0.00121802	0.000473698	0.00236766	0.00469419
Anoxybacillus gonensis				1.12405e-05	1.12405e-05
Anoxybacter fermentans	8.58642e-06				8.58642e-06
Aquabacterium olei				1.07451e-05	1.07451e-05
Aquella oligotrophica			1.06223e-05		1.06223e-05
Arabiibacter massiliensis	7.60293e-05	0.000166506	7.31859e-05	0.000433152	0.000748873
Arachidicoccus terrestris		1.15977e-05			1.15977e-05
Arachnia propionica		6.18703e-05		4.41098e-05	0.00010598
Arachnia rubra	6.1396e-06	2.04988e-05		4.39661e-05	7.06045e-05
Arcanobacterium haemolyticum		1.71035e-06			1.71035e-06
Archangium gephyra	1.56447e-05				1.56447e-05
Ashduovirus A2		0.000367934			0.000367934
Aspergillus heteromorphus				1.25631e-05	1.25631e-05
Aspergillus steynii				6.00395e-05	6.00395e-05
Atlantibacter hermannii		4.68935e-05	0.000230566	0.000298715	0.000576174
Atlantibacter subterranea				4.41852e-06	4.41852e-06
Atopobium sp. oral taxon 416	2.4183e-05	9.06322e-05	2.02607e-05	4.15867e-05	0.000176663
Aurodevirus hominis		0.000261392			0.000261392
Aurodevirus intestinalis		4.08382e-05			4.08382e-05
Babesia bigemina		0.000112133		0.000134951	0.000247084
Babesia ovata		0.00055509		0.000554355	0.00110945
Bacillus altitudinis			6.43689e-05		6.43689e-05
Bacillus amyloliquefaciens				6.89919e-06	6.89919e-06
Bacillus anthracis		1.02987e-05	3.6715e-05	2.01767e-05	6.71905e-05
Bacillus cereus	0.000102808	4.44231e-05	0.000118951	0.00024874	0.000514922
Bacillus halotolerans	5.25717e-06				5.25717e-06
Bacillus licheniformis			9.28764e-05		9.28764e-05
Bacillus mycoides				0.000249395	0.000249395
Bacillus paralicheniformis		4.5464e-05			4.5464e-05
Bacillus pumilus	3.72612e-05	3.7349e-05	6.32238e-05	1.64567e-05	0.000154291
Bacillus sp. FJAT-14266		1.04019e-06			1.04019e-06
Bacillus sp. Lzh-5		7.07328e-06	2.60067e-05		3.308e-05
Bacillus subtilis				7.14314e-06	7.14314e-06
Bacillus thuringiensis		8.42992e-05		1.86346e-05	0.000102934
Bacillus velezensis		5.95613e-05	6.56821e-05	2.17574e-05	0.000147001
Bacillus wiedmannii	5.41446e-06				5.41446e-06
Bacteroides caccae	0.0125253	0.00850417	0.00294869	0.00333352	0.0273117
Bacteroides caecimuris	0.00193536	0.00150066	0.00131547	0.000888093	0.00563958
Bacteroides cellulosilyticus	0.011742	0.00722427	0.0170858	0.00699219	0.0430443
Bacteroides coprosuis	0.000179052	6.03514e-05	8.83843e-05	9.41272e-05	0.000421914
Bacteroides eggerthii	0.00259846	0.0145251	0.000445283	0.000812326	0.0183812
Bacteroides faecis	0.0125864	0.00289585	0.00171576	0.00155719	0.0187552
Bacteroides fragilis	0.0205842	0.0304353	0.00367443	0.0163553	0.0710492
Bacteroides helcogenes	0.000492933	0.00049289	0.000305678	0.000383169	0.00167467
Bacteroides heparinolyticus	0.000805538	0.000370494	0.000134781	0.000243812	0.00155462
Bacteroides humanifaecis	0.00077899	0.00161019	0.000365335	0.00142339	0.00417791
Bacteroides intestinalis	0.00079535	0.00255212	0.0176113	0.00747984	0.0284386
Bacteroides luhongzhouii	0.00161586	0.00367979	0.00777062	0.00159899	0.0146653
Bacteroides nordii	0.000706963	0.000488309	0.000307975	0.000195364	0.00169861
Bacteroides ovatus	0.0363983	0.0296663	0.0170205	0.0246641	0.107749
Bacteroides salyersiae	0.0053457	0.00165948	0.000328342	0.00109619	0.00842972
Bacteroides sp. A1C1	0.000882838	0.00155032	0.000355551	0.000998446	0.00378715
Bacteroides sp. BFG-257	4.99945e-05	0.000165911	0.000118573	0.000107421	0.0004419
Bacteroides sp. CACC 737	0.000652183	0.00100101	0.000363284	0.000809157	0.00282564
Bacteroides sp. CBA7301	0.00139849	0.00194141	0.00335244	0.00109006	0.0077824
Bacteroides sp. D2	0.00253159	0.0093922	0.0148759	0.00579775	0.0325974
Bacteroides sp. HF-162	0.000656675	0.00103224	0.000499306	0.00100571	0.00319393
Bacteroides sp. M10	0.00254051	0.0219542	0.0189264	0.00705747	0.0504786
Bacteroides sp. PHL 2737	9.22985e-05	0.000145237	0.000183571	0.000172927	0.000594034
Bacteroides sp. ZJ-18	0.00025026	0.0013126		0.00103923	0.0026021
Bacteroides stercoris	0.0127206	0.0163945	0.00197434	0.0186736	0.049763
Bacteroides thetaiotaomicron	0.0153516	0.00915643	0.00662958	0.0144479	0.0455855
Bacteroides uniformis	0.0561633	0.0705157	0.0141714	0.0370697	0.17792
Bacteroides xylanisolvens	0.016079	0.0110527	0.0065126	0.0113029	0.0449472
Bacteroides zhangwenhongii	0.00961578	0.00660185	0.000791749	0.00157933	0.0185887
Bacteroides zoogleoformans	0.00047104	0.000293329	0.000713922	0.000402549	0.00188084
Barnesiella viscericola	0.00184641	0.000859324	0.00140505	0.000577818	0.00468861
Berryella intestinalis	2.85226e-05	5.82603e-06		1.79396e-05	5.22882e-05
Berryella wangjianweii	1.03766e-05	3.92329e-05		5.33609e-05	0.00010297
Besingivirus coli		2.70036e-05			2.70036e-05
Betapolyomavirus hominis			0.00224467	0.0600158	0.0622605
Bifidobacterium actinocoloniiforme		6.5656e-06			6.5656e-06
Bifidobacterium adolescentis	0.00106163	0.0123342	0.000176143	0.000949073	0.0145211
Bifidobacterium angulatum	0.00179267	0.000169712	4.90258e-06	6.66821e-05	0.00203397
Bifidobacterium animalis	4.36563e-05	0.00021056	9.28764e-05	0.000298671	0.000645763
Bifidobacterium asteroides				1.55783e-05	1.55783e-05
Bifidobacterium bifidum	0.000444202	0.000746253	0.000111267	0.0017549	0.00305662
Bifidobacterium breve	5.60858e-05	0.000170021	3.26839e-05	0.000171837	0.000430628
Bifidobacterium catenulatum	0.000200824	0.000209648		0.00026084	0.000671312
Bifidobacterium choerinum		5.65884e-06			5.65884e-06
Bifidobacterium dentium	0.000185559	0.000656364	2.11049e-06	0.00397545	0.00481948
Bifidobacterium eulemuris	1.86869e-05	1.53597e-05		2.2863e-05	5.69096e-05
Bifidobacterium imperatoris		1.01263e-05			1.01263e-05
Bifidobacterium lemurum		3.09215e-05	2.20616e-05		5.29831e-05
Bifidobacterium longum	0.00116485	0.00387261	0.000133418	0.000737317	0.00590819
Bifidobacterium pseudocatenulatum	0.000152693	0.0010519	1.56289e-05	0.000108808	0.00132903
Bifidobacterium pseudolongum		0.000493248	0.0207135	0.000177325	0.021384
Bifidobacterium pullorum	2.26441e-05	5.08177e-05	0.00806393	6.77267e-05	0.00820512
Bifidobacterium saguini		1.41769e-05			1.41769e-05
Bifidobacterium scardovii		0.000103356	0.000454492		0.000557848
Bifidobacterium sp. A24		5.40192e-05			5.40192e-05
Bifidobacterium thermophilum	1.05016e-05	1.13477e-05		1.79284e-05	3.97776e-05
Birpovirus hiberniae	9.87828e-05			0.00667503	0.00677382
Blastocystis hominis	0.000510963	8.69606e-05			0.000597924
Blastocystis sp. subtype 4	0.00366195				0.00366195
Blautia argi	0.000406861	0.00217792	0.000209894	0.00102312	0.0038178
Blautia hansenii	0.000258064	0.00443521	4.61081e-05	0.00275622	0.0074956
Blautia liquoris	0.000171799	0.000249988	0.000138173	0.000384758	0.000944717
Blautia massiliensis	2.22665e-05	4.05615e-05		2.69855e-05	8.98135e-05
Blautia obeum	0.0033096	0.00507508	0.000629647	0.0040196	0.0130339
Blautia producta	0.000409504	0.00307174	0.000540878	0.00179962	0.00582174
Blautia pseudococcoides	0.000345032	0.00743071	0.00212941	0.00126093	0.0111661
Blautia sp. KLE_1732_HM_1032	9.9574e-06	4.03249e-05		2.89073e-05	7.91896e-05
Blautia sp. NBRC 113351	0.000374581	0.00190656	0.00113462	0.00222596	0.00564172
Blautia sp. SC05B48	0.00162433	0.00385896	0.000170945	0.001942	0.00759624
Blautia wexlerae	0.00535806	0.00765676	0.000917104	0.0180996	0.0320315
Blohavirus americanus	0.00062914			0.00141508	0.00204422
Bordetella holmesii		1.5161e-05			1.5161e-05
Bordetella trematum				8.36393e-06	8.36393e-06
Bosea sp. ANAM02				5.2765e-05	5.2765e-05
Bosea sp. Tri-49				5.52776e-05	5.52776e-05
Brachybacterium saurashtrense		3.30794e-05			3.30794e-05
Bradyrhizobium japonicum	1.05379e-05				1.05379e-05
Brenneria rubrifaciens				5.45625e-06	5.45625e-06
Brettanomyces bruxellensis				6.70447e-05	6.70447e-05
Brettanomyces nanus			1.47358e-05	1.21854e-05	2.69212e-05
Brevibacterium sp. 'Marine'				1.05793e-05	1.05793e-05
Brevundimonas albigilva				0.000108043	0.000108043
Brevundimonas diminuta		0.00704726	0.0138827	0.00892182	0.0298518
Brevundimonas naejangsanensis			0.00134288	0.000669761	0.00201264
Brevundimonas nasdae				8.29164e-05	8.29164e-05
Brevundimonas pondensis			0.00111907	0.000567852	0.00168692
Brevundimonas sp. LM2				4.77398e-05	4.77398e-05
Brevundimonas sp. M20				4.77398e-05	4.77398e-05
Brevundimonas sp. MF30-B				3.01514e-05	3.01514e-05
Brevundimonas sp. PAMC22021				5.16125e-05	5.16125e-05
Brevundimonas vancanneytii		0.00197824	0.00335721	0.00279403	0.00812948
Brevundimonas vitisensis				9.04543e-05	9.04543e-05
Brigitvirus brigit	0.00016589	0.000107339			0.000273229
Brussowvirus ALQ132				1.746e-05	1.746e-05
Buchavirus faecalis		0.000575278		1.91543e-05	0.000594432
Buchavirus hominis		8.33119e-05			8.33119e-05
Bulleidia sp. zg-1006	2.19578e-05		0.000105373	4.30709e-05	0.000170402
Burkholderia anthina		1.90428e-06			1.90428e-06
Burkholderia glumae	5.10847e-06				5.10847e-06
Burkholderia pseudomallei			1.14394e-05		1.14394e-05
Burkholderia savannae		7.98332e-06			7.98332e-06
Burkholderia sp. PAMC 26561		1.06933e-05			1.06933e-05
Burkholderia sp. PAMC 28687				3.01101e-06	3.01101e-06
Burzaovirus coli	0.00229278				0.00229278
Burzaovirus faecalis	0.00194584				0.00194584
Buttiauxella agrestis		3.02622e-05	2.94716e-05	0.00016279	0.000222524
Butyricicoccus sp. GAM44	5.28926e-05	4.01882e-05		0.000707742	0.000800822
Butyricimonas faecalis	0.000942139	0.00120868	0.00208702	0.000763541	0.00500138
Butyricimonas virosa	0.00302063	0.00114725	5.09187e-05	0.000391391	0.00461019
Butyrivibrio crossotus	0.000449495	0.000760852	0.000312456	0.0012289	0.0027517
Butyrivibrio fibrisolvens		0.000172309	0.00024767	0.000221769	0.000641748
Butyrivibrio hungatei	0.00035626	7.29485e-05	1.41954e-05		0.000443404
Butyrivibrio proteoclasticus	0.000160657	4.82159e-05			0.000208873
Byrnievirus HK97		4.02451e-05			4.02451e-05
Caballeronia sp. TF1N1			8.17097e-06		8.17097e-06
Caldalkalibacillus thermarum				1.3818e-05	1.3818e-05
Caldibacillus thermoamylovorans				0.000300758	0.000300758
Caloranaerobacter azorensis		8.02306e-06			8.02306e-06
Campylobacter blaseri	1.48157e-05				1.48157e-05
Campylobacter coli	4.58953e-05	0.000286336		4.46025e-05	0.000376834
Campylobacter concisus	3.06379e-05	0.000313683		0.000696738	0.00104106
Campylobacter curvus		0.00902014		0.00292367	0.0119438
Campylobacter fetus				0.000123847	0.000123847
Campylobacter gracilis		0.000188827	2.85785e-05	0.00121991	0.00143731
Campylobacter jejuni	9.31967e-05	0.000150707	3.77771e-05	7.16407e-05	0.000353321
Campylobacter lari		3.12818e-05		7.93445e-06	3.92163e-05
Campylobacter rectus		2.31073e-05		4.64797e-05	6.9587e-05
Campylobacter showae		0.000111421		0.000106047	0.000217468
Campylobacter sp. RM16192				1.29021e-05	1.29021e-05
Campylobacter sp. RM6914		3.89748e-05		2.84552e-05	6.743e-05
Campylobacter ureolyticus				0.000677422	0.000677422
Candida albicans		0.0218537	0.0206375	0.0152663	0.0577576
Candida dubliniensis			7.14463e-06	0.000118093	0.000125238
Candida tropicalis			0.0044645	2.30921e-05	0.0044876
Candidatus Arthromitus sp. SFB-rat-Yit		6.0083e-05		7.73836e-06	6.78213e-05
Candidatus Deianiraea vastatrix	2.32882e-06				2.32882e-06
Candidatus Desulforudis audaxviator				2.0286e-05	2.0286e-05
Candidatus Doolittlea endobia		2.96617e-05	7.59117e-06		3.72529e-05
Candidatus Hamiltonella defensa				0.00010976	0.00010976
Candidatus Hodgkinia cicadicola	6.21302e-06				6.21302e-06
Candidatus Liberibacter asiaticus	3.38737e-06				3.38737e-06
Candidatus Methanomethylophilus alvus				1.24909e-06	1.24909e-06
Candidatus Minimicrobia vallesae	5.76066e-06	0.000188281		0.000672922	0.000866964
Candidatus Nanosynbacter featherlites			5.6967e-06		5.6967e-06
Candidatus Nanosynbacter lyticus		3.14595e-05			3.14595e-05
Candidatus Nanosynbacter sp. HMT-352	6.99392e-05	0.00150643	0.000109753	0.00127088	0.002957
Candidatus Phycorickettsia trachydisci	1.58783e-05				1.58783e-05
Candidatus Phytoplasma australiense			0.000270222	3.40192e-05	0.000304241
Candidatus Phytoplasma luffae			0.00022341		0.00022341
Candidatus Phytoplasma ziziphi				6.90898e-06	6.90898e-06
Candidatus Promineofilum breve		7.94077e-06			7.94077e-06
Candidatus Sulfidibacterium hydrothermale	1.69032e-05				1.69032e-05
Canhaevirus hiberniae	0.00209403	0.000325953	0.00338514	0.00861588	0.014421
Capnocytophaga gingivalis			8.85101e-05	2.54625e-06	9.10564e-05
Capnocytophaga sputigena	1.07724e-05				1.07724e-05
Capnocytophaga stomatis	3.63168e-05				3.63168e-05
Caproicibacter fermentans		0.000328757		0.000105579	0.000434336
Caproicibacterium amylolyticum	5.68317e-05	0.0128136		0.000587968	0.0134584
Caproicibacterium lactatifermentans	0.000163928		0.000913284	0.000115003	0.00119222
Caproiciproducens sp. NJN-50		4.05853e-05		8.34366e-05	0.000124022
Capronia epimyces				2.51262e-05	2.51262e-05
Carboxydocella thermautotrophica		8.82448e-06			8.82448e-06
Cardiobacterium hominis				3.3465e-05	3.3465e-05
Carnobacterium divergens		3.88071e-05	1.96477e-05	0.00105528	0.00111373
Carnobacterium maltaromaticum			5.06518e-06	1.3809e-05	1.88742e-05
Catenibacterium mitsuokai	0.000506642	0.00421641	0.0148433	0.000239163	0.0198055
Cedecea lapagei		2.80451e-05	1.56289e-05		4.3674e-05
Cedecea neteri		5.60702e-05	0.000141738	0.000126094	0.000323902
Cedecea sp. FDAARGOS_727		4.44926e-05		7.68651e-05	0.000121358
Ceduovirus blBB94p4				9.34355e-07	9.34355e-07
Ceduovirus CHPC1182	8.39128e-06				8.39128e-06
Ceduovirus cv20R03M				2.1338e-05	2.1338e-05
Ceduovirus cv50102				5.49813e-06	5.49813e-06
Cellulosilyticum lentocellum		2.67419e-05		0.0295165	0.0295432
Cellulosilyticum sp. WCF-2				0.0380234	0.0380234
Cepunavirus Cp1			0.000347552		0.000347552
Cepunavirus Cp7			0.000274384		0.000274384
Changpingibacter yushuensis			0.000113799	1.03178e-05	0.000124117
Chania multitudinisentens		6.07581e-06			6.07581e-06
Chenggangzhangella methanolivorans	6.45198e-06				6.45198e-06
Christensenella minuta	9.97761e-05	7.98352e-05	8.93618e-05	0.000245097	0.00051407
Christensenella sp. Marseille-P3954	0.000310063	0.000350965	3.30382e-05	0.000396175	0.00109024
Chryseobacterium manosquense	2.11711e-05		8.32457e-05	9.8743e-05	0.00020316
Citrobacter amalonaticus		0.000409448	0.000374648	0.000303565	0.00108766
Citrobacter arsenatis		0.00454813	0.000249076	0.000387726	0.00518493
Citrobacter braakii		0.00164978	0.00250484	0.00174565	0.00590027
Citrobacter cronae		0.000631143		0.000104816	0.00073596
Citrobacter farmeri	3.04863e-05	0.000405684	0.000315701	0.000103125	0.000854997
Citrobacter freundii	3.68509e-05	0.0246654	0.0377068	0.0182802	0.0806891
Citrobacter freundii complex sp. CFNIH2		0.000217519		0.00023959	0.000457109
Citrobacter freundii complex sp. CFNIH3		0.000118647		7.53786e-05	0.000194025
Citrobacter koseri		0.000261886	0.000233047	0.000163228	0.000658161
Citrobacter pasteurii		0.00151098		0.000427452	0.00193843
Citrobacter portucalensis	4.09542e-06	0.0161483	0.0191142	0.0124646	0.0477311
Citrobacter rodentium		0.00116175	0.000351737	0.000127705	0.00164119
Citrobacter sedlakii		0.000158196		0.000198497	0.000356693
Citrobacter sp. 172116965		0.000449869		0.000108043	0.000557912
Citrobacter sp. ABFQG		0.000346053		0.000128144	0.000474197
Citrobacter sp. BDA59-3		9.88724e-05		1.77437e-05	0.000116616
Citrobacter sp. BIDMC107		0.00147814		0.000216191	0.00169433
Citrobacter sp. CF971		0.000582915		8.29164e-05	0.000665832
Citrobacter sp. CFNIH10		6.4267e-05			6.4267e-05
Citrobacter sp. Colony219		0.000499305		0.000252384	0.000751689
Citrobacter sp. Colony322		0.000370771		0.000251262	0.000622033
Citrobacter sp. Colony475		0.000385602		4.02019e-05	0.000425804
Citrobacter sp. CRE-46		0.000276843		4.28079e-05	0.00031965
Citrobacter sp. FDAARGOS_156		0.000608065		0.000575885	0.00118395
Citrobacter sp. LUTT5		0.116417		3.79214e-05	0.116455
Citrobacter sp. MGH 55		0.000118647	4.91194e-06	9.19087e-06	0.00013275
Citrobacter sp. R56		0.000601633	0.000505458	0.000153736	0.00126083
Citrobacter sp. RHB25-C09		0.000312849	0.000319699	6.9692e-05	0.00070224
Citrobacter sp. RHB35-C17		7.41543e-05			7.41543e-05
Citrobacter sp. RHB35-C21		0.00035594	3.12578e-06	0.000103017	0.000462084
Citrobacter sp. RHB36-C18		0.000161741		7.53786e-05	0.00023712
Citrobacter sp. RHBSTW-00017		4.44926e-05			4.44926e-05
Citrobacter sp. RHBSTW-00021		3.95489e-05			3.95489e-05
Citrobacter sp. RHBSTW-00127		9.88724e-05		2.0101e-05	0.000118973
Citrobacter sp. RHBSTW-00229		0.000514136		1.75883e-05	0.000531725
Citrobacter sp. RHBSTW-00424		4.44926e-05		1.25631e-05	5.70557e-05
Citrobacter sp. RHBSTW-00524		0.000380659		7.2866e-05	0.000453525
Citrobacter sp. RHBSTW-00535		0.000113703		1.21888e-05	0.000125892
Citrobacter sp. RHBSTW-00570		0.000217519		9.34355e-07	0.000218454
Citrobacter sp. RHBSTW-00599		0.000281786		7.53786e-05	0.000357165
Citrobacter sp. RHBSTW-00903		0.000192801			0.000192801
Citrobacter sp. RHBSTW-00944		0.000128534		2.51262e-05	0.00015366
Citrobacter sp. RHBSTW-00986		0.000489418		7.28582e-05	0.000562276
Citrobacter sp. RHBSTW-01013		0.000210529		7.2866e-05	0.000283395
Citrobacter sp. RHBSTW-01044		7.41543e-05		1.25631e-05	8.67174e-05
Citrobacter sp. SX206		2.96617e-05			2.96617e-05
Citrobacter sp. SX212		4.44926e-05			4.44926e-05
Citrobacter sp. TSA-1		0.000227406		0.000140707	0.000368113
Citrobacter sp. XT1-2-2		4.44926e-05			4.44926e-05
Citrobacter sp. Y3		9.88724e-05			9.88724e-05
Citrobacter tructae		0.00104338	0.000185178	0.000176049	0.00140461
Citrobacter virus CrRp3	0.00111698				0.00111698
Citrobacter werkmanii		0.00311213	0.00475773	0.00160331	0.00947317
Citrobacter youngae		0.00162028	0.00335721	0.00162896	0.00660645
Clavispora lusitaniae		1.0584e-05		4.1236e-06	1.47076e-05
Cloacibacillus porcorum	2.81975e-05	5.41313e-05		0.000112155	0.000194484
Clostridioides difficile	0.00125547	0.0011576	0.00185274	0.00129653	0.00556234
Clostridioides sp. ES-S-0010-02	4.29321e-06				4.29321e-06
Clostridioides sp. ES-S-0054-01		5.41987e-06		7.89301e-05	8.43499e-05
Clostridioides sp. ES-W-0016-02		1.71035e-06		0.000145376	0.000147087
Clostridium acetobutylicum				1.96651e-05	1.96651e-05
Clostridium argentinense	4.95752e-05	6.1036e-05		4.00112e-05	0.000150622
Clostridium aurantibutyricum		2.06928e-05			2.06928e-05
Clostridium baratii		0.000180128		0.000215205	0.000395334
Clostridium beijerinckii		0.00030077		0.000325265	0.000626035
Clostridium bornimense	5.25431e-05	3.728e-05	9.28764e-05	0.000100793	0.000283492
Clostridium botulinum		0.000803763			0.000803763
Clostridium butyricum	0.000216152	0.000671411	0.00111907	0.00406142	0.00606805
Clostridium cadaveris	0.000111378	0.00011072	0.000826078	0.000201787	0.00124996
Clostridium carboxidivorans		0.000150358			0.000150358
Clostridium cellulovorans		0.000196259		2.51634e-05	0.000221422
Clostridium chauvoei	7.52997e-05	9.13822e-05		0.000165379	0.000332061
Clostridium cochlearium				4.74378e-05	4.74378e-05
Clostridium diolis				2.37114e-05	2.37114e-05
Clostridium estertheticum				4.68363e-05	4.68363e-05
Clostridium fermenticellae				1.74592e-05	1.74592e-05
Clostridium formicaceticum		1.73833e-05			1.73833e-05
Clostridium gasigenes		0.000132984		9.83862e-05	0.00023137
Clostridium gelidum		0.000361704		0.0003682	0.000729904
Clostridium intestinale		0.000110306		0.000339971	0.000450277
Clostridium isatidis		3.91023e-05		8.69065e-05	0.000126009
Clostridium kluyveri	5.82591e-05			1.67379e-05	7.4997e-05
Clostridium manihotivorum		7.31647e-05		0.000116644	0.000189809
Clostridium novyi				7.61354e-05	7.61354e-05
Clostridium perfringens	0.000127664	0.000277993	0.000628338	0.000565364	0.00159936
Clostridium saccharobutylicum		0.000439898		0.000568674	0.00100857
Clostridium saccharoperbutylacetonicum	9.91116e-05	0.000358271	0.000168597	0.000212042	0.000838021
Clostridium scatologenes				7.06971e-05	7.06971e-05
Clostridium septicum	8.29691e-05	0.000174357		0.000226529	0.000483855
Clostridium sp. 001		3.37545e-05		3.9519e-05	7.32735e-05
Clostridium sp. BJN0001	5.98165e-05	0.000179431		0.000231845	0.000471092
Clostridium sp. BNL1100				6.41569e-05	6.41569e-05
Clostridium sp. C1	0.000165335	0.00111197	0.00308564	0.00542032	0.00978327
Clostridium sp. CM027		3.08857e-05			3.08857e-05
Clostridium sp. DL-VIII	6.36176e-05			0.000256733	0.000320351
Clostridium sp. JN-1				3.58311e-05	3.58311e-05
Clostridium sp. M3/9	7.599e-05				7.599e-05
Clostridium sp. M62/1	0.000794109	0.00139042	0.000948003	0.0030199	0.00615243
Clostridium sp. MD294	5.91448e-05	6.8196e-05		7.52597e-05	0.000202601
Clostridium sp. MF28		2.27966e-05			2.27966e-05
Clostridium sp. SY8519	0.000164492	0.000108351		0.000582015	0.000854857
Clostridium sporogenes		0.000159996		9.88287e-05	0.000258825
Clostridium taeniosporum	5.07894e-05	0.000141319		0.00012508	0.000317188
Clostridium tetani	2.09964e-05				2.09964e-05
Clostridium thermarum		0.000100161		8.81313e-05	0.000188292
Clostridium tyrobutyricum	1.21247e-05	8.1649e-05		4.74378e-05	0.000141211
Cohcovirus hiberniae	0.000229404	0.000123246	0.00419699	0.00564694	0.0101966
Cohnella abietis		1.08014e-05	2.20438e-05		3.28452e-05
Colletotrichum higginsianum				5.56359e-06	5.56359e-06
Collinsella aerofaciens	0.00133403	0.00198554	0.000110962	0.00119283	0.00462337
Collinsella sp. zg1085	7.6946e-06				7.6946e-06
Collinsella stercoris	0.00011733	0.000734364		0.000328644	0.00118034
Comamonas aquatica				1.25631e-05	1.25631e-05
Comamonas fluminis				2.26136e-05	2.26136e-05
Comamonas testosteroni				2.0101e-05	2.0101e-05
Companilactobacillus alimentarius			1.72373e-05		1.72373e-05
Companilactobacillus crustorum				0.000121573	0.000121573
Companilactobacillus farciminis		0.000149072			0.000149072
Companilactobacillus futsaii		8.19896e-06			8.19896e-06
Companilactobacillus pabuli			9.80516e-06		9.80516e-06
Companilactobacillus paralimentarius		1.28173e-05	3.85304e-05		5.13477e-05
Coprobacter secundus	0.00103457	0.00032392	0.000124905	0.00256797	0.00405136
Coprococcus catus	0.00115295	0.000813849	0.000269428	0.000882285	0.00311851
Coprococcus comes	0.00167783	0.00210567	0.000878441	0.00185585	0.00651779
Coprococcus eutactus	0.000659429	0.000356938	0.000135352	0.000511489	0.00166321
Coprococcus sp. ART55/1	0.00174844	0.000376323	0.000170247	0.000522824	0.00281783
Coraliomargarita akajimensis	2.38078e-05				2.38078e-05
Corynebacterium amycolatum		2.22312e-06			2.22312e-06
Corynebacterium argentoratense				1.19017e-05	1.19017e-05
Corynebacterium crudilactis				3.96722e-06	3.96722e-06
Corynebacterium diphtheriae	1.20991e-05	2.56958e-05			3.77948e-05
Corynebacterium falsenii		9.45125e-06			9.45125e-06
Corynebacterium jeikeium		1.1404e-05			1.1404e-05
Corynebacterium liangguodongii	1.27026e-06				1.27026e-06
Corynebacterium matruchotii		3.07864e-06	0.000106815		0.000109893
Corynebacterium sp. NML98-0116				1.71817e-06	1.71817e-06
Corynebacterium striatum		1.47089e-05		5.35291e-06	2.00619e-05
Corynebacterium tuberculostearicum				0.000233568	0.000233568
Corynebacterium variabile				5.9791e-05	5.9791e-05
Crassaminicella profunda			0.000123835		0.000123835
Crassaminicella thermophila		8.2791e-06		1.87198e-05	2.69989e-05
CrAss-like virus sp.	0.00135805	0.00415139	0.100135	0.0281781	0.133823
Cronobacter condimenti		9.66475e-06	2.72389e-05	0.000108527	0.00014543
Cronobacter dublinensis		3.46053e-05	2.32201e-05	9.04388e-05	0.000148264
Cronobacter malonaticus				0.000126614	0.000126614
Cronobacter muytjensii				3.34307e-05	3.34307e-05
Cronobacter sakazakii		7.38908e-05	0.00019143	3.26294e-05	0.00029795
Cronobacter universalis			1.20566e-05		1.20566e-05
Cryptobacterium curtum		3.00203e-05		0.000129759	0.000159779
Cryptosporidium muris		2.31084e-05			2.31084e-05
Culoivirus americanus		1.59632e-05	0.000476801	0.000169334	0.000662098
Culoivirus intestinalis		4.07112e-05	0.00101855	0.000334467	0.00139373
Cupriavidus basilensis		1.82371e-05			1.82371e-05
Cupriavidus pauculus	5.22159e-05				5.22159e-05
Cutibacterium acnes		9.88329e-05	0.00435219	0.000390637	0.00484166
Cyberlindnera jadinii		0.000187667	0.017854	9.41101e-05	0.0181358
Cyclospora cayetanensis		8.95309e-05			8.95309e-05
Cytobacillus oceanisediminis		1.11515e-05	0.000134987		0.000146139
Debaryomyces hansenii		0.000172424			0.000172424
Dechloromonas sp. HYN0024				5.13895e-06	5.13895e-06
Dehalobacter restrictus		4.60187e-05		8.2601e-06	5.42788e-05
Dehalobacterium formicoaceticum				3.80677e-05	3.80677e-05
Dehalococcoides mccartyi	5.30455e-05	5.81615e-05	4.66421e-05	7.14616e-05	0.000229311
Delftia acidovorans				1.25631e-05	1.25631e-05
Delftia tsuruhatensis				2.0101e-05	2.0101e-05
Denitratisoma oestradiolicum				2.0101e-05	2.0101e-05
Denitrobacterium detoxificans	2.63373e-05	3.03586e-05		3.73742e-05	9.40702e-05
Dermabacter jinjuensis		0.000223784			0.000223784
Desulfatibacillum aliphaticivorans		2.90288e-05			2.90288e-05
Desulfitobacterium hafniense	2.01146e-05	2.00682e-05		2.71912e-05	6.7374e-05
Desulfitobacterium metallireducens	1.8734e-05		8.00015e-05	3.12405e-05	0.000129976
Desulfofarcimen acetoxidans	1.5275e-05		7.7397e-05		9.2672e-05
Desulfolutivibrio sulfoxidireducens	1.03106e-05			1.75192e-05	2.78298e-05
Desulfosarcina widdelii		1.33718e-05			1.33718e-05
Desulfosporosinus youngiae		3.57797e-05			3.57797e-05
Desulfovibrio desulfuricans	0.000118725	2.02121e-05		0.000105559	0.000244497
Desulfovibrio fairfieldensis	0.000446475			2.359e-05	0.000470065
Desulfovibrio piger	0.000224728	0.000852044	5.47379e-05	0.000352821	0.00148433
Desulfovibrio sp. 86	3.10988e-05			0.00011405	0.000145149
Desulfovibrio sp. G11	2.82587e-05	5.74986e-05		3.44683e-05	0.000120226
Desulfovibrio vulgaris	0.000114034	0.000105244		0.000229816	0.000449095
Desulfuromonas sp. DDH964				9.69393e-06	9.69393e-06
Devriesea agamarum				5.02216e-06	5.02216e-06
Dhillonvirus EK99P1		0.000158105			0.000158105
Dhillonvirus EP23		0.000171342			0.000171342
Dhillonvirus HK578		7.86849e-05			7.86849e-05
Dhillonvirus JL1		3.1621e-05			3.1621e-05
Dhillonvirus SO1		0.000649334			0.000649334
Dhillonvirus SSL2009a		7.94203e-05			7.94203e-05
Dhillonvirus YD2008s		4.41224e-05			4.41224e-05
Dialister hominis	0.00165101	7.62007e-05		5.64633e-05	0.00178368
Dialister massiliensis	0.001499	8.42454e-05		6.3324e-05	0.00164657
Dialister pneumosintes	0.000266262	0.000123447		0.000522493	0.000912203
Diaphorobacter ruginosibacter				1.16794e-05	1.16794e-05
Diorhovirus intestinalis	7.16886e-05				7.16886e-05
Diutina rugosa			7.59117e-06		7.59117e-06
Dolosigranulum pigrum			3.37679e-06	1.92918e-05	2.26686e-05
Dorea formicigenerans	0.000965247	0.000793634	0.000378126	0.000995343	0.00313235
Dorea longicatena	0.00362195	0.00212135	0.00185427	0.00179541	0.00939299
Drulisvirus KPV811		1.15977e-05			1.15977e-05
Duncaniella dubosii	0.000138284	0.000245485	7.7397e-05	5.17015e-05	0.000512867
Duncaniella sp. B8				2.45814e-06	2.45814e-06
Dysgonomonas sp. HDW5A		1.21516e-05		0.00438349	0.00439564
Dysgonomonas sp. HDW5B				0.00452524	0.00452524
Dysosmobacter sp. Marseille-Q4140	0.00199647	0.00213622	0.0020203	0.00297959	0.00913258
Dysosmobacter welbionis	0.00517284	0.00640144	0.00201957	0.0165523	0.0301462
Edwardsiella ictaluri		2.47181e-05			2.47181e-05
Edwardsiella piscicida			4.91194e-06		4.91194e-06
Efquatrovirus AL3		0.000973785			0.000973785
Efquatrovirus AUEF3		0.000147543			0.000147543
Efquatrovirus EfaCPT1		3.54103e-05			3.54103e-05
Efquatrovirus IME196		7.08207e-05			7.08207e-05
Efquatrovirus PMBT2		5.31155e-05			5.31155e-05
Efquatrovirus SANTOR1		0.00031479			0.00031479
Efquatrovirus SHEF2		0.000289184			0.000289184
Efquatrovirus SHEF4		0.000996122			0.000996122
Eggerthella guodeyinii	6.82265e-05	0.00015456		0.000359303	0.000582089
Eggerthella lenta	0.000235994	0.00114325	0.00161988	0.00168601	0.00468513
Eggerthella sp. YY7918	2.0333e-05	0.000162506	1.35156e-05	0.000174697	0.000371051
Eikenella corrodens				3.68844e-05	3.68844e-05
Elizabethkingia anophelis			6.50892e-06	9.24329e-06	1.57522e-05
Emergencia timonensis	2.12784e-05	0.000102793		0.00175756	0.00188163
Entamoeba dispar				0.000192465	0.000192465
Enterobacter asburiae		0.000213018	0.000396345	9.87021e-05	0.000708065
Enterobacter bugandensis		8.89851e-05	1.51823e-05	1.72576e-05	0.000121425
Enterobacter cancerogenus		5.07124e-05	3.75093e-05	0.00010603	0.000194252
Enterobacter chengduensis		0.000316392		6.02699e-06	0.000322419
Enterobacter chuandaensis		4.94362e-05	1.33962e-05	1.25631e-05	7.53955e-05
Enterobacter cloacae	6.85772e-06	0.000247307	0.000604456	0.000180551	0.00103917
Enterobacter cloacae complex sp.		0.000120832	0.000436712	3.36908e-05	0.000591234
Enterobacter cloacae complex sp. AR_0002		3.95489e-05			3.95489e-05
Enterobacter cloacae complex sp. ECL405		2.07138e-05		5.8815e-05	7.95288e-05
Enterobacter cloacae complex sp. ECL411			0.000173704		0.000173704
Enterobacter cloacae complex sp. ECL414		4.44926e-05			4.44926e-05
Enterobacter cloacae complex sp. ECL68		3.46053e-05	0.000551025	1.50757e-05	0.000600706
Enterobacter cloacae complex sp. ECNIH7		3.95489e-05			3.95489e-05
Enterobacter cloacae complex sp. R_G8			3.12578e-06		3.12578e-06
Enterobacter hormaechei		0.000456155	0.00091263	0.000224435	0.00159322
Enterobacter huaxiensis		4.44926e-05	1.51823e-05		5.96749e-05
Enterobacter kobei		0.000495401		8.72334e-05	0.000582634
Enterobacter ludwigii		3.55656e-05	4.59936e-05	9.32355e-05	0.000174795
Enterobacter mori		3.76566e-05	0.000206032	0.000115711	0.000359399
Enterobacter oligotrophicus		1.35306e-05		9.04388e-05	0.000103969
Enterobacter roggenkampii		0.00019669	0.000227466	7.08331e-05	0.000494989
Enterobacter soli		4.94362e-05			4.94362e-05
Enterobacter sp. Colony194		3.95489e-05	1.02704e-05		4.98194e-05
Enterobacter sp. CP102		2.96617e-05	1.25031e-05		4.21648e-05
Enterobacter sp. DSM 30060				7.34998e-07	7.34998e-07
Enterobacter sp. E76				5.10995e-05	5.10995e-05
Enterobacter sp. HK169				2.70396e-05	2.70396e-05
Enterobacter sp. JBIWA003				0.000633072	0.000633072
Enterobacter sp. JBIWA005		9.88724e-05		0.000271316	0.000370189
Enterobacter sp. JUb54		5.93234e-05	0.000180043	0.000106069	0.000345436
Enterobacter sp. N18-03635				2.45814e-06	2.45814e-06
Enterobacter sp. RHBSTW-00175		4.44926e-05			4.44926e-05
Enterobacter sp. RHBSTW-00975		5.95652e-05			5.95652e-05
Enterobacter sp. RHBSTW-00994		1.68289e-05	4.73332e-05	0.000180878	0.00024504
Enterobacter sp. SA187		3.60067e-05	0.000771435	0.000139012	0.000946454
Enterocloster asparagiformis	0.000815259	0.00298966	6.32238e-05	0.00283957	0.00670771
Enterocloster bolteae	0.000938618	0.0249787	0.00165703	0.0357517	0.0633261
Enterocloster clostridioformis	0.000223649	0.00649249	0.00729606	0.00775224	0.0217644
Enterococcus avium		0.000743799	0.00100846	0.00138385	0.0031361
Enterococcus casseliflavus	1.49761e-05	0.000523747	0.000410937	0.000489346	0.00143901
Enterococcus cecorum	6.61307e-05	0.0001265	0.000138848	0.000135004	0.000466483
Enterococcus durans		0.000610115	0.0005113	0.000846979	0.00196839
Enterococcus faecalis	5.35852e-05	0.054635	0.0675364	0.00468276	0.126908
Enterococcus faecium	0.000337181	0.0916249	0.141998	0.102378	0.336338
Enterococcus gallinarum	2.73204e-06	0.000502174	0.00297207	0.000132214	0.00360919
Enterococcus gilvus		0.000160545	6.9581e-05	8.98276e-05	0.000319954
Enterococcus hirae	7.68882e-06	0.000848308	0.000400728	0.000527436	0.00178416
Enterococcus innesii		2.86795e-05	5.27623e-05	6.59152e-05	0.000147357
Enterococcus lactis		0.000495151	0.000640031	0.000637026	0.00177221
Enterococcus mundtii		0.000565532	0.000246253	0.000256928	0.00106871
Enterococcus raffinosus	2.24624e-05	0.000183031	0.000168887	0.000163555	0.000537936
Enterococcus rotai		0.000194757	0.000108925	0.000118055	0.000421737
Enterococcus saigonensis		0.000152966	3.419e-05	0.000136071	0.000323226
Enterococcus sp. CR-Ec1		3.97101e-05	1.14394e-05	8.94119e-05	0.000140561
Enterococcus sp. DA9		0.000434495	0.00029554	0.000554458	0.00128449
Enterococcus sp. FDAARGOS_375		5.11375e-05	4.44242e-05	4.68385e-05	0.0001424
Enterococcus sp. FDAARGOS_553		0.000115882		4.29452e-05	0.000158827
Enterococcus sp. LX10		0.000370894	0.000301257	4.29613e-05	0.000715112
Enterococcus sp. M190262		9.26344e-05	1.43656e-05	2.1825e-06	0.000109182
Enterococcus thailandicus		0.000292074	0.000273495	0.000308986	0.000874555
Enterococcus wangshanyuanii		9.01299e-05	9.17208e-05	2.57645e-05	0.000207615
Eremothecium gossypii		4.41224e-06			4.41224e-06
Eremothecium sinecaudum			4.01886e-06	9.4575e-06	1.34764e-05
Erwinia gerundensis				5.41988e-05	5.41988e-05
Erysipelatoclostridium ramosum	0.000157423	0.00294664	0.0436748	0.00389883	0.0506777
Erysipelothrix larvae			0.000154794	1.32045e-05	0.000167998
Erysipelothrix sp. A18Y020d		7.82046e-06	0.000151077		0.000158898
Erysipelothrix sp. HDW6B			7.37611e-05		7.37611e-05
Erysipelothrix sp. HDW6C			9.9368e-05		9.9368e-05
Escherichia albertii	4.1721e-05	0.000948745	0.00693483	0.000585306	0.0085106
Escherichia coli	0.0010783	0.036327	0.134228	0.024515	0.196148
Escherichia fergusonii	8.79836e-06	0.000948149	0.00451686	0.000412841	0.00588665
Escherichia marmotae	2.2522e-05	0.000871301	0.00420029	0.000465783	0.0055599
Escherichia phage Envy		0.0011641			0.0011641
Escherichia phage Gluttony		0.000232378			0.000232378
Escherichia phage slur05		0.00344228			0.00344228
Escherichia sp.			4.51005e-05		4.51005e-05
Escherichia sp. E4742	3.02746e-05	0.000529385	0.00308988	0.000503815	0.00415336
Escherichia sp. SCLE84		2.96617e-05	0.000330615	1.25631e-05	0.00037284
Escherichia virus LL11	0.00198072				0.00198072
Ethanoligenens harbinense		0.000123682		6.74017e-05	0.000191084
Eubacterium callanderi	6.09752e-05	0.000114138		0.0001683	0.000343413
Eubacterium hominis	0.000223956	0.000240041	0.000278175	0.000755198	0.00149737
Eubacterium limosum	2.94692e-05	0.000130507	0.000480484	7.97942e-05	0.000720254
Eubacterium maltosivorans	0.00012298	0.000164751	0.00490697	0.000608398	0.0058031
Eubacterium sp. c-25	0.000149491	0.000713582	0.000415263	0.00172461	0.00300294
Eubacterium sp. MSJ-33	0.00118831	0.000428575		0.000663899	0.00228078
Eubacterium ventriosum	0.0019032	0.00147404	0.000272744	0.00062912	0.00427911
Exiguobacterium sp. S3-2				4.60299e-06	4.60299e-06
Ezakiella coagulans	1.03503e-05		2.2327e-06	6.23002e-05	7.48833e-05
Ezakiella massiliensis				4.6838e-06	4.6838e-06
Faecalibacillus intestinalis	0.0022599	0.000210042	0.000118663	0.000357868	0.00294648
Faecalibacterium duncaniae	0.00109389	0.000502527	3.41898e-05	0.000399521	0.00203013
Faecalibacterium prausnitzii	0.0186107	0.0109321	0.00160567	0.00906309	0.0402116
Faecalibacterium sp. HTFF	0.00534818	0.00121072		0.0126334	0.0191923
Faecalibacterium sp. I2392	0.0015928	0.000539351	8.42984e-05	0.000457366	0.00267381
Faecalibacterium sp. I3333	0.00137334	0.000600128	0.000281753	0.00107918	0.0033344
Faecalibacterium sp. I3389	0.00128719	0.000786576		0.000934285	0.00300805
Faecalibacterium sp. I4179	0.00246404	0.000803237	7.0757e-05	0.00107823	0.00441626
Faecalibacterium sp. I4384	0.00245462	0.00213358	0.000107787	0.00300219	0.00769819
Faecalibacterium sp. IP118	0.000506538	0.000398653	0.000123341	0.000436028	0.00146456
Faecalibacterium sp. IP329	0.00123382	0.000493669	1.02704e-05	0.000606447	0.00234421
Faecalibaculum rodentium		3.50585e-05	0.000195694	3.85524e-05	0.000269305
Faecalicatena sp. Marseille-Q4148	0.00044347	0.00116117		0.000715073	0.00231971
Faecalitalea cylindroides	0.000420998	0.000575815	0.00268923	0.00053075	0.0042168
Fannyhessea vaginae		4.70896e-05			4.70896e-05
Fastidiosipila sanguinis	9.41874e-06	4.03164e-05		4.27826e-05	9.25177e-05
Felixounavirus HY02				5.64479e-06	5.64479e-06
Felixounavirus VpaE1				1.37984e-05	1.37984e-05
Fenollaria massiliensis	1.19301e-05				1.19301e-05
Fenollaria sporofastidiosus	9.2591e-06				9.2591e-06
Ferrovibrio terrae	2.02179e-05				2.02179e-05
Filifactor alocis	6.33912e-05	9.12174e-05		0.00014187	0.000296479
Finegoldia magna		2.26909e-05		3.91329e-05	6.18237e-05
Flaviflexus salsibiostraticola			6.32215e-05		6.32215e-05
Flavobacterium inviolabile	4.05485e-05				4.05485e-05
Flavobacterium sp. HJ-32-4		1.20346e-05			1.20346e-05
Flavobacterium sp. KK2020170				2.82239e-05	2.82239e-05
Flavobacterium sp. Sr18	5.30004e-05				5.30004e-05
Flavonifractor plautii	0.00437777	0.0180448	0.0113009	0.0308784	0.0646018
Flintibacter sp. KGMB00164	0.00137035	0.00398157	0.00011591	0.00281832	0.00828614
Floricoccus penangensis			1.94198e-05		1.94198e-05
Frankia sp. QA3				2.07711e-05	2.07711e-05
Fretibacterium fastidiosum		1.08038e-05	0.000181915		0.000192719
Fructilactobacillus lindneri			1.91308e-05		1.91308e-05
Fructilactobacillus sanfranciscensis		0.000336503	6.84118e-05	0.000376008	0.000780923
Furfurilactobacillus rossiae			6.12711e-05	6.47994e-06	6.7751e-05
Fusarium poae				4.3229e-05	4.3229e-05
Fusobacterium hwasookii		4.19163e-05			4.19163e-05
Fusobacterium mortiferum				3.60113e-05	3.60113e-05
Fusobacterium nucleatum	2.74244e-05	0.0023179		0.00231594	0.00466126
Fusobacterium pseudoperiodonticum	1.56734e-05	3.23564e-05		1.75616e-05	6.55913e-05
Fusobacterium sp. oral taxon 203				4.73753e-05	4.73753e-05
Fusobacterium ulcerans				4.01201e-05	4.01201e-05
Galactomyces citri-aurantii			1.47358e-05		1.47358e-05
Gardnerella leopoldii	3.30268e-05	5.69776e-05		0.000135338	0.000225343
Gardnerella piotii			5.17119e-05		5.17119e-05
Gardnerella vaginalis			0.00015108	1.03178e-05	0.000161398
Gemella haemolysans	2.72066e-05	0.000426898	8.93079e-06	0.000350481	0.000813516
Gemella morbillorum		2.34083e-05	7.8028e-05	0.000387948	0.000489384
Gemella sanguinis	5.16106e-05	0.000463054	0.000180045	0.00177863	0.00247334
Gemella sp. oral taxon 928				4.06503e-06	4.06503e-06
Geminocystis sp. NIES-3709			5.05273e-05		5.05273e-05
Geobacillus sp. JS12			2.72451e-06		2.72451e-06
Geobacillus subterraneus		2.79302e-05	4.82217e-06	1.91791e-06	3.46703e-05
Geomonas sp. RF6		3.71299e-05			3.71299e-05
Gordonibacter pamelaeae	0.000135774	0.000162445		0.000345332	0.00064355
Gordonibacter urolithinfaciens	0.000126532	0.000171232	4.80479e-05	0.000540288	0.0008861
Gottschalkia acidurici				3.62318e-05	3.62318e-05
Granulibacter bethesdensis				1.0437e-05	1.0437e-05
Granulicatella adiacens	2.34215e-05	0.000246353	0.00112896	0.00138655	0.00278528
Granulicatella elegans			2.533e-05	0.000157621	0.000182951
Haematospirillum jordaniae	2.92161e-05				2.92161e-05
Haemophilus haemolyticus	6.22595e-05	3.26657e-05		2.53253e-05	0.00012025
Haemophilus influenzae	6.97625e-05	2.86374e-05		4.43161e-05	0.000142716
Haemophilus parahaemolyticus	5.13234e-05	1.25013e-05			6.38247e-05
Haemophilus parainfluenzae	0.00121079	0.00125	0.000201215	0.00116649	0.0038285
Haemophilus pittmaniae	0.000136383	3.51559e-06		1.58076e-05	0.000155706
Hafnia alvei		8.43862e-05		7.04128e-05	0.000154799
Hafnia paralvei				0.00172463	0.00172463
Hanrivervirus aaroes				1.44256e-05	1.44256e-05
Haploplasma axanthum		4.62168e-05			4.62168e-05
Helicobacter pylori		2.88855e-05	0.000564592		0.000593478
Heliomicrobium modesticaldum	3.08261e-05	1.47471e-05			4.55733e-05
Herbinix luporum		6.41845e-05		4.68744e-05	0.000111059
Heyndrickxia oleronia	1.50262e-05			9.35224e-06	2.43785e-05
Hirschia baltica	7.25562e-06				7.25562e-06
Histophilus somni				5.33087e-05	5.33087e-05
Human circovirus VS6600022	9.69876e-05				9.69876e-05
Hungatella hathewayi	0.000983844	0.0025615	0.000819781	0.0133664	0.0177316
Hymenobacter sp. BT18	8.93982e-06				8.93982e-06
Hymenobacter sp. NBH84			9.28764e-05		9.28764e-05
Hypericibacter adhaerens				1.24674e-05	1.24674e-05
Hypericibacter terrae				2.058e-05	2.058e-05
Ignavigranum ruoffiae	3.51263e-06				3.51263e-06
Indioceanicola profundi	3.04595e-05				3.04595e-05
Intestinibaculum porci	8.8416e-05	1.38547e-05		0.000137998	0.000240268
Intestinimonas butyriciproducens	0.00114373	0.0013758	0.0233701	0.00244556	0.0283352
Iocasia fonsfrigidae	2.07897e-05				2.07897e-05
Jahgtovirus intestinihominis	0.000172006	9.76902e-06			0.000181775
Jahgtovirus secundus	0.000215188	7.32677e-06			0.000222514
Jejubacter calystegiae		8.89851e-05	5.93898e-05	5.97097e-05	0.000208085
Jeongeupia sp. HS-3			6.53678e-06		6.53678e-06
Jeotgalibaca arthritidis				4.55699e-06	4.55699e-06
Jeotgalibaca ciconiae			6.75357e-06	2.41657e-05	3.09193e-05
Jeotgalibaca sp. PTS2502				2.0437e-05	2.0437e-05
Junavirus LJ		0.000322881			0.000322881
Kahucivirus intestinalis				0.00819429	0.00819429
Kaistella carnis		6.70824e-06	0.000160325	0.000152607	0.00031964
Kaistia sp. 32K				0.000175883	0.000175883
Kazachstania africana		5.47313e-06		8.40369e-06	1.38768e-05
Kazachstania barnettii				6.00395e-05	6.00395e-05
Kazachstania naganishii				2.7645e-05	2.7645e-05
Kehishuvirus primarius	7.40783e-06	3.47666e-05			4.21744e-05
Kingella oralis			0.000139087		0.000139087
Kiritimatiella glycovorans	1.36208e-05				1.36208e-05
Klebsiella aerogenes		0.000176971	0.000215394	0.00059723	0.000989595
Klebsiella africana		0.000225567		0.000630062	0.000855629
Klebsiella grimontii	1.37154e-05	0.000452892	0.000737413	0.0109122	0.0121162
Klebsiella huaxiensis		9.47452e-05	0.000262294	0.000875758	0.0012328
Klebsiella michiganensis		0.00470615	0.000488509	0.00232816	0.00752282
Klebsiella oxytoca		0.000581464	0.000648399	0.00227289	0.00350275
Klebsiella pasteurii				0.00072351	0.00072351
Klebsiella phage RAD2		0.00259609			0.00259609
Klebsiella pneumoniae		0.0083583	0.00854836	0.00415437	0.021061
Klebsiella quasipneumoniae		0.00298343	0.000488297	0.00281075	0.00628247
Klebsiella quasivariicola		0.000202512		0.000607997	0.000810509
Klebsiella sp. A52		9.8499e-06		0.000100568	0.000110418
Klebsiella sp. BDA134-6				0.000705423	0.000705423
Klebsiella sp. CTHL.F3a		0.000116924		0.000777774	0.000894698
Klebsiella sp. FDAARGOS_511				0.000230276	0.000230276
Klebsiella sp. KPN54798		0.000101481		5.90864e-05	0.000160568
Klebsiella sp. LTGPAF-6F		3.57487e-05		9.26511e-05	0.0001284
Klebsiella sp. M5al				0.000416019	0.000416019
Klebsiella sp. MPUS7				0.000436872	0.000436872
Klebsiella sp. P1CD1		1.1766e-05		0.00022106	0.000232826
Klebsiella sp. PCX				3.4414e-06	3.4414e-06
Klebsiella sp. PL-2018				0.000434106	0.000434106
Klebsiella sp. WP3-W18-ESBL-02		0.000504249			0.000504249
Klebsiella sp. WP4-W18-ESBL-05		4.44926e-05			4.44926e-05
Klebsiella variicola	1.50841e-05	0.000574449	0.000745845	0.0105424	0.0118778
Klebsiella virus NJS2		0.00153321			0.00153321
Kluyvera ascorbata		4.77084e-05	0.000224696	6.92523e-05	0.000341657
Kluyvera intermedia		7.03823e-05	0.000195002	5.61055e-05	0.00032149
Kluyveromyces lactis			2.05408e-05		2.05408e-05
Kluyveromyces marxianus		1.02036e-05		5.54211e-05	6.56247e-05
Kocuria rhizophila			9.14612e-05		9.14612e-05
Komagataeibacter oboediens	1.0733e-05				1.0733e-05
Komagataeibacter xylinus	1.89292e-05				1.89292e-05
Kosakonia arachidis		6.78797e-05		1.12405e-05	7.91202e-05
Kosakonia cowanii		7.90979e-05	0.000242067	4.26105e-05	0.000363776
Kosakonia oryzae		0.000127955			0.000127955
Kosakonia pseudosacchari		2.18128e-05	2.09874e-05		4.28002e-05
Kosakonia radicincitans		0.000145668	4.24213e-05	3.01121e-05	0.000218201
Kosakonia sacchari		4.927e-05	0.000190387	8.69809e-05	0.000326638
Kosakonia sp. CCTCC M2018092			7.59117e-06		7.59117e-06
Kosakonia sp. MUSA4		0.000203698			0.000203698
Kosakonia sp. SMBL-WEM22			2.09874e-05	1.26724e-05	3.36598e-05
Lachnoanaerobaculum umeaense		4.98862e-05		0.000164675	0.000214561
Lachnoclostridium phocaeense	0.000581576	0.000539489	0.000958489	0.00161855	0.00369811
Lachnoclostridium phytofermentans	9.67017e-05	9.64073e-05		0.000448344	0.000641453
Lachnoclostridium sp. YL32	0.000233096	0.00406542	0.00186889	0.00675937	0.0129268
Lachnospira eligens	0.00299861	0.00327055	0.000111695	0.00800292	0.0143838
Lacnuvirus LcNu		4.13121e-05	7.80749e-05		0.000119387
Lacrimispora saccharolytica	0.00017798	0.000238018		0.00049453	0.000910528
Lacrimispora sphenoides		0.000154462		0.000415386	0.000569848
Lacticaseibacillus casei		0.000415952	0.000219481	3.30623e-05	0.000668494
Lacticaseibacillus chiayiensis			4.36002e-05		4.36002e-05
Lacticaseibacillus manihotivorans		5.2562e-05	4.2077e-05	2.45814e-06	9.70972e-05
Lacticaseibacillus paracasei	0.000178337	0.00700066	0.00969881	0.00091178	0.0177896
Lacticaseibacillus rhamnosus		0.0175594	0.0234564	0.00498623	0.046002
Lacticaseibacillus zeae		0.000150177	0.000162233	9.20599e-06	0.000321617
Lactiplantibacillus argentoratensis			1.52094e-05		1.52094e-05
Lactiplantibacillus paraplantarum			5.88096e-05		5.88096e-05
Lactiplantibacillus pentosus	0.000431327	1.36826e-05	9.79373e-05		0.000542947
Lactiplantibacillus plantarum		0.000330523	0.00141074	9.3121e-05	0.00183439
Lactobacillus acetotolerans		0.000125655	0.000578408		0.000704062
Lactobacillus acidophilus	0.000204685	0.000132886	0.00317753		0.0035151
Lactobacillus amylolyticus		0.000119299	0.00276759	1.12947e-05	0.00289819
Lactobacillus amylovorus	7.98118e-05	0.044278	0.118764	0.00864719	0.171769
Lactobacillus apis		0.000672105	0.000292362		0.000964466
Lactobacillus crispatus	2.64803e-05	0.000400489	0.00476583	9.30368e-05	0.00528584
Lactobacillus delbrueckii	4.37247e-05	0.000745026	0.00402904	0.00190002	0.00671781
Lactobacillus gasseri		0.00439378	0.00529294	0.00197075	0.0116575
Lactobacillus helsingborgensis		5.81489e-06			5.81489e-06
Lactobacillus helveticus	9.36701e-06	0.000249297	0.00667655	0.000157833	0.00709304
Lactobacillus iners		5.3525e-05	0.000179989	1.96336e-05	0.000253148
Lactobacillus intestinalis		6.02591e-05	0.00273794	1.13075e-05	0.0028095
Lactobacillus jensenii		6.95843e-05	0.000763129		0.000832713
Lactobacillus johnsonii	4.28607e-06	0.000501228	0.0723749	0.00077615	0.0736566
Lactobacillus kefiranofaciens		0.00068468	0.00120865	6.0871e-06	0.00189942
Lactobacillus kullabergensis		4.61425e-05	4.7619e-05		9.37614e-05
Lactobacillus panisapium		0.01286	0.00187005	0.00320111	0.0179311
Lactobacillus paragasseri		0.00374084	0.00365995	0.000806338	0.00820713
Lactobacillus phage KC5a				1.72856e-05	1.72856e-05
Lactobacillus phage phiAQ113			0.000171025		0.000171025
Lactobacillus sp. 3B(2020)			0.000103635	2.29833e-05	0.000126618
Lactobacillus sp. JM1		9.62146e-05	0.00123561	1.15712e-05	0.00134339
Lactobacillus taiwanensis		0.00023237	0.00112713	6.53435e-05	0.00142484
Lactobacillus terrae				2.58062e-05	2.58062e-05
Lactobacillus ultunensis		0.000328333	0.00135091	4.6838e-06	0.00168393
Lactococcus allomyrinae	8.36368e-06				8.36368e-06
Lactococcus carnosus				0.00088756	0.00088756
Lactococcus cremoris	8.31443e-05	0.00284357	0.00367911	0.00143831	0.00804414
Lactococcus garvieae	3.37415e-05	0.000151003	3.1033e-05	7.36672e-05	0.000289445
Lactococcus lactis	0.000289839	0.00390092	0.0101865	0.00172831	0.0161056
Lactococcus petauri		6.24113e-06	7.35387e-06		1.3595e-05
Lactococcus phage P335		4.57683e-05			4.57683e-05
Lactococcus phage Tuc2009			9.80516e-06		9.80516e-06
Lactococcus piscium			6.64809e-05	0.000257773	0.000324254
Lactococcus protaetiae		0.000225175			0.000225175
Lactococcus raffinolactis		8.22579e-05	6.1887e-05	0.00048313	0.000627275
Lactococcus sp. LG606				2.11075e-05	2.11075e-05
Lactococcus taiwanensis		1.43546e-05			1.43546e-05
Lambdavirus lvO276		9.76902e-06			9.76902e-06
Lancefieldella parvula	2.12946e-05	5.40866e-05	4.88064e-06	0.000125414	0.000205676
Laribacter hongkongensis				5.68747e-06	5.68747e-06
Larmunavirus Lrm1		0.000172704	7.90888e-05		0.000251793
Latilactobacillus curvatus		0.000147285	0.000113682	6.28297e-05	0.000323797
Latilactobacillus sakei	3.00135e-05	0.00069591	0.00138628	0.000343235	0.00245544
Lautropia mirabilis	9.26665e-06	0.000545532		0.00154943	0.00210423
Lawsonia intracellularis	1.42735e-05			3.74412e-05	5.17147e-05
Leadbettera azotonutricia			0.000117402		0.000117402
Leclercia adecarboxylata		9.21948e-05	0.000447052	0.000245865	0.000785111
Leclercia pneumoniae		3.96694e-05	0.000122983		0.000162652
Leclercia sp. 119287		2.47181e-05			2.47181e-05
Leclercia sp. 29361		2.96617e-05		9.04388e-05	0.000120101
Leclercia sp. J807		2.47181e-05			2.47181e-05
Leishmania mexicana			1.42893e-05		1.42893e-05
Lelliottia amnigena		0.000161078	0.000578105	0.000132154	0.000871336
Lentibacillus sp. CBA3610			3.64094e-05	3.83583e-06	4.02452e-05
Lentilactobacillus buchneri			2.63629e-05		2.63629e-05
Lentilactobacillus hilgardii			4.28678e-05	9.7936e-06	5.26614e-05
Lentilactobacillus kefiri			4.46142e-05		4.46142e-05
Lentilactobacillus parabuchneri			5.27259e-05	1.25168e-05	6.52427e-05
Leptospira interrogans		7.82046e-06			7.82046e-06
Leptotrichia sp. oral taxon 218		2.05904e-05		2.90323e-05	4.96228e-05
Leptotrichia wadei				1.81875e-05	1.81875e-05
Leuconostoc carnosum	0.000128121	0.000134756		2.43707e-05	0.000287248
Leuconostoc citreum		6.70325e-06		2.19001e-05	2.86033e-05
Leuconostoc falkenbergense				5.71451e-05	5.71451e-05
Leuconostoc gelidum		2.21166e-05		0.000550148	0.000572265
Leuconostoc kimchii				1.29031e-05	1.29031e-05
Leuconostoc lactis			8.7445e-06	0.000417201	0.000425945
Leuconostoc mesenteroides		0.000358128	8.41427e-05	0.000248222	0.000690492
Leuconostoc pseudomesenteroides		1.74447e-05	6.07294e-05	0.000281037	0.000359212
Levilactobacillus brevis		0.000116747	0.00112126	3.67982e-05	0.00127481
Levilactobacillus suantsaii		1.6643e-06	1.93192e-05		2.09836e-05
Ligilactobacillus agilis	1.16206e-05	1.27898e-05	5.58102e-05	3.78364e-05	0.000118057
Ligilactobacillus animalis				6.84415e-05	6.84415e-05
Ligilactobacillus murinus			8.85101e-05	4.58671e-05	0.000134377
Ligilactobacillus ruminis	0.000198912	5.94273e-05	0.0010526	0.000479296	0.00179023
Ligilactobacillus saerimneri		2.05243e-06	6.93187e-06	2.45268e-05	3.35111e-05
Ligilactobacillus salivarius	6.35354e-05	0.000909958	0.0547463	0.00211211	0.0578319
Limdunavirus Lmd1				5.4624e-06	5.4624e-06
Limdunavirus LN03		6.6195e-06			6.6195e-06
Limnochorda pilosa				1.43914e-05	1.43914e-05
Limosilactobacillus fermentum		0.000369073	0.00385162	0.000801365	0.00502205
Limosilactobacillus frumenti		8.2097e-06	9.15555e-05		9.97652e-05
Limosilactobacillus gastricus			0.000346317	4.09703e-05	0.000387287
Limosilactobacillus mucosae	0.000313137	0.00079337	2.36608e-05	0.0001377	0.00126787
Limosilactobacillus oris		0.000233888	5.7761e-05	0.000351299	0.000642948
Limosilactobacillus panis			3.17043e-05	7.20225e-05	0.000103727
Limosilactobacillus pontis		0.000129705		0.000918588	0.00104829
Limosilactobacillus reuteri		3.95328e-05	0.00156867	0.000270266	0.00187847
Limosilactobacillus vaginalis		5.26395e-05	0.000488177	0.000425081	0.000965897
Liquorilactobacillus hordei			2.94048e-05		2.94048e-05
Liquorilactobacillus nagelii		6.49935e-06	0.000152094	5.99565e-06	0.000164589
Listeria innocua		2.86088e-05	2.9988e-05	2.19755e-05	8.05723e-05
Listeria monocytogenes			9.48357e-05	1.64948e-05	0.00011133
Lodderomyces elongisporus				1.81875e-05	1.81875e-05
Loigolactobacillus backii		1.38049e-05	7.41228e-05	6.74511e-06	9.46728e-05
Loigolactobacillus bifermentans			8.11167e-06		8.11167e-06
Loigolactobacillus coryniformis		2.08663e-05	7.30051e-05		9.38714e-05
Longicatena caecimuris	0.000234017	0.000174076	6.07294e-05	0.0015053	0.00197412
Lughvirus lugh	1.30118e-05	1.40078e-05			2.70197e-05
Lysobacter sp. TY2-98		1.06974e-05			1.06974e-05
Macrococcus armenti			1.06223e-05		1.06223e-05
Macrococcus canis			1.08499e-05		1.08499e-05
Mageeibacillus indolicus	2.31478e-05	8.3036e-05	0.0003153	1.85019e-05	0.000439986
Mahella australiensis				2.26357e-05	2.26357e-05
Mahlunavirus rarus	5.67202e-05	6.68589e-06			6.34061e-05
Malassezia restricta		7.08207e-05	0.0063599	0.000233568	0.00666428
Mammaliicoccus sciuri			8.71005e-05	3.02317e-05	0.000117332
Marasmius oreades				3.58785e-05	3.58785e-05
Marinilactibacillus sp. 15R			2.11049e-06		2.11049e-06
Mariniplasma anaerobium		2.56958e-05	0.00131445	0.000239173	0.00157932
Marinobacter sp. CP1				2.15052e-05	2.15052e-05
Marvinbryantia formatexigens	0.000902522	0.000490503	0.000457116	0.000508323	0.00235846
Massilistercora timonensis	0.000364109	0.000681541	0.000755189	0.00115797	0.00295881
Megalodesulfovibrio gigas		4.94756e-05			4.94756e-05
Megamonas funiformis		2.00577e-05	0.000123835	0.00433717	0.00448106
Megasphaera elsdenii	0.000106739	0.021235	4.95573e-05		0.0213913
Megasphaera hexanoica	7.47409e-05	1.36127e-05		1.98957e-05	0.000108249
Megasphaera massiliensis		0.000963172		0.000103225	0.0010664
Megasphaera stantonii	6.36296e-05	0.000193131	0.000417944	7.27609e-05	0.000747465
Mesomycoplasma ovipneumoniae				8.38626e-06	8.38626e-06
Mesorhizobium ciceri	2.48219e-06				2.48219e-06
Mesorhizobium sp. M1D.F.Ca.ET.043.01.1.1	2.73107e-05				2.73107e-05
Metamycoplasma hominis		4.13121e-05	0.000164376		0.000205688
Methanobrevibacter smithii	0.000115326	0.000725669	0.000187743	4.94571e-05	0.0010782
Methanobrevibacter sp. TLL-48-HuF1		1.29562e-05			1.29562e-05
Methanosphaera stadtmanae		0.000207956			0.000207956
Methylibium sp. Pch-M	3.51207e-06				3.51207e-06
Methylomusa anaerophila				4.89442e-05	4.89442e-05
Micavibrio aeruginosavorus	2.5569e-05				2.5569e-05
Microbacterium foliorum				2.0101e-05	2.0101e-05
Microbacterium oxydans				0.000223623	0.000223623
Microbacterium sp. PAMC22086				2.51262e-05	2.51262e-05
Microbacterium sp. SSW1-36				2.51262e-05	2.51262e-05
Microbacterium sp. SSW1-51				2.0101e-05	2.0101e-05
Microbacterium sp. TPU 3598				0.000261312	0.000261312
Microbacterium sp. Y-01				7.03533e-05	7.03533e-05
Micrococcus luteus			0.00561167	0.0002125	0.00582417
Micropruina glycogenica	6.92514e-06				6.92514e-06
Microvirgula aerodenitrificans				3.51231e-05	3.51231e-05
Miniphocaeibacter halophilus		1.98551e-05			1.98551e-05
Moellerella wisconsensis			5.71968e-06	0.000555289	0.000561009
Mogibacterium diversum	2.23087e-05	0.000271108		6.74515e-05	0.000360868
Mogibacterium pumilum		3.30918e-05		6.80019e-05	0.000101094
Moineauvirus Abc2				6.92346e-05	6.92346e-05
Moineauvirus DT1				6.8444e-05	6.8444e-05
Moineauvirus mv7201				0.000662025	0.000662025
Moineauvirus Sfi19				0.000358658	0.000358658
Monoglobus pectinilyticus	0.000311189	0.000240217	0.000866989	0.000144431	0.00156283
Moraxella osloensis	6.85772e-06				6.85772e-06
Morganella morganii		0.00362677	0.00206733	0.000853988	0.00654809
Morococcus cerebrosus				1.51332e-05	1.51332e-05
Murdochiella vaginalis	3.82339e-05	4.72198e-05	7.10432e-05	3.65607e-05	0.000193058
Muribaculum gordoncarteri	0.00102384	0.000132436	7.84458e-05	5.99428e-05	0.00129467
Muribaculum intestinale	6.86022e-05	6.0841e-05	2.08971e-05	4.75916e-05	0.000197932
Mushuvirus mushu				5.58599e-06	5.58599e-06
Mycena indigotica				6.00395e-05	6.00395e-05
Mycobacterium senegalense		4.72563e-06			4.72563e-06
Mycobacteroides abscessus		1.40318e-05			1.40318e-05
Mycoplasma gallisepticum	3.1304e-05				3.1304e-05
Mycoplasma sp. (ex Biomphalaria glabrata)				1.0878e-05	1.0878e-05
Mycoplasmopsis gallinacea				2.52912e-06	2.52912e-06
Myroides odoratimimus		5.33631e-05		9.14337e-05	0.000144797
Naumovozyma castellii				3.8386e-05	3.8386e-05
Naumovozyma dairenensis		6.61836e-06		9.69869e-05	0.000103605
Neisseria arctica		8.78898e-07			8.78898e-07
Neisseria cinerea				5.45625e-06	5.45625e-06
Neisseria dentiae	2.17456e-05		2.12445e-05		4.29901e-05
Neisseria flavescens				4.77504e-05	4.77504e-05
Neisseria gonorrhoeae	6.56303e-06				6.56303e-06
Neisseria meningitidis			1.1754e-05	2.72813e-05	3.90353e-05
Neisseria mucosa		3.21662e-05		7.97538e-05	0.00011192
Neisseria sicca		2.8198e-05		7.88743e-05	0.000107072
Neisseria subflava		7.77395e-06		4.2932e-05	5.0706e-05
Neurospora crassa				2.30921e-05	2.30921e-05
Niveibacterium microcysteis				2.32259e-05	2.32259e-05
Nocardia nova		1.4852e-05			1.4852e-05
Nocardioides sp. S-1144			2.74928e-05		2.74928e-05
Not enough reads	0.00130666	0.0144928	0.0330097	0.0255085	0.0743177
Not validated	0.232217	0.185603	0.200934	0.209632	0.828386
Novemvirus T5282H		0.000187857		0.00030998	0.000497837
Novisyntrophococcus fermenticellae	0.00025254	0.000249147	9.66701e-05	0.000372394	0.00097075
Oceanidesulfovibrio marinus	3.24989e-05			1.24584e-05	4.49573e-05
Oceanobacillus iheyensis	6.80165e-06				6.80165e-06
Oceanobacillus kimchii			1.21675e-05		1.21675e-05
Octadecabacter arcticus	1.89263e-05				1.89263e-05
Odoribacter splanchnicus	0.00805239	0.00126006	0.000193658	0.000888522	0.0103946
Oengusvirus oengus	5.50001e-05	6.55998e-05			0.0001206
Oenococcus kitaharae		3.60128e-06			3.60128e-06
Oenococcus oeni			1.92652e-05		1.92652e-05
Ogataea philodendri			2.54528e-05		2.54528e-05
Oleidesulfovibrio alaskensis		4.41268e-05		1.78571e-05	6.19839e-05
Olivibacter sp. SDN3				3.28979e-05	3.28979e-05
Olsenella sp. oral taxon 807	3.68509e-05	9.02882e-05			0.000127139
Olsenella timonensis	0.000349323	0.00012979		2.77682e-05	0.000506881
Olsenella uli	6.79737e-05	3.48415e-05	7.81343e-06	4.12225e-05	0.000151851
Oricola thermophila				1.71913e-05	1.71913e-05
Ornithobacterium rhinotracheale	0.000263941	0.000128989		3.42497e-05	0.000427181
Oscillatoria acuminata				7.49698e-06	7.49698e-06
Oscillibacter sp. NSJ-62	0.000754987	0.000953858	0.000159935	0.00138125	0.00325003
Ottowia sp. oral taxon 894				9.45799e-06	9.45799e-06
Oxalobacter formigenes	2.533e-05	0.000102129		1.53896e-05	0.000142849
Paenibacillus albicereus		3.52292e-05			3.52292e-05
Paenibacillus barcinonensis		9.20838e-06		1.55783e-05	2.47867e-05
Paenibacillus dendritiformis	3.39554e-05				3.39554e-05
Paenibacillus guangzhouensis		4.25306e-05			4.25306e-05
Paenibacillus jilunlii	9.46316e-06				9.46316e-06
Paenibacillus lutimineralis				7.08538e-05	7.08538e-05
Paenibacillus sp. FSL P4-0081		4.02195e-05			4.02195e-05
Paenibacillus sp. URB8-2		2.67435e-05			2.67435e-05
Paeniclostridium sordellii	9.17186e-05	5.85768e-05		7.80253e-05	0.000228321
Pantoea agglomerans		2.27966e-05		4.34807e-05	6.62773e-05
Pantoea ananatis				8.88505e-05	8.88505e-05
Pantoea sp. SO10			0.000164376		0.000164376
Parabacteroides distasonis	0.0151808	0.0266011	0.00747271	0.0357649	0.0850195
Parabacteroides faecis	0.000249556	0.000647097	0.000365415	0.000348094	0.00161016
Parabacteroides goldsteinii	0.00321724	0.000866125	0.000515562	0.000716921	0.00531585
Parabacteroides johnsonii	0.000564246	0.0108944	0.00572932	0.00482174	0.0220097
Parabacteroides merdae	0.0113493	0.0153798	0.0082596	0.00898797	0.0439766
Parabacteroides sp. CT06	9.56826e-05	0.000267732	0.000174074	0.000188211	0.000725699
Paraburkholderia acidiphila		7.56514e-06			7.56514e-06
Paraburkholderia acidisoli	1.43928e-05				1.43928e-05
Paraburkholderia aromaticivorans			1.14394e-05		1.14394e-05
Paraburkholderia megapolitana	5.52284e-06	2.43162e-05			2.9839e-05
Paraburkholderia sp. SOS3		4.39449e-06	2.85984e-05		3.29929e-05
Paracholeplasma brassicae		7.03841e-05			7.03841e-05
Paraclostridium bifermentans	6.51788e-05	4.17181e-05		6.92922e-05	0.000176189
Paracoccidioides lutzii			2.67924e-06		2.67924e-06
Paracoccus yeei				0.000840846	0.000840846
Parafannyhessea umbonata	6.89396e-05	1.98847e-05			8.88243e-05
Paraprevotella xylaniphila	0.00407969	0.00171478	0.000385143	0.00291009	0.0090897
Parascardovia denticolens	8.87171e-06	1.72997e-05		3.14042e-05	5.75757e-05
Parolsenella catena	6.33574e-05	0.000537567		3.45072e-05	0.000635431
Parolsenella massiliensis	6.35109e-05	5.36619e-05		0.000110998	0.000228171
Parvicella tangerina				6.25841e-06	6.25841e-06
Parvimonas micra		2.35394e-05	0.000123835		0.000147375
Pasteurella multocida		1.10595e-05			1.10595e-05
Paucilactobacillus nenjiangensis			3.28193e-05		3.28193e-05
Paucilactobacillus oligofermentans	1.02754e-05				1.02754e-05
Pauljensenia hongkongensis	5.72812e-06	6.1291e-05	6.53678e-06	0.000167785	0.000241341
Pectinatus frisingensis				0.000255597	0.000255597
Pectobacterium brasiliense				1.03242e-05	1.03242e-05
Pectobacterium parmentieri				4.42465e-06	4.42465e-06
Pectobacterium polonicum		3.60333e-05			3.60333e-05
Pectobacterium versatile				2.5073e-05	2.5073e-05
Pediococcus acidilactici	5.91906e-06	0.0131181	0.0176582	0.00293161	0.0337138
Pediococcus claussenii			2.5349e-05		2.5349e-05
Pediococcus damnosus			8.11366e-05		8.11366e-05
Pediococcus pentosaceus	3.28253e-05	0.00105645	0.0149631	0.000234482	0.0162869
Pelosinus fermentans		2.07278e-05			2.07278e-05
Penicillium oxalicum				7.275e-06	7.275e-06
Penicillium roqueforti				0.000178601	0.000178601
Peptacetobacter hiranonis	8.93769e-05	5.67196e-05	0.000158059	0.000141522	0.000445678
Peptoclostridium acidaminophilum				2.77881e-05	2.77881e-05
Peptoniphilus ivorii		1.03072e-05			1.03072e-05
Peptoniphilus sp. SAHP1		4.72563e-05			4.72563e-05
Peribacillus asahii			6.41498e-05		6.41498e-05
Peribacillus muralis				6.5394e-06	6.5394e-06
Peribacillus psychrosaccharolyticus				1.46169e-05	1.46169e-05
Periweissella cryptocerci			2.77275e-05		2.77275e-05
Petrimonas mucosa		0.000155379		0.000166081	0.000321459
Petrocella atlantisensis	4.28607e-06	3.44839e-05		5.75419e-05	9.63118e-05
Phascolarctobacterium faecium	3.92243e-05	0.0060251		7.5461e-05	0.00613978
Phascolarctobacterium sp. Marseille-Q4147	4.45406e-05	6.69402e-05		0.000142222	0.000253702
Phascolarctobacterium succinatutens	6.57823e-05	6.58048e-05	0.000232191	5.90303e-05	0.000422808
Phocaeicola coprophilus	0.0131773	0.00410722	0.000404528	0.000644966	0.018334
Phocaeicola dorei	0.0567826	0.0404358	0.0279414	0.0559054	0.181065
Phocaeicola salanitronis	0.00942104	0.00174079	0.000282622	0.000460652	0.0119051
Phocaeicola vulgatus	0.0651546	0.0655893	0.0127247	0.0321351	0.175604
Phytobacter diazotrophicus				4.77749e-05	4.77749e-05
Phytobacter sp. SCO41				2.98106e-05	2.98106e-05
Phytobacter ursingii		6.90256e-05	0.000241355	4.74651e-05	0.000357845
Pichia kudriavzevii			0.00103683	3.26294e-05	0.00106946
Pigmentiphaga sp. H8	4.15063e-06				4.15063e-06
Planococcus massiliensis			0.000139315		0.000139315
Planococcus sp. MB-3u-03			3.57515e-05		3.57515e-05
Plasmodium knowlesi		4.84574e-06			4.84574e-06
Plasmodium vivax				4.99638e-06	4.99638e-06
Plesiomonas shigelloides				1.99855e-06	1.99855e-06
Pluralibacter gergoviae		4.20946e-05	3.84024e-05	9.38802e-05	0.000174377
Porphyromonas asaccharolytica	9.78314e-06	7.11374e-05		7.82863e-05	0.000159207
Porphyromonas crevioricanis	2.75939e-05	1.39867e-05			4.15805e-05
Porphyromonas endodontalis		4.8017e-06			4.8017e-06
Porphyromonas gingivalis	0.000194515	5.27197e-05	6.09783e-05	5.55951e-05	0.000363808
Porphyromonas somerae	0.000183865	0.00018616	3.83827e-05	0.000107479	0.000515887
Porphyromonas sp. oral taxon 275			7.7397e-05	1.43115e-05	9.17085e-05
Prevotella bryantii	0.00174346	0.00011228		0.000185014	0.00204075
Prevotella buccalis	0.000130783	0.000270749	8.73278e-05	0.000156895	0.000645755
Prevotella copri	0.127825	0.000480698	7.69639e-05	0.00525319	0.133636
Prevotella dentalis	0.000791286	0.000760854		2.68169e-05	0.00157896
Prevotella denticola	0.000239503	0.000259068		5.63461e-05	0.000554917
Prevotella enoeca		0.000143022	4.5052e-06	1.13041e-05	0.000158831
Prevotella fusca	4.17558e-05	7.49349e-05		0.000238344	0.000355035
Prevotella histicola	9.2975e-05	4.5995e-06		9.60179e-05	0.000193592
Prevotella intermedia	0.000167662	0.000108123	3.40019e-05	9.55649e-05	0.000405351
Prevotella jejuni	0.000388689	2.27799e-05	2.46773e-05	4.54206e-05	0.000481567
Prevotella melaninogenica	0.000534377	0.000585349	0.00104999	0.000297483	0.00246719
Prevotella multiformis	0.000216897				0.000216897
Prevotella nigrescens	0.000264459	0.00012084		3.12484e-05	0.000416548
Prevotella oris		7.15326e-05		1.93252e-05	9.08578e-05
Prevotella scopos	0.000174297	8.47941e-05	1.24431e-05	2.65254e-05	0.00029806
Prevotella sp. E13-17	0.000285693	0.000200788			0.000486481
Prevotella sp. E13-3	4.1075e-05	3.072e-05	2.70634e-05	2.3511e-05	0.000122369
Prevotella sp. E2-25	7.00818e-05				7.00818e-05
Prevotella sp. E2-28	0.000209041			0.000216124	0.000425165
Prevotella sp. E9-3				6.51498e-06	6.51498e-06
Prevotella sp. oral taxon 299	2.93324e-05	4.81384e-05		0.000120775	0.000198246
Prevotella sp. oral taxon 475	0.000204918	0.000268773			0.000473691
Prevotella sp. Rep29	0.000328485	0.00194925		3.05234e-05	0.00230826
Prevotella veroralis	4.4447e-05	0.00068325		0.000540721	0.00126842
Priestia aryabhattai		8.32151e-06			8.32151e-06
Priestia koreensis		1.42907e-05			1.42907e-05
Priestia megaterium			1.98915e-05		1.98915e-05
Propionibacterium acidifaciens	7.47035e-06	4.26122e-05	7.46596e-05	0.000137605	0.000262347
Propionibacterium freudenreichii	1.74442e-05	0.000148529	0.00401651	0.000232065	0.00441454
Proteus columbae				6.89626e-05	6.89626e-05
Proteus hauseri				0.000107556	0.000107556
Proteus mirabilis		9.49935e-06	0.000310246	0.0010696	0.00138935
Proteus penneri				0.00018064	0.00018064
Proteus sp. NMG38-2				0.000102196	0.000102196
Proteus sp. ZN5			0.00179051	0.000376759	0.00216727
Proteus terrae			6.53678e-06	0.000732424	0.000738961
Proteus vulgaris		0.0208755	0.0548739	0.0260203	0.10177
Providencia alcalifaciens		0.018185	0.033117	0.0211142	0.0724162
Providencia heimbachae				0.000110555	0.000110555
Providencia rettgeri		0.00527536	0.00540416	0.00518581	0.0158653
Providencia rustigianii				0.000359305	0.000359305
Providencia sneebia				5.77903e-05	5.77903e-05
Providencia sp. R33		0.00288036	0.0047921	0.00512142	0.0127939
Providencia stuartii			0.000330615	9.29669e-05	0.000423582
Providencia vermicola				9.54795e-05	9.54795e-05
Pseudescherichia vulneris		6.4267e-05	4.68867e-05	1.44256e-05	0.000125579
Pseudobutyrivibrio xylanivorans	0.000353585	0.00032103	2.23071e-05	0.000601279	0.0012982
Pseudocitrobacter corydidari		0.000111753	0.000184245	4.23671e-05	0.000338365
Pseudoclostridium thermosuccinogenes				6.12746e-05	6.12746e-05
Pseudodesulfovibrio cashew	2.2475e-05	2.54064e-05			4.78814e-05
Pseudodesulfovibrio indicus	8.57215e-06				8.57215e-06
Pseudodesulfovibrio profundus	1.09044e-05				1.09044e-05
Pseudodesulfovibrio tunisiensis	3.70391e-05			1.91029e-05	5.61421e-05
Pseudogymnoascus destructans				7.85132e-05	7.85132e-05
Pseudoleptotrichia goodfellowii				1.64369e-05	1.64369e-05
Pseudomonas aeruginosa	0.00153377	0.00075207	0.0214897	0.00109489	0.0248704
Pseudomonas alcaligenes				5.42187e-05	5.42187e-05
Pseudomonas antarctica				1.20038e-05	1.20038e-05
Pseudomonas fragi	5.15531e-06			0.000146029	0.000151185
Pseudomonas knackmussii				1.03855e-05	1.03855e-05
Pseudoprevotella muciniphila	2.26441e-05	4.41296e-05		7.95428e-05	0.000146316
Pseudoxanthomonas suwonensis				1.25631e-05	1.25631e-05
Psychrobacter sanguinis			1.0717e-05		1.0717e-05
Psychrobacter sp. 28M-43			2.67924e-06		2.67924e-06
Psychrobacter sp. DAB_AL43B			6.25155e-06		6.25155e-06
Puccinia striiformis		3.54103e-05			3.54103e-05
Pusillibacter faecalis	0.00116644	0.00125705	5.21033e-05	0.00104551	0.0035211
Pyramidobacter piscolens	7.83668e-05	1.32047e-05		0.00156809	0.00165966
Qiania dongpingensis	0.000178865	0.000258119	0.000392718	0.00030876	0.00113846
Ralstonia solanacearum		2.99558e-05			2.99558e-05
Raoultella ornithinolytica		7.46404e-05	0.000330393	0.000174418	0.000579452
Raoultella planticola		4.70584e-05	0.000197371	0.000134812	0.000379241
Raoultella sp. HC6				7.61407e-05	7.61407e-05
Raoultella sp. XY-1		3.02334e-05			3.02334e-05
Raoultella terrigena		3.28056e-05		0.000217053	0.000249859
Raoultibacter timonensis	2.44249e-05	4.73247e-05		4.21879e-05	0.000113937
Rhizobacter sp. AJA081-3	2.02504e-05				2.02504e-05
Rhizobium leguminosarum	4.0225e-05				4.0225e-05
Rhizobium sp. AB2/73	3.55674e-05				3.55674e-05
Rhodocaloribacter litoris	1.37154e-05				1.37154e-05
Riemerella anatipestifer	5.05169e-05	7.49488e-05	5.68674e-05	6.91346e-05	0.000251468
Romboutsia hominis	6.29212e-05	6.37041e-05		9.60786e-05	0.000222704
Romboutsia ilealis	0.000610724	0.000377632	0.0012111	0.000573712	0.00277317
Romboutsia sp. CE17	6.33193e-05	0.00021031		0.000146184	0.000419813
Roseburia hominis	0.00545594	0.00317496	0.000511239	0.0187545	0.0278967
Roseburia intestinalis	0.0119799	0.0109601	0.00447447	0.0530885	0.080503
Roseburia sp. NSJ-69	0.00124222	0.001601	7.28621e-05	0.00457138	0.00748747
Rothia aeria		1.1404e-05		3.5738e-05	4.71421e-05
Rothia dentocariosa		0.000104171	0.000481915	0.000248861	0.000834948
Rothia mucilaginosa	9.4276e-05	0.00540956	0.00134795	0.0118938	0.0187456
Rubrivivax gelatinosus	1.50623e-05				1.50623e-05
Ruminiclostridium herbifermentans		8.5479e-06		5.44783e-05	6.30262e-05
Ruminococcus albus	0.000552133	7.21502e-05		0.000211623	0.000835906
Ruminococcus bicirculans	0.00827498	0.00143322	0.000357942	0.0153297	0.0253958
Ruminococcus bovis	0.000684323	0.000491403		0.000347377	0.0015231
Ruminococcus champanellensis	0.000734619	0.00015515		2.5767e-05	0.000915536
Ruminococcus gauvreauii	0.000173082	0.000296297	2.33017e-05	0.00021223	0.00070491
Ruminococcus sp. FMBCY1	0.00256119	0.00354256	2.57719e-05	0.00723907	0.0133686
Ruthenibacterium lactatiformans	0.00163393	0.00251993	0.00301599	0.00966722	0.0168371
Saccharomyces cerevisiae	0.00106163	0.00601036	0.0196618	0.0140992	0.040833
Saccharomyces eubayanus			0.000564592	0.000169693	0.000734285
Saccharomyces paradoxus		9.93199e-05	0.00133608	9.04517e-05	0.00152585
Salidesulfovibrio onnuriiensis	2.48521e-05	2.83538e-05			5.32058e-05
Salisediminibacterium selenitireducens			0.000123835		0.000123835
Salmonella bongori		9.75722e-05	0.000394509	8.18463e-05	0.000573927
Salmonella enterica	6.5842e-05	0.000773629	0.00450972	0.000571392	0.00592058
Salmonella sp.		0.000169959	0.000221127	0.000192351	0.000583437
Salmonella sp. JXY0409-18				7.34998e-07	7.34998e-07
Salmonella sp. SJTUF14152			4.91194e-06		4.91194e-06
Sarcina sp. JB2				9.58051e-05	9.58051e-05
Scandinavium goeteborgense	2.74807e-06	9.88724e-05		3.99109e-05	0.000141531
Scardovia inopinata		7.81178e-06		1.50665e-05	2.28783e-05
Schaalia cardiffensis		0.000129873	1.31815e-05		0.000143055
Schaalia meyeri	1.17337e-05	0.000106882	1.60754e-05	0.000159722	0.000294414
Schaalia odontolytica	0.000179703	0.00356368	0.00197619	0.00929989	0.0150195
Schaalia sp. 19OD2882	5.60607e-06			6.4658e-05	7.0264e-05
Schaalia sp. ZJ405			5.71968e-06		5.71968e-06
Schaalia turicensis		5.26193e-06	5.23966e-05	0.00012271	0.000180369
Schizophyllum commune			4.01886e-06		4.01886e-06
Schizosaccharomyces japonicus			2.2327e-06		2.2327e-06
Schleiferilactobacillus harbinensis		1.35933e-05	0.00106549	2.45814e-05	0.00110367
Sclerotinia sclerotiorum		4.8017e-06			4.8017e-06
Secundilactobacillus malefermentans			1.72373e-05		1.72373e-05
Secundilactobacillus paracollinoides			2.18804e-05		2.18804e-05
Selenomonas ruminantium		0.000268295		4.35059e-05	0.000311801
Selenomonas sp. oral taxon 126		8.64307e-05		0.000205347	0.000291778
Selenomonas sp. oral taxon 136	1.11748e-05	2.52089e-05		4.83144e-05	8.46982e-05
Selenomonas sp. oral taxon 478	4.15063e-06			9.46841e-05	9.88347e-05
Selenomonas sp. oral taxon 920		6.59153e-05		0.000434384	0.000500299
Selenomonas sputigena				7.17621e-05	7.17621e-05
Selenomonas timonae		5.40192e-05		0.000147483	0.000201502
Sellimonas intestinalis	0.000333982	0.00142389	0.000114003	0.00198498	0.00385685
Serpentinicella alkaliphila	4.61197e-05	1.48988e-05		2.76671e-05	8.86856e-05
Serratia fonticola				5.02524e-05	5.02524e-05
Serratia marcescens				2.81441e-05	2.81441e-05
Serratia plymuthica	1.36208e-05				1.36208e-05
Serratia proteamaculans				1.94432e-05	1.94432e-05
Serratia quinivorans	5.49613e-06			1.75883e-05	2.30845e-05
Serratia rubidaea				3.80677e-05	3.80677e-05
Serratia sp. JUb9				3.80677e-05	3.80677e-05
Serratia surfactantfaciens				1.96651e-05	1.96651e-05
Serratia symbiotica		4.44926e-05			4.44926e-05
Severe acute respiratory syndrome-related coronavirus			0.000129493	0.00771419	0.00784369
Shewanella chilikensis				3.96722e-06	3.96722e-06
Shigella boydii		0.000606737	0.00178825	0.000193041	0.00258803
Shigella dysenteriae		0.000553906	0.00238942	0.000233294	0.00317662
Shigella flexneri	4.36124e-05	0.000850036	0.00429111	0.000479543	0.0056643
Shigella sonnei		0.00019	0.00121644	0.000163574	0.00157002
Shigella sp. MO17			9.64526e-05		9.64526e-05
Shigella sp. PIB		1.56682e-05			1.56682e-05
Shimwellia blattae		4.2987e-05	0.000150437	6.42729e-05	0.000257697
Simiaoa sunii	0.0120014	0.00276124	0.000740512	0.00906134	0.0245645
Sinorhizobium sp. CCBAU 05631	3.38737e-06				3.38737e-06
Skunavirus A16		1.40415e-05	9.85589e-05	3.5035e-05	0.000147635
Skunavirus ASCC273		0.000250889	1.62233e-05	0.000128988	0.000396101
Skunavirus ASCC532		1.21623e-06			1.21623e-06
Skunavirus B1127		2.52089e-05	7.0314e-05	0.000107959	0.000203482
Skunavirus bIBBF12		3.60128e-06		4.42465e-06	8.02593e-06
Skunavirus bIL170		1.52029e-06	0.000128251	6.09238e-05	0.000190695
Skunavirus caseusJM1		0.000350559	7.72043e-05	0.000695309	0.00112307
Skunavirus CB13		0.000128446	3.4658e-05	9.09867e-05	0.00025409
Skunavirus CB14			1.09746e-05	2.65425e-05	3.7517e-05
Skunavirus CB19			1.09746e-05	1.39068e-05	2.48813e-05
Skunavirus CHPC129		0.000189085	8.44196e-05	0.000145663	0.000419167
Skunavirus CHPC361		2.98268e-05	2.8159e-05	6.83363e-05	0.000126322
Skunavirus CHPC362			8.11167e-06	1.01286e-05	1.82403e-05
Skunavirus CHPC52		6.68928e-06		7.25181e-05	7.92074e-05
Skunavirus CHPC781		3.03229e-05	0.000122408		0.000152731
Skunavirus CHPC958			3.25016e-05	9.09305e-06	4.15946e-05
Skunavirus CHPC959		2.01163e-05	1.81502e-05		3.82665e-05
Skunavirus CHPC964		2.04072e-05	2.1667e-05	2.75748e-05	6.96491e-05
Skunavirus CHPC965		2.19258e-05	0.000102434	3.68678e-05	0.000161227
Skunavirus E1127		8.02306e-06			8.02306e-06
Skunavirus F0139		3.55963e-05		2.7947e-05	6.35432e-05
Skunavirus fd13		4.5016e-05	5.27259e-05	5.74358e-05	0.000155178
Skunavirus i0139		4.21943e-05	9.57196e-05	0.000166988	0.000304902
Skunavirus JF1				2.03502e-05	2.03502e-05
Skunavirus jm2		2.12841e-06	1.18187e-05	0.000114706	0.000128654
Skunavirus jm3		7.35438e-06	9.12482e-05		9.86025e-05
Skunavirus L6		2.40085e-05	1.21357e-05	3.21731e-06	3.93616e-05
Skunavirus Lj	1.36602e-06	1.33566e-05		2.84497e-05	4.31723e-05
Skunavirus LP0903		2.02101e-06	1.01396e-05	1.20004e-05	2.4161e-05
Skunavirus LP1502a		3.90138e-05	6.4069e-05	0.000174261	0.000277343
Skunavirus LP8511			2.36375e-05	2.0589e-05	4.42265e-05
Skunavirus LP9207			3.37679e-06		3.37679e-06
Skunavirus LP9609				5.89954e-06	5.89954e-06
Skunavirus LP9908		9.60341e-06	1.89944e-05		2.85978e-05
Skunavirus M1127			5.0698e-06		5.0698e-06
Skunavirus MP1				1.69128e-05	1.69128e-05
Skunavirus MV10L		2.54064e-05			2.54064e-05
Skunavirus P008		9.0032e-06	0.000141407		0.00015041
Skunavirus P1532		2.3443e-05	2.4335e-05	3.47063e-05	8.24843e-05
Skunavirus p272		1.20043e-05		0.000317592	0.000329596
Skunavirus P4565		0.00124181	2.14794e-05	7.81655e-05	0.00134146
Skunavirus P475			3.96772e-05	1.87951e-05	5.84723e-05
Skunavirus P656		0.000764143	0.00455571	0.000714609	0.00603447
Skunavirus P680		2.40085e-05		0.000109363	0.000133371
Skunavirus R31		2.52089e-05	3.48323e-05	3.13697e-05	9.1411e-05
Skunavirus S0139		0.000490577	9.58362e-05	0.000351121	0.000937535
Skunavirus Sl4		4.57919e-05	5.10739e-05	4.42778e-05	0.000141144
Skunavirus sv05601		9.42335e-05	0.000117561	8.31091e-05	0.000294904
Skunavirus sv10W18				1.21854e-05	1.21854e-05
Skunavirus sv13W11L		3.01503e-05			3.01503e-05
Skunavirus sv15			1.11536e-05		1.11536e-05
Skunavirus sv16802		4.04757e-05	0.000150298	0.000233771	0.000424545
Skunavirus sv193				1.47065e-05	1.47065e-05
Skunavirus sv30804		3.36004e-06	0.00020128	8.06066e-05	0.000285246
Skunavirus sv340		0.000565261	1.99038e-05	0.000228687	0.000813852
Skunavirus sv37201		0.000526911	7.3881e-05	0.000286331	0.000887123
Skunavirus sv38503		1.27162e-05	6.08376e-06	2.01185e-05	3.89184e-05
Skunavirus sv38507		6.68589e-06	9.14612e-05	7.96243e-05	0.000177771
Skunavirus sv3R16S				8.84931e-06	8.84931e-06
Skunavirus sv42		4.14147e-05	6.65933e-05	0.000181632	0.00028964
Skunavirus sv44			6.33147e-06		6.33147e-06
Skunavirus sv512			2.36421e-05	5.63047e-05	7.99468e-05
Skunavirus sv51701		0.000540879	0.000330861	0.000333899	0.00120564
Skunavirus sv56003		1.56055e-05	7.7244e-05	0.000130485	0.000223334
Skunavirus sv56301		0.00197824	8.97256e-05	3.24765e-05	0.00210044
Skunavirus sv57001			0.000154849	1.34356e-05	0.000168285
Skunavirus sv62601			4.60087e-05		4.60087e-05
Skunavirus sv62605		6.36226e-05		7.99369e-05	0.000143559
Skunavirus sv63302		7.08251e-05	1.09082e-05	4.58001e-05	0.000127533
Skunavirus sv66901		0.000265789	8.20222e-05	0.00030728	0.000655092
Skunavirus sv7		1.92068e-05	4.34761e-05	0.000187448	0.000250131
Skunavirus sv712		1.26045e-05	1.3085e-05	7.37442e-06	3.30639e-05
Skunavirus sv79201		0.000770474	7.50844e-05	0.000113029	0.000958588
Skunavirus sv88605		0.000184866	0.000102716	0.000131688	0.00041927
Skunavirus sv8V08			5.0698e-06		5.0698e-06
Skunavirus sv936				0.000120146	0.000120146
Skunavirus sv96401		1.50053e-05	4.18085e-05	8.43662e-05	0.00014118
Skunavirus sv96403		1.74062e-05	3.24626e-05	2.45814e-06	5.23269e-05
Skunavirus sv96603		1.87954e-05	0.000108606	0.000413322	0.000540723
Slackia heliotrinireducens	8.71196e-06	3.15671e-05			4.0279e-05
Sneathiella sp. PHK-P5	2.5839e-05				2.5839e-05
Sodaliphilus pleomorphus	0.00047451	0.000218668	0.000265894	0.000131879	0.00109095
Solibaculum mannosilyticum	0.000235594	0.000603247	4.80555e-05	0.000634105	0.001521
Solidesulfovibrio carbinolicus	1.13185e-05				1.13185e-05
Solidesulfovibrio carbinoliphilus	1.43617e-05				1.43617e-05
Solidesulfovibrio magneticus				2.9093e-05	2.9093e-05
Sphaerotilus sulfidivorans	1.13804e-05				1.13804e-05
Sphingobacterium daejeonense	2.22577e-06	4.25681e-06		1.34085e-05	1.9891e-05
Sphingobacterium multivorum			2.91189e-05	7.69937e-05	0.000106113
Sphingobium sp. YG1				1.63635e-06	1.63635e-06
Sphingomonas sp. PAMC26645				2.0101e-05	2.0101e-05
Sphingopyxis granuli				7.03533e-05	7.03533e-05
Sporomusa termitida				7.33083e-05	7.33083e-05
Staphylococcus agnetis			2.07956e-05	0.000115461	0.000136256
Staphylococcus arlettae			2.74261e-05	4.98206e-05	7.72467e-05
Staphylococcus aureus	0.000181133	0.000543476	0.00084437	0.000979959	0.00254894
Staphylococcus capitis			0.000394173	0.000126757	0.000520931
Staphylococcus caprae		3.75443e-05	5.27425e-05	0.000309435	0.000399721
Staphylococcus carnosus	1.53776e-05		4.37847e-05	6.09908e-05	0.000120153
Staphylococcus cohnii			4.062e-05		4.062e-05
Staphylococcus condimenti			6.08376e-06		6.08376e-06
Staphylococcus debuckii			1.74804e-05		1.74804e-05
Staphylococcus delphini		1.88516e-05		0.000252382	0.000271234
Staphylococcus epidermidis		0.0028022	0.0241372	0.00267588	0.0296153
Staphylococcus equorum			7.77575e-05	5.73313e-05	0.000135089
Staphylococcus felis				8.31317e-05	8.31317e-05
Staphylococcus gallinarum				0.000107403	0.000107403
Staphylococcus haemolyticus		4.98226e-05	0.00169332	0.0362631	0.0380062
Staphylococcus hominis			0.00117195	0.0576686	0.0588405
Staphylococcus hyicus				4.09374e-05	4.09374e-05
Staphylococcus lugdunensis		1.81503e-05	7.59492e-05	0.0001466	0.0002407
Staphylococcus muscae			2.6522e-05	4.61843e-05	7.27062e-05
Staphylococcus nepalensis			1.59734e-05	0.000198136	0.00021411
Staphylococcus pasteuri			8.10728e-05	0.000101605	0.000182678
Staphylococcus phage IME-SA4				0.000434132	0.000434132
Staphylococcus phage SPbeta-like			3.61663e-05		3.61663e-05
Staphylococcus phage StB12				0.000701956	0.000701956
Staphylococcus phage StB27				0.000247424	0.000247424
Staphylococcus pseudintermedius		4.4149e-05	9.68131e-05	6.48423e-05	0.000205804
Staphylococcus pseudoxylosus				5.08027e-05	5.08027e-05
Staphylococcus saprophyticus			4.69764e-05	0.000344586	0.000391563
Staphylococcus schleiferi			5.42494e-06	9.23685e-05	9.77935e-05
Staphylococcus simulans	1.52936e-05		7.17298e-05	0.000392566	0.00047959
Staphylococcus sp. CDC25				4.21941e-06	4.21941e-06
Staphylococcus sp. HL28			2.38095e-05		2.38095e-05
Staphylococcus warneri			5.63592e-05	0.000134535	0.000190894
Staphylococcus xylosus			3.91802e-05	0.000203211	0.000242391
Stenotrophomonas acidaminiphila				9.29669e-05	9.29669e-05
Stenotrophomonas indicatrix				6.78407e-05	6.78407e-05
Stenotrophomonas maltophilia		0.0850285	0.114412	0.0829981	0.282439
Stenotrophomonas pavanii				0.000100505	0.000100505
Stenotrophomonas rhizophila				0.000341716	0.000341716
Stenotrophomonas sp. 169				0.000143219	0.000143219
Stenotrophomonas sp. 364				5.02524e-05	5.02524e-05
Stenotrophomonas sp. ASS1				0.000113068	0.000113068
Stenotrophomonas sp. DR822				6.03029e-05	6.03029e-05
Stenotrophomonas sp. ESTM1D_MKCIP4_1				0.000241211	0.000241211
Stenotrophomonas sp. G4				4.02019e-05	4.02019e-05
Stenotrophomonas sp. LM091				9.04543e-05	9.04543e-05
Stenotrophomonas sp. MYb57				2.51262e-05	2.51262e-05
Stenotrophomonas sp. NA06056				0.000188446	0.000188446
Stenotrophomonas sp. NY11291				4.52272e-05	4.52272e-05
Stenotrophomonas sp. Pemsol				0.00031659	0.00031659
Stenotrophomonas sp. pho				0.00026885	0.00026885
Stenotrophomonas sp. SAU14A_NAIMI4_5				0.000180909	0.000180909
Stenotrophomonas sp. SAU14A_NAIMI4_8				5.2765e-05	5.2765e-05
Stenotrophomonas sp. SI-NJAU-1				3.26641e-05	3.26641e-05
Stenotrophomonas sp. SXG-1				3.76893e-05	3.76893e-05
Stenotrophomonas sp. WZN-1			0.00313339	0.00210055	0.00523394
Stenotrophomonas sp. YAU14A_MKIMI4_1				2.51262e-05	2.51262e-05
Stenotrophomonas sp. YAU14D1_LEIMI4_1				8.79417e-05	8.79417e-05
Stenotrophomonas sp. ZAC14A_NAIMI4_1				9.29669e-05	9.29669e-05
Stenotrophomonas sp. ZAC14D2_NAIMI4_6				8.54291e-05	8.54291e-05
Stenotrophomonas sp. ZAC14D2_NAIMI4_7				0.00015327	0.00015327
Streptobacillus moniliformis	2.48592e-05			6.74957e-05	9.23549e-05
Streptococcus acidominimus	1.27161e-05	1.96367e-05	0.000469735	4.45359e-05	0.000546624
Streptococcus agalactiae		3.73506e-05	0.000217407	0.00021476	0.000469517
Streptococcus anginosus	1.14941e-05	0.000485479	6.90815e-05	0.000246371	0.000812425
Streptococcus australis	1.9868e-05	0.000140189	0.000367751	0.000308348	0.000836157
Streptococcus canis	2.77555e-05			0.000110935	0.000138691
Streptococcus constellatus			1.0717e-05	9.97145e-06	2.06884e-05
Streptococcus cristatus	2.06658e-05	0.000108122	9.91829e-05	0.000131251	0.000359222
Streptococcus dysgalactiae	4.36251e-06	1.82289e-05	6.9982e-05	7.94182e-05	0.000171992
Streptococcus equi		3.6487e-05	5.03847e-05	5.81498e-05	0.000145021
Streptococcus equinus		8.7884e-05	4.70441e-05	5.17798e-05	0.000186708
Streptococcus ferus		7.72608e-06	4.91194e-06	2.49819e-06	1.51362e-05
Streptococcus gallolyticus		2.27966e-05		2.05798e-05	4.33764e-05
Streptococcus gordonii	4.81997e-05	0.000147432	0.000257097	0.000264953	0.000717682
Streptococcus gwangjuense	3.82832e-06	0.000224411	0.000775648	0.000270666	0.00127455
Streptococcus halichoeri	2.07007e-06				2.07007e-06
Streptococcus himalayensis				6.00395e-05	6.00395e-05
Streptococcus ilei	1.77434e-05	0.000128357	0.000395733	0.000234628	0.000776461
Streptococcus infantarius			0.000152593	2.64418e-05	0.000179034
Streptococcus infantis		7.50919e-05	0.000205798	0.000743607	0.0010245
Streptococcus intermedius	6.43982e-06	3.22379e-05	6.09622e-05	5.54089e-05	0.000155049
Streptococcus koreensis	7.85628e-06	5.76549e-05	0.000180165	0.00019141	0.000437086
Streptococcus lactarius	1.56447e-05	8.03823e-05	0.00074885	0.000344501	0.00118938
Streptococcus lutetiensis	3.67697e-05	1.47562e-05	6.61761e-05	0.00011567	0.000233372
Streptococcus milleri		2.13034e-05		0.000127897	0.0001492
Streptococcus mitis	5.6772e-05	0.000771471	0.00192241	0.00134074	0.00409139
Streptococcus mutans		0.000206351	0.000174258	0.000196194	0.000576803
Streptococcus oralis	6.36012e-05	0.000408971	0.00120896	0.00237418	0.00405571
Streptococcus parasanguinis	4.30982e-05	0.00098922	0.00213383	0.00152784	0.00469398
Streptococcus parasuis		0.000213669	0.000152593	4.96288e-05	0.000415891
Streptococcus parauberis		2.95086e-05	2.85984e-05	1.06044e-05	6.87115e-05
Streptococcus pasteurianus		1.01757e-05	3.83448e-05	1.27635e-05	6.1284e-05
Streptococcus periodonticum		1.1404e-05		3.33815e-05	4.47856e-05
Streptococcus phage 5093				0.000738049	0.000738049
Streptococcus phage PH10				0.000494172	0.000494172
Streptococcus phage SpSL1				0.000120079	0.000120079
Streptococcus phage TP-778L				3.60113e-05	3.60113e-05
Streptococcus phage YMC-2011				2.14162e-05	2.14162e-05
Streptococcus pluranimalium				2.1055e-05	2.1055e-05
Streptococcus pneumoniae	4.66399e-05	0.000360057	0.000587285	0.000585298	0.00157928
Streptococcus porcinus	1.2861e-05	2.76819e-05		5.75965e-05	9.81394e-05
Streptococcus pseudopneumoniae		0.000720558	0.000122421	0.000310669	0.00115365
Streptococcus pseudoporcinus		1.67946e-05		1.17345e-05	2.85291e-05
Streptococcus pyogenes	9.65913e-06	5.58306e-05	0.000133888	5.21097e-05	0.000251487
Streptococcus ratti				4.61843e-05	4.61843e-05
Streptococcus respiraculi				2.52111e-06	2.52111e-06
Streptococcus rubneri		2.43212e-05	0.000177231	0.000112767	0.000314319
Streptococcus salivarius	0.00038115	0.00172656	0.00101297	0.00220374	0.00532442
Streptococcus sanguinis	4.15099e-05	0.000331899	0.000221782	0.000366582	0.000961773
Streptococcus sobrinus			8.11989e-05	2.07051e-05	0.000101904
Streptococcus sp. 116-D4		9.10905e-05	0.000247397	0.000344223	0.000682711
Streptococcus sp. 1643			8.98807e-06	0.000267763	0.000276751
Streptococcus sp. A12	2.80509e-05	0.000171963	0.000444426	0.000337707	0.000982147
Streptococcus sp. CNU G2				1.58076e-05	1.58076e-05
Streptococcus sp. CNU G3		1.56055e-05	4.34369e-05	1.11476e-05	7.01901e-05
Streptococcus sp. FDAARGOS_192	1.02866e-05	0.000121648	5.34762e-05	0.000141009	0.00032642
Streptococcus sp. FDAARGOS_522		7.82046e-06	9.36798e-06	3.42995e-06	2.06184e-05
Streptococcus sp. HSISM1	3.77204e-05	0.000477662	0.00282371	0.00163855	0.00497764
Streptococcus sp. HSISS1	3.18498e-06	4.47242e-05	0.000113513	4.98155e-05	0.000211238
Streptococcus sp. HSISS2		0.000174198	0.000223929	0.000137826	0.000535952
Streptococcus sp. HSISS3		0.000220346	0.000264816	0.000213598	0.00069876
Streptococcus sp. LPB0220	5.22341e-05	0.000636623	0.00326068	0.00182376	0.0057733
Streptococcus sp. Marseille-Q3533	1.76763e-05	7.6169e-05	0.000141817	0.000376938	0.0006126
Streptococcus sp. NCTC 11567				2.71912e-05	2.71912e-05
Streptococcus sp. NPS 308		7.28132e-06	0.000110461	0.000859027	0.00097677
Streptococcus sp. NSJ-72		3.00107e-06	2.72451e-06		5.72557e-06
Streptococcus sp. oral taxon 061	1.12193e-05	6.99002e-05	0.000215549	0.000471294	0.000767963
Streptococcus sp. oral taxon 064		1.12624e-05	0.000108356	0.00130207	0.00142169
Streptococcus sp. oral taxon 431	2.01782e-05	0.000110506	0.00012988	0.000438511	0.000699075
Streptococcus suis	0.000141254	0.000131474	0.000154934	0.000184201	0.000611863
Streptococcus thermophilus	0.00101087	0.0126399	0.0716151	0.0123002	0.0975661
Streptococcus toyakuensis	1.44905e-05	0.000177412	0.000201343	0.000254329	0.000647575
Streptococcus troglodytae				4.99638e-06	4.99638e-06
Streptococcus uberis			7.62963e-05	6.57309e-06	8.28694e-05
Streptococcus vestibularis	2.09451e-05	0.000259866	0.000220366	0.000215356	0.000716533
Streptococcus virus 9874				1.4187e-05	1.4187e-05
Streptomyces coeruleorubidus				2.71094e-05	2.71094e-05
Streptomyces sp. 891-h	7.80453e-06				7.80453e-06
Streptomyces sp. Caat 7-52	2.48219e-06				2.48219e-06
Subdoligranulum variabile	0.00141469	0.00343897	0.00217163	0.01412	0.0211453
Succinivibrio dextrinosolvens	2.80938e-05	0.0153095	2.33211e-05	8.08228e-05	0.0154417
Sugiyamaella lignohabitans				5.66853e-05	5.66853e-05
Suillus fuscotomentosus				1.78238e-05	1.78238e-05
Sutterella faecalis	0.000880127	0.000838683		0.000233355	0.00195217
Sutterella megalosphaeroides	0.00116434	0.00179433	0.000103531	0.00232055	0.00538275
Sutterella wadsworthensis	0.0124041	0.00197664	0.00066206	3.28567e-05	0.0150756
Symbiopectobacterium purcellii		4.44926e-05	1.69685e-05	0.000126614	0.000188075
Syntrophobacter fumaroxidans		4.68012e-05			4.68012e-05
Syntrophobotulus glycolicus		3.14576e-05		4.87422e-05	8.01998e-05
Syntrophomonas wolfei		1.08014e-05		3.39933e-06	1.42008e-05
Tannerella forsythia				6.8828e-06	6.8828e-06
Tannerella serpentiformis		3.62561e-05	2.2526e-06	2.19044e-05	6.04131e-05
Tannockella kyphosi			0.000136985	3.59746e-05	0.000172959
Taranisvirus taranis	5.29034e-05	4.85085e-05		9.18319e-05	0.000193244
Tenuifilum thalassicum				2.99783e-06	2.99783e-06
Tepidibacter sp. 8C15b	1.69376e-05			4.13742e-05	5.83118e-05
Terrisporobacter sp. MCA3	7.57038e-05	0.00191175	0.0088178	0.000877281	0.0116825
Tetragenococcus halophilus			4.30512e-05	1.5533e-05	5.85843e-05
Tetragenococcus koreensis			1.47077e-05		1.47077e-05
Tetragenococcus osmophilus			3.18668e-05	1.94361e-05	5.13029e-05
Thauera sp. MZ1T		1.23778e-05		6.3069e-06	1.86847e-05
Thermaerobacter sp. FW80		2.30551e-06			2.30551e-06
Thermanaerovibrio acidaminovorans				1.2642e-05	1.2642e-05
Thermophilibacter immobilis	0.000198972	7.32949e-05		3.97419e-05	0.000312009
Thiopseudomonas alkaliphila			1.79761e-05		1.79761e-05
Tichowtungia aerotolerans	2.74869e-05	3.34464e-06			3.08316e-05
Tissierella sp. JN-28		6.20451e-05			6.20451e-05
Tomitella fengzijianii		2.41172e-06			2.41172e-06
Torulaspora delbrueckii				6.92764e-05	6.92764e-05
Toutatisvirus toutatis	6.2102e-06	5.24041e-05		0.00836555	0.00842416
Toxoplasma gondii		0.000892738	0.00426045	0.0174262	0.0225794
Treponema denticola		2.68369e-05		2.98213e-05	5.66582e-05
Treponema medium	7.68882e-06				7.68882e-06
Treponema parvum	1.12385e-05				1.12385e-05
Treponema pedis				6.72742e-05	6.72742e-05
Treponema peruense	5.74272e-05	3.07551e-05		6.37563e-05	0.000151939
Treponema primitia				3.24735e-05	3.24735e-05
Treponema socranskii		6.60234e-06			6.60234e-06
Treponema succinifaciens	2.47945e-05	2.3848e-05		1.70963e-05	6.57387e-05
Tropheryma whipplei		2.53132e-05	7.54652e-05		0.000100778
Trueperella pyogenes	4.01272e-05	5.7209e-05	0.000194401	6.4201e-05	0.000355939
Tumebacillus avium	4.51638e-05			2.3015e-06	4.74653e-05
Turicibacter bilis	0.000128159	9.24828e-05	2.2526e-06	7.46325e-05	0.000297527
Turicibacter sanguinis	5.844e-05	3.19236e-05		5.85779e-05	0.000148941
Turicibacter sp. H121	4.07855e-05	2.18504e-05		2.49117e-05	8.75476e-05
Turicibacter sp. TJ11	7.91445e-06	5.38129e-05		2.7913e-05	8.96403e-05
Turicimonas muris	0.00109461	0.000388016	0.00509215	0.000388156	0.00696293
uncultured crAssphage	0.00239489	0.0489672	0.151714	0.0531133	0.25619
unidentified bacterial endosymbiont		3.95489e-05		4.85099e-06	4.43999e-05
Ureibacillus thermophilus				1.32555e-05	1.32555e-05
Ustilago hordei				7.85132e-05	7.85132e-05
Vagococcus carniphilus		1.02952e-05			1.02952e-05
Vagococcus fluvialis				2.60396e-05	2.60396e-05
Vagococcus lutrae			1.40126e-05	1.57727e-05	2.97853e-05
Varibaculum prostatecancerukia	3.56123e-06				3.56123e-06
Variovorax paradoxus	5.42444e-05				5.42444e-05
Variovorax sp. PAMC28562	3.61495e-05				3.61495e-05
Vectrevirus AAPEc6	0.00199002				0.00199002
Vectrevirus ACGC91	0.000173391				0.000173391
Vectrevirus cee	6.73239e-05				6.73239e-05
Vectrevirus K15	0.00501438				0.00501438
Vectrevirus K1E	0.000126072				0.000126072
Vectrevirus kay	8.95535e-05				8.95535e-05
Vectrevirus mutPK1A2	0.00423844				0.00423844
Vectrevirus VEc3	0.00655134				0.00655134
Veillonella atypica	0.000230823	0.000515352	0.000224644	0.00123921	0.00221003
Veillonella dispar	7.97751e-05	0.000176266	0.000107475	0.00118325	0.00154676
Veillonella nakazawae	0.00019648	0.000309941	0.000119364	0.00185008	0.00247587
Veillonella parvula	0.000264463	0.00224557	0.000918023	0.0117469	0.015175
Veillonella rodentium		5.39778e-05	7.7397e-05	0.000397011	0.000528385
Veillonella sp. S12025-13	0.000167088	0.000205081	0.000154794	0.00154509	0.00207206
Vescimonas coprocola	0.00426119	0.0038265	6.28109e-05	0.0026222	0.0107727
Vescimonas fastidiosa	0.00149908	0.0021057	0.000563774	0.00189656	0.00606511
Vibrio cholerae			1.92012e-05		1.92012e-05
Vibrio cincinnatiensis				0.000312299	0.000312299
Vibrio cyclitrophicus		1.36127e-05			1.36127e-05
Vibrio diabolicus	5.39582e-05				5.39582e-05
Vibrio taketomensis	2.96395e-06				2.96395e-06
Wansuia hejianensis	0.000316758	0.000405301		0.000341833	0.00106389
Warwickvirus atuna				4.76671e-05	4.76671e-05
Warwickvirus JK16				3.76319e-06	3.76319e-06
Warwickvirus tiwna				2.69695e-05	2.69695e-05
Warwickvirus tonijn				7.21279e-05	7.21279e-05
Warwickvirus tunus				1.69344e-05	1.69344e-05
Warwickvirus wv95				3.95135e-05	3.95135e-05
Webervirus alina		0.000408457			0.000408457
Webervirus domnhall		0.000145345			0.000145345
Webervirus F20		0.00160998			0.00160998
Webervirus FZ10		0.00616711			0.00616711
Webervirus GHK3		0.00202813			0.00202813
Webervirus IMGroot		0.000242987			0.000242987
Webervirus JY917		0.00131705			0.00131705
Webervirus KL		0.0126659			0.0126659
Webervirus KLPN1		0.00186266			0.00186266
Webervirus KLPPOU149		0.00124773			0.00124773
Webervirus KOX1		5.51567e-05			5.51567e-05
Webervirus KP1801		0.00121792			0.00121792
Webervirus KP36		0.00606872			0.00606872
Webervirus KpCol1		0.00173445			0.00173445
Webervirus KpKT21phi1		0.001607			0.001607
Webervirus KpNIH2		0.00081617			0.00081617
Webervirus KpV522		6.18649e-05			6.18649e-05
Webervirus mezzogao		0.00170538			0.00170538
Webervirus N141		0.00182837			0.00182837
Webervirus NJS1		0.000986112			0.000986112
Webervirus PKP126		0.00167482			0.00167482
Webervirus segescirculi		0.00024746			0.00024746
Webervirus shelby		0.0043775			0.0043775
Webervirus sin4		0.00220701			0.00220701
Webervirus skenny		0.00059927			0.00059927
Webervirus sushi		0.00116276			0.00116276
Webervirus sweeny		0.00138935			0.00138935
Webervirus TAH8		0.000986857			0.000986857
Webervirus TSK1		0.00136475			0.00136475
Webervirus wv13		0.00135656			0.00135656
Webervirus wv1513		0.00210862			0.00210862
Weissella ceti				4.39039e-06	4.39039e-06
Weissella cibaria		7.64149e-06		0.0016777	0.00168534
Weissella confusa			0.000170869	0.00194118	0.00211205
Weissella soli			8.11167e-06		8.11167e-06
Wujia chipingensis	0.00766594	0.000706551	7.13513e-05	0.00138774	0.00983159
Xanthomonas campestris	6.75276e-05				6.75276e-05
Xanthomonas translucens				2.76388e-05	2.76388e-05
Xiamenia xianingshaonis	4.45205e-05	4.31763e-05		6.1901e-05	0.000149598
Yersinia pseudotuberculosis				8.89847e-05	8.89847e-05
Yokenella regensburgei		4.67419e-05	0.00044082	2.05498e-05	0.000508112
Zindervirus BP12B	2.94278e-05				2.94278e-05
Zygosaccharomyces rouxii				3.2329e-05	3.2329e-05
Zygotorulaspora mrakii		1.98401e-05	0.000250255	0.000348235	0.00061833
Zymomonas mobilis	1.47022e-05				1.47022e-05

## Sheet: cluster
Species	Control	Cluster 1	Cluster 2	Cluster 3	Sum
[Acidovorax] ebreus	7.98198e-07				7.98198e-07
[Candida] auris		7.69474e-05	1.39721e-05	4.37079e-05	0.000134627
[Candida] glabrata		0.00102326		0.000386873	0.00141014
[Clostridium] colinum	2.53976e-05	1.86337e-05			4.40313e-05
[Clostridium] hylemonae	0.000304961	0.000509516	0.000342491	0.000815618	0.00197259
[Clostridium] innocuum	0.000287288	0.0135292	0.00935281	0.00628908	0.0294584
[Clostridium] scindens	0.000752783	0.00199763	0.00246493	0.00152358	0.00673892
[Clostridium] spiroforme	0.000154496	0.0089463	0.00361572	0.00617087	0.0188874
[Enterobacter] lignolyticus		3.40746e-05	0.000178318	3.43826e-05	0.000246775
[Haemophilus] ducreyi	3.19279e-06		6.87854e-06		1.00713e-05
[Ruminococcus] gnavus	0.00112555	0.00761549	0.0172597	0.00261981	0.0286206
[Ruminococcus] lactaris	0.00156155	0.0011147	0.00791696	0.0199579	0.0305511
[Ruminococcus] torques	0.00181755	0.000947979	0.00154201	0.000968112	0.00527565
Abiotrophia defectiva	5.89044e-06	1.69671e-05	0.000323559	3.37214e-05	0.000380138
Acetivibrio saccincola		8.41771e-05			8.41771e-05
Acetivibrio thermocellus			5.09295e-05		5.09295e-05
Acetoanaerobium sticklandii		1.55126e-05			1.55126e-05
Acetobacterium wieringae	5.30004e-05	4.51097e-05			9.81101e-05
Acholeplasma hippikon		0.000518872	1.71736e-05		0.000536046
Achromobacter deleyi				0.000130656	0.000130656
Achromobacter sp. 77		6.07581e-06			6.07581e-06
Achromobacter xylosoxidans				0.000103017	0.000103017
Acidaminococcus fermentans	0.000495864	0.000100082	0.00014412		0.000740066
Acidaminococcus intestini	0.00128159	0.00202116	0.000198537	0.000315244	0.00381653
Acididesulfobacillus acetoxydans			2.55287e-05		2.55287e-05
Acinetobacter baumannii		3.32026e-05	0.000152587	5.30492e-05	0.000238839
Acinetobacter indicus		1.60258e-05	1.1671e-05		2.76969e-05
Acinetobacter johnsonii				8.59565e-06	8.59565e-06
Actinobacillus delphinicola		4.8779e-05			4.8779e-05
Actinobacillus pleuropneumoniae			8.01493e-05		8.01493e-05
Actinobaculum sp. 313				8.85101e-05	8.85101e-05
Actinomyces howellii	1.11748e-06			2.31421e-05	2.42596e-05
Actinomyces marmotae		4.00125e-06			4.00125e-06
Actinomyces naeslundii	1.27026e-06	1.84613e-05	2.52216e-05	0.00132642	0.00137137
Actinomyces oris	6.86171e-06	8.756e-05	4.31854e-05	0.000347848	0.000485455
Actinomyces pacaensis	1.73038e-05	0.00157671	0.000762809	0.00107349	0.00343031
Actinomyces procaprae		3.92724e-06			3.92724e-06
Actinomyces radicidentis		1.6298e-05		7.58658e-05	9.21639e-05
Actinomyces sp. HMT 175		2.36316e-05	2.50621e-05	0.000147396	0.00019609
Actinomyces sp. HMT897		1.67232e-05		5.28963e-06	2.20128e-05
Actinomyces sp. oral taxon 169		4.36105e-05	3.50829e-05	0.000193798	0.000272492
Actinomyces sp. oral taxon 171	3.84334e-06	1.60795e-05	5.25088e-05	0.000119791	0.000192223
Actinomyces sp. oral taxon 414		0.000146304	1.3896e-05	0.000113799	0.000273998
Actinomyces sp. oral taxon 897		1.55958e-05			1.55958e-05
Actinomyces sp. Z16		4.56087e-06			4.56087e-06
Actinomyces viscosus		1.98767e-05	1.52152e-05		3.50918e-05
Actinomyces weissii				2.57869e-05	2.57869e-05
Actinomyces wuliandei		1.82435e-06			1.82435e-06
Actinotignum schaalii	8.90308e-07				8.90308e-07
Acutalibacter muris	7.40593e-05	0.000803815	0.000810991	0.00252448	0.00421334
Adlercreutzia equolifaciens	0.000231104	0.000133814	0.000597174		0.000962093
Adlercreutzia hattorii	0.000255574	0.000111695	0.000308633	2.1649e-05	0.000697552
Advenella kashmirensis				0.000138194	0.000138194
Advenella mimigardefordensis				0.000118093	0.000118093
Aerococcus urinae		1.80808e-05			1.80808e-05
Aerococcus urinaeequi				1.15075e-05	1.15075e-05
Aerococcus urinaehominis	3.29769e-06				3.29769e-06
Aerococcus viridans		5.32913e-05			5.32913e-05
Aeromicrobium sp. zg.Y50		7.49698e-06			7.49698e-06
Aeromonas caviae		0.00150752		2.11585e-05	0.00152868
Aeromonas hydrophila				0.000151732	0.000151732
Aeromonas media				2.76388e-05	2.76388e-05
Afonbuvirus faecalis	0.000116086	0.0281316	0.0217587		0.0500064
Agaricus bisporus		3.02533e-05			3.02533e-05
Aggregatibacter aphrophilus		1.07665e-05			1.07665e-05
Aggregatibacter sp. oral taxon 513		1.79929e-05			1.79929e-05
Akkermansia muciniphila	0.014102	0.0117979	0.00369766	0.0118483	0.0414459
Alcaligenes faecalis		2.3472e-05			2.3472e-05
Algoriphagus sp. Y33			2.83277e-06		2.83277e-06
Alicyclobacillus acidocaldarius		2.90818e-05			2.90818e-05
Aliivibrio salmonicida		6.53678e-06			6.53678e-06
Alistipes communis	0.00883818	0.001853	0.00348334	8.06669e-05	0.0142552
Alistipes dispar	0.00709569	0.00282978	0.00392287		0.0138483
Alistipes finegoldii	0.0103816	0.00243235	0.0358225	0.00201986	0.0506563
Alistipes ihumii	0.00206016	0.00160741	0.000160711	3.76886e-05	0.00386597
Alistipes indistinctus	0.00109952	0.000510797	0.000123035		0.00173335
Alistipes megaguti	0.00118446	0.000821569	0.00248907		0.0044951
Alistipes onderdonkii	0.0291094	0.0173485	0.00526699	0.000110421	0.0518353
Alistipes senegalensis	0.00227654	0.000921668	0.00231681		0.00551501
Alistipes shahii	0.0105813	0.00410886	0.00201181	3.91265e-05	0.0167411
Alistipes sp. dk3624	0.00270352	0.000173958	2.00183e-05		0.00289749
Alkalihalobacillus clausii		4.28196e-05			4.28196e-05
Alkaliphilus sp. B6464			2.94149e-05		2.94149e-05
Allobaculum sp. Allo2		0.000103275			0.000103275
Alphapapillomavirus 7		1.53317e-06			1.53317e-06
Alphatrevirus alpha3	0.0004827				0.0004827
Alphatrevirus ID21	5.37745e-05				5.37745e-05
Alphatrevirus ID62	3.0698e-05				3.0698e-05
Alphatrevirus phiK	4.76349e-05				4.76349e-05
Alphatrevirus St1	6.24546e-05				6.24546e-05
Alteracholeplasma palmae		0.00048167	4.46883e-05		0.000526358
Alternaria alternata		2.71247e-06			2.71247e-06
Alternaria ethzedia		1.29596e-05			1.29596e-05
Alternaria novae-zelandiae		1.80831e-05			1.80831e-05
Alternaria rosae		6.00395e-05			6.00395e-05
Alternaria triticimaculans		1.83845e-05			1.83845e-05
Amedibacterium intestinale	0.000245646	0.000321153	0.000584364	9.06027e-05	0.00124177
Aminipila butyrica		9.69149e-06	3.35304e-05	4.4896e-05	8.81179e-05
Aminipila luticellarii	0.000121629	7.71061e-05	0.000143997	0.000141394	0.000484127
Aminipila terrae				3.30602e-05	3.30602e-05
Anaerobutyricum hallii	0.00320298	0.0027085	0.00737414	0.0033087	0.0165943
Anaerococcus obesiensis		6.85842e-05			6.85842e-05
Anaerococcus prevotii		2.11398e-05		8.24724e-06	2.9387e-05
Anaerococcus vaginalis		2.69037e-05			2.69037e-05
Anaerocolumna cellulosilytica		7.35258e-05			7.35258e-05
Anaerocolumna chitinilytica	0.00013309	6.4933e-05			0.000198023
Anaerocolumna sedimenticola	4.35588e-05	4.26497e-05			8.62085e-05
Anaeromyxobacter dehalogenans		3.24043e-05			3.24043e-05
Anaeromyxobacter paludicola		1.29762e-05			1.29762e-05
Anaerostipes caccae	0.000111444	0.00101045	0.00370037	0.000397937	0.00522019
Anaerostipes hadrus	0.00276514	0.00234903	0.011579	0.00356151	0.0202547
Anaerostipes rhamnosivorans	5.30122e-05	0.000217371	0.0006366	0.00012508	0.00103206
Anaerotignum propionicum	9.84561e-05	0.000102205	0.000413515	7.06971e-05	0.000684873
Anaerotruncus colihominis	0.000634818	0.00168132	0.00252641	0.00125738	0.00609993
Anoxybacillus gonensis				1.12405e-05	1.12405e-05
Anoxybacter fermentans	8.58642e-06				8.58642e-06
Aquabacterium olei		1.07451e-05			1.07451e-05
Aquella oligotrophica		1.06223e-05			1.06223e-05
Arabiibacter massiliensis	7.60293e-05	0.000147085	0.000604722	0.000443668	0.0012715
Arachidicoccus terrestris		1.15977e-05			1.15977e-05
Arachnia propionica		5.10134e-05	5.34915e-05		0.000104505
Arachnia rubra	6.1396e-06	1.41846e-05	3.82484e-05		5.85727e-05
Arcanobacterium haemolyticum		1.71035e-06			1.71035e-06
Archangium gephyra	1.56447e-05				1.56447e-05
Ashduovirus A2				0.000367934	0.000367934
Aspergillus heteromorphus				1.25631e-05	1.25631e-05
Aspergillus steynii		6.00395e-05			6.00395e-05
Atlantibacter hermannii		0.000206467	0.000197108		0.000403575
Atlantibacter subterranea		4.41852e-06			4.41852e-06
Atopobium sp. oral taxon 416	2.4183e-05	4.85166e-05			7.26996e-05
Aurodevirus hominis		0.000511612	1.11721e-05		0.000522784
Aurodevirus intestinalis		4.08382e-05			4.08382e-05
Babesia bigemina		0.000134951		0.000112133	0.000247084
Babesia ovata		0.000554355	3.01646e-05	0.00108002	0.00166454
Bacillus altitudinis		4.90258e-06	0.000123835		0.000128738
Bacillus amyloliquefaciens		6.89919e-06			6.89919e-06
Bacillus anthracis		2.67774e-05	1.34065e-05	1.72612e-05	5.74452e-05
Bacillus cereus	0.000102808	0.000170176	0.000130446	0.000135102	0.000538531
Bacillus halotolerans	5.25717e-06				5.25717e-06
Bacillus licheniformis			9.28764e-05		9.28764e-05
Bacillus mycoides		0.000249395			0.000249395
Bacillus paralicheniformis		4.5464e-05			4.5464e-05
Bacillus pumilus	3.72612e-05	2.99978e-05	4.88889e-05	1.8412e-05	0.00013456
Bacillus sp. FJAT-14266			1.04019e-06		1.04019e-06
Bacillus sp. Lzh-5		2.60067e-05	7.07328e-06		3.308e-05
Bacillus subtilis		7.14314e-06			7.14314e-06
Bacillus thuringiensis		1.86346e-05	9.77778e-05	7.08207e-05	0.000187233
Bacillus velezensis		4.0177e-05	9.77778e-05	5.59483e-05	0.000193903
Bacillus wiedmannii	5.41446e-06				5.41446e-06
Bacteroides caccae	0.0125253	0.00676423	0.00207588	0.00208259	0.023448
Bacteroides caecimuris	0.00193536	0.00116612	0.00156461		0.00466609
Bacteroides cellulosilyticus	0.011742	0.00831379	0.00687516	6.44453e-05	0.0269954
Bacteroides coprosuis	0.000179052	5.86913e-05	0.000169217		0.00040696
Bacteroides eggerthii	0.00259846	0.00781	0.00110338	0.000126848	0.0116387
Bacteroides faecis	0.0125864	0.00244202	0.0012943	9.85012e-05	0.0164212
Bacteroides fragilis	0.0205842	0.0239737	0.0125155	0.0016808	0.0587542
Bacteroides helcogenes	0.000492933	0.000448723	0.000319106		0.00126076
Bacteroides heparinolyticus	0.000805538	0.00031752	0.000307488		0.00143055
Bacteroides humanifaecis	0.00077899	0.00142236	0.000991609	1.47763e-05	0.00320774
Bacteroides intestinalis	0.00079535	0.00662484	0.0132241	7.84195e-05	0.0207227
Bacteroides luhongzhouii	0.00161586	0.00279942	0.00306293	0.00013158	0.00760979
Bacteroides nordii	0.000706963	0.000377521	0.00017245	9.25685e-06	0.00126619
Bacteroides ovatus	0.0363983	0.0286794	0.0210663	0.00663735	0.0927813
Bacteroides salyersiae	0.0053457	0.00131275	0.000760442		0.00741889
Bacteroides sp. A1C1	0.000882838	0.00122978	0.000792581		0.0029052
Bacteroides sp. BFG-257	4.99945e-05	0.000133425	0.000157506		0.000340925
Bacteroides sp. CACC 737	0.000652183	0.000932554	0.000650082	2.43508e-05	0.00225917
Bacteroides sp. CBA7301	0.00139849	0.00158839	0.00350137	3.86004e-05	0.00652685
Bacteroides sp. D2	0.00253159	0.00780534	0.0223965	0.000140589	0.032874
Bacteroides sp. HF-162	0.000656675	0.000976545	0.000633746		0.00226697
Bacteroides sp. M10	0.00254051	0.0154233	0.0192668	0.000316336	0.0375469
Bacteroides sp. PHL 2737	9.22985e-05	0.000162723	0.000127582		0.000382604
Bacteroides sp. ZJ-18	0.00025026	0.00143037	0.000294781		0.00197541
Bacteroides stercoris	0.0127206	0.0107126	0.0457589	0.00152189	0.0707141
Bacteroides thetaiotaomicron	0.0153516	0.0151567	0.00343259	0.000382603	0.0343234
Bacteroides uniformis	0.0561633	0.0648945	0.0194718	0.00217581	0.142705
Bacteroides xylanisolvens	0.016079	0.0120095	0.00784203	0.000169797	0.0361003
Bacteroides zhangwenhongii	0.00961578	0.00390664	0.00289524	7.4716e-05	0.0164924
Bacteroides zoogleoformans	0.00047104	0.000297814	0.00136555		0.0021344
Barnesiella viscericola	0.00184641	0.000734723	0.00131603	3.10766e-05	0.00392824
Berryella intestinalis	2.85226e-05	8.08351e-06		3.53944e-05	7.20005e-05
Berryella wangjianweii	1.03766e-05	4.39422e-05			5.43188e-05
Besingivirus coli		2.70036e-05			2.70036e-05
Betapolyomavirus hominis		0.0600158		0.00224467	0.0622605
Bifidobacterium actinocoloniiforme		6.5656e-06			6.5656e-06
Bifidobacterium adolescentis	0.00106163	0.00560036	0.00191677	0.000952082	0.00953084
Bifidobacterium angulatum	0.00179267	0.000109857	3.82619e-05		0.00194079
Bifidobacterium animalis	4.36563e-05	0.000154623	0.000361199		0.000559478
Bifidobacterium asteroides			1.55783e-05		1.55783e-05
Bifidobacterium bifidum	0.000444202	0.000827836	0.00323325	4.35059e-05	0.0045488
Bifidobacterium breve	5.60858e-05	0.000164523	0.000167443		0.000388051
Bifidobacterium catenulatum	0.000200824	0.000357163	0.000119558	3.70274e-05	0.000714572
Bifidobacterium choerinum			5.65884e-06		5.65884e-06
Bifidobacterium dentium	0.000185559	0.000915424	0.00501347	0.000379471	0.00649393
Bifidobacterium eulemuris	1.86869e-05		2.1007e-05	1.90717e-05	5.87657e-05
Bifidobacterium imperatoris		1.01263e-05			1.01263e-05
Bifidobacterium lemurum		2.20616e-05	3.09215e-05		5.29831e-05
Bifidobacterium longum	0.00116485	0.00247557	0.000657861	0.000820152	0.00511843
Bifidobacterium pseudocatenulatum	0.000152693	0.000648571	0.000192675		0.000993939
Bifidobacterium pseudolongum		0.00428425	0.000809678		0.00509393
Bifidobacterium pullorum	2.26441e-05	0.00165186	0.000107252	3.60817e-05	0.00181784
Bifidobacterium saguini		1.41769e-05			1.41769e-05
Bifidobacterium scardovii		0.000278924			0.000278924
Bifidobacterium sp. A24		5.40192e-05			5.40192e-05
Bifidobacterium thermophilum	1.05016e-05	1.10393e-05		2.51257e-05	4.66666e-05
Birpovirus hiberniae	9.87828e-05	0.00667503			0.00677382
Blastocystis hominis	0.000510963	8.69606e-05			0.000597924
Blastocystis sp. subtype 4	0.00366195				0.00366195
Blautia argi	0.000406861	0.000621379	0.0044914	0.000800288	0.00631993
Blautia hansenii	0.000258064	0.000676706	0.0119109	0.00207568	0.0149214
Blautia liquoris	0.000171799	0.000263446	0.000429044		0.000864288
Blautia massiliensis	2.22665e-05	2.39966e-05	9.72112e-05	2.40544e-05	0.000167529
Blautia obeum	0.0033096	0.00228409	0.0106202	0.00166863	0.0178826
Blautia producta	0.000409504	0.00125814	0.00462105	0.00114463	0.00743332
Blautia pseudococcoides	0.000345032	0.00179926	0.00658283	0.000268213	0.00899533
Blautia sp. KLE_1732_HM_1032	9.9574e-06	3.51325e-05	3.97178e-05	1.78525e-05	0.00010266
Blautia sp. NBRC 113351	0.000374581	0.00152881	0.00328842	0.00107807	0.00626989
Blautia sp. SC05B48	0.00162433	0.0017377	0.00571158	0.00181658	0.0108902
Blautia wexlerae	0.00535806	0.0114145	0.0175983	0.00895333	0.0433241
Blohavirus americanus	0.00062914	0.00141508			0.00204422
Bordetella holmesii		1.5161e-05			1.5161e-05
Bordetella trematum		8.36393e-06			8.36393e-06
Bosea sp. ANAM02				5.2765e-05	5.2765e-05
Bosea sp. Tri-49				5.52776e-05	5.52776e-05
Brachybacterium saurashtrense		3.30794e-05			3.30794e-05
Bradyrhizobium japonicum	1.05379e-05				1.05379e-05
Brenneria rubrifaciens		5.45625e-06			5.45625e-06
Brettanomyces bruxellensis		6.70447e-05			6.70447e-05
Brettanomyces nanus		1.34606e-05			1.34606e-05
Brevibacterium sp. 'Marine'				1.05793e-05	1.05793e-05
Brevundimonas albigilva				0.000108043	0.000108043
Brevundimonas diminuta		0.00994694	0.0106761	0.00816805	0.0287911
Brevundimonas naejangsanensis		0.000692947		0.00129651	0.00198946
Brevundimonas nasdae				8.29164e-05	8.29164e-05
Brevundimonas pondensis		0.00111907		0.000567852	0.00168692
Brevundimonas sp. LM2				4.77398e-05	4.77398e-05
Brevundimonas sp. M20				4.77398e-05	4.77398e-05
Brevundimonas sp. MF30-B				3.01514e-05	3.01514e-05
Brevundimonas sp. PAMC22021		5.16125e-05			5.16125e-05
Brevundimonas vancanneytii		0.00335721	0.00197824	0.00279403	0.00812948
Brevundimonas vitisensis				9.04543e-05	9.04543e-05
Brigitvirus brigit	0.00016589	0.000107339			0.000273229
Brussowvirus ALQ132		1.746e-05			1.746e-05
Buchavirus faecalis		0.000297216			0.000297216
Buchavirus hominis		8.33119e-05			8.33119e-05
Bulleidia sp. zg-1006	2.19578e-05	7.42219e-05			9.61797e-05
Burkholderia anthina		1.90428e-06			1.90428e-06
Burkholderia glumae	5.10847e-06				5.10847e-06
Burkholderia pseudomallei		1.14394e-05			1.14394e-05
Burkholderia savannae		7.98332e-06			7.98332e-06
Burkholderia sp. PAMC 26561		1.06933e-05			1.06933e-05
Burkholderia sp. PAMC 28687		3.01101e-06			3.01101e-06
Burzaovirus coli	0.00229278				0.00229278
Burzaovirus faecalis	0.00194584				0.00194584
Buttiauxella agrestis		1.78081e-05	0.000108585		0.000126393
Butyricicoccus sp. GAM44	5.28926e-05	0.00030721			0.000360102
Butyricimonas faecalis	0.000942139	0.000984652	0.00206718	8.24724e-06	0.00400222
Butyricimonas virosa	0.00302063	0.000878568	0.000353678	2.06774e-05	0.00427355
Butyrivibrio crossotus	0.000449495	0.000717225	0.00158959	0.00100614	0.00376245
Butyrivibrio fibrisolvens		0.000157057	0.000328525	9.1692e-05	0.000577274
Butyrivibrio hungatei	0.00035626	4.3572e-05			0.000399832
Butyrivibrio proteoclasticus	0.000160657	4.82159e-05			0.000208873
Byrnievirus HK97		4.02451e-05			4.02451e-05
Caballeronia sp. TF1N1		8.17097e-06			8.17097e-06
Caldalkalibacillus thermarum		1.3818e-05			1.3818e-05
Caldibacillus thermoamylovorans		0.000300758			0.000300758
Caloranaerobacter azorensis		8.02306e-06			8.02306e-06
Campylobacter blaseri	1.48157e-05				1.48157e-05
Campylobacter coli	4.58953e-05	3.11339e-05	0.000169279	0.000123645	0.000369953
Campylobacter concisus	3.06379e-05	0.00107304	0.00023755	0.00018266	0.00152389
Campylobacter curvus		0.00299902	0.00680634	0.00407697	0.0138823
Campylobacter fetus			0.000123847		0.000123847
Campylobacter gracilis		0.000428144	0.00164264	1.51199e-05	0.0020859
Campylobacter jejuni	9.31967e-05	3.84505e-05	0.00018599	0.000146953	0.00046459
Campylobacter lari			3.12818e-05	7.93445e-06	3.92163e-05
Campylobacter rectus		6.25148e-06	5.77169e-05		6.39684e-05
Campylobacter showae		9.11812e-05	0.000122239		0.00021342
Campylobacter sp. RM16192		1.29021e-05			1.29021e-05
Campylobacter sp. RM6914		2.84552e-05	3.89748e-05		6.743e-05
Campylobacter ureolyticus		1.31712e-05	0.00134167		0.00135484
Candida albicans		0.0144514	0.0245531	0.0166288	0.0556332
Candida dubliniensis		7.14463e-06		0.000118093	0.000125238
Candida tropicalis		0.0022438			0.0022438
Candidatus Arthromitus sp. SFB-rat-Yit		6.0083e-05	7.73836e-06		6.78213e-05
Candidatus Deianiraea vastatrix	2.32882e-06				2.32882e-06
Candidatus Desulforudis audaxviator		2.0286e-05			2.0286e-05
Candidatus Doolittlea endobia		7.59117e-06	2.96617e-05		3.72529e-05
Candidatus Hamiltonella defensa		0.00010976			0.00010976
Candidatus Hodgkinia cicadicola	6.21302e-06				6.21302e-06
Candidatus Liberibacter asiaticus	3.38737e-06				3.38737e-06
Candidatus Methanomethylophilus alvus		1.24909e-06			1.24909e-06
Candidatus Minimicrobia vallesae	5.76066e-06	0.000343772	9.33924e-05	0.000630489	0.00107341
Candidatus Nanosynbacter featherlites		5.6967e-06			5.6967e-06
Candidatus Nanosynbacter lyticus		3.14595e-05			3.14595e-05
Candidatus Nanosynbacter sp. HMT-352	6.99392e-05	0.00115526	0.000853937	0.00419453	0.00627366
Candidatus Phycorickettsia trachydisci	1.58783e-05				1.58783e-05
Candidatus Phytoplasma australiense		0.000112753			0.000112753
Candidatus Phytoplasma luffae		0.00022341			0.00022341
Candidatus Phytoplasma ziziphi		6.90898e-06			6.90898e-06
Candidatus Promineofilum breve		7.94077e-06			7.94077e-06
Candidatus Sulfidibacterium hydrothermale	1.69032e-05				1.69032e-05
Canhaevirus hiberniae	0.00209403	0.00212699			0.00422102
Capnocytophaga gingivalis		2.54625e-06		8.85101e-05	9.10564e-05
Capnocytophaga sputigena	1.07724e-05				1.07724e-05
Capnocytophaga stomatis	3.63168e-05				3.63168e-05
Caproicibacter fermentans		0.000105579	0.000328757		0.000434336
Caproicibacterium amylolyticum	5.68317e-05	4.78629e-05	0.0191916	0.0011376	0.0204339
Caproicibacterium lactatifermentans	0.000163928	0.000115003	0.000913284		0.00119222
Caproiciproducens sp. NJN-50		4.13991e-05	0.000123847		0.000165246
Capronia epimyces				2.51262e-05	2.51262e-05
Carboxydocella thermautotrophica			8.82448e-06		8.82448e-06
Cardiobacterium hominis		3.3465e-05			3.3465e-05
Carnobacterium divergens		0.000549844		8.43882e-06	0.000558283
Carnobacterium maltaromaticum		5.06518e-06		1.3809e-05	1.88742e-05
Catenibacterium mitsuokai	0.000506642	0.00591798	0.000413156	0.000237311	0.00707509
Cedecea lapagei		1.36133e-05	4.44926e-05		5.81059e-05
Cedecea neteri		4.10688e-05	0.00016664	4.02019e-05	0.000247911
Cedecea sp. FDAARGOS_727			6.60742e-05		6.60742e-05
Ceduovirus blBB94p4		9.34355e-07			9.34355e-07
Ceduovirus CHPC1182	8.39128e-06				8.39128e-06
Ceduovirus cv20R03M		2.1338e-05			2.1338e-05
Ceduovirus cv50102		5.49813e-06			5.49813e-06
Cellulosilyticum lentocellum		0.0769135	0.000128166	0.00164398	0.0786857
Cellulosilyticum sp. WCF-2		0.110974	0.000418902	0.00192455	0.113317
Cepunavirus Cp1			0.000347552		0.000347552
Cepunavirus Cp7			0.000274384		0.000274384
Changpingibacter yushuensis			1.03178e-05	0.000113799	0.000124117
Chania multitudinisentens		6.07581e-06			6.07581e-06
Chenggangzhangella methanolivorans	6.45198e-06				6.45198e-06
Christensenella minuta	9.97761e-05	0.000147144	0.000272613	3.80677e-05	0.000557601
Christensenella sp. Marseille-P3954	0.000310063	0.000256593	0.000560812	0.000539594	0.00166706
Chryseobacterium manosquense	2.11711e-05	5.19501e-05	0.000176832		0.000249953
Citrobacter amalonaticus		3.28948e-05	0.00053529	0.000163981	0.000732166
Citrobacter arsenatis		0.000635616	0.00127804	0.000375972	0.00228962
Citrobacter braakii		0.00137831	0.00165178	0.00358245	0.00661254
Citrobacter cronae		8.3959e-06	0.000455164	0.000202042	0.000665602
Citrobacter farmeri	3.04863e-05	3.50492e-05	0.000498842	0.000114258	0.000678635
Citrobacter freundii	3.68509e-05	0.0112344	0.0310294	0.045279	0.0875797
Citrobacter freundii complex sp. CFNIH2			0.000236538	0.000223623	0.000460161
Citrobacter freundii complex sp. CFNIH3			0.000118647	7.53786e-05	0.000194025
Citrobacter koseri		4.77724e-05	0.000275771	0.000270171	0.000593715
Citrobacter pasteurii		9.33657e-05	0.00138023	0.000338963	0.00181256
Citrobacter portucalensis	4.09542e-06	0.0125193	0.0137698	0.0192419	0.0455351
Citrobacter rodentium		9.73456e-05	0.000411015	0.000223623	0.000731984
Citrobacter sedlakii			0.000158196	0.000198497	0.000356693
Citrobacter sp. 172116965			0.000449869	0.000108043	0.000557912
Citrobacter sp. ABFQG			0.000346053	0.000128144	0.000474197
Citrobacter sp. BDA59-3		1.27962e-05	9.88724e-05	2.76388e-05	0.000139307
Citrobacter sp. BIDMC107		9.22676e-06	0.000752275	0.000414565	0.00117607
Citrobacter sp. CF971			0.000582915	8.29164e-05	0.000665832
Citrobacter sp. CFNIH10			6.4267e-05		6.4267e-05
Citrobacter sp. Colony219		3.63995e-06	0.000724398	5.2765e-05	0.000780803
Citrobacter sp. Colony322			0.000370771	0.000251262	0.000622033
Citrobacter sp. Colony475			0.000385602	4.02019e-05	0.000425804
Citrobacter sp. CRE-46			0.00014354	7.53786e-05	0.000218918
Citrobacter sp. FDAARGOS_156			0.000851022	5.77903e-05	0.000908812
Citrobacter sp. LUTT5			0.0582114	7.03533e-05	0.0582817
Citrobacter sp. MGH 55		4.91194e-06	0.000118647	9.19087e-06	0.00013275
Citrobacter sp. R56		3.12567e-05	0.000637576	0.000384431	0.00105326
Citrobacter sp. RHB25-C09		3.33476e-05	0.000264714	0.000144277	0.000442339
Citrobacter sp. RHB35-C17			7.41543e-05		7.41543e-05
Citrobacter sp. RHB35-C21		3.12578e-06	0.00035594	0.000103017	0.000462084
Citrobacter sp. RHB36-C18		1.20346e-05	0.000311448	7.53786e-05	0.000398861
Citrobacter sp. RHBSTW-00017			4.44926e-05		4.44926e-05
Citrobacter sp. RHBSTW-00021			3.95489e-05		3.95489e-05
Citrobacter sp. RHBSTW-00127			9.88724e-05	2.0101e-05	0.000118973
Citrobacter sp. RHBSTW-00229			0.000514136	1.75883e-05	0.000531725
Citrobacter sp. RHBSTW-00424			4.44926e-05	1.25631e-05	5.70557e-05
Citrobacter sp. RHBSTW-00524			0.000380659	7.2866e-05	0.000453525
Citrobacter sp. RHBSTW-00535		1.764e-06	0.000113703	2.26136e-05	0.000138081
Citrobacter sp. RHBSTW-00570		9.34355e-07	0.000217519		0.000218454
Citrobacter sp. RHBSTW-00599			0.000281786	7.53786e-05	0.000357165
Citrobacter sp. RHBSTW-00903			0.000192801		0.000192801
Citrobacter sp. RHBSTW-00944			0.000128534	2.51262e-05	0.00015366
Citrobacter sp. RHBSTW-00986			0.000289928	5.52776e-05	0.000345206
Citrobacter sp. RHBSTW-01013		6.0173e-05	0.000360884	7.2866e-05	0.000493923
Citrobacter sp. RHBSTW-01044			7.41543e-05	1.25631e-05	8.67174e-05
Citrobacter sp. SX206			2.96617e-05		2.96617e-05
Citrobacter sp. SX212			4.44926e-05		4.44926e-05
Citrobacter sp. TSA-1			0.000227406	0.000140707	0.000368113
Citrobacter sp. XT1-2-2			4.44926e-05		4.44926e-05
Citrobacter sp. Y3			9.88724e-05		9.88724e-05
Citrobacter tructae		1.61715e-05	0.000639384	0.000655794	0.00131135
Citrobacter virus CrRp3	0.00111698				0.00111698
Citrobacter werkmanii		0.00108032	0.00281605	0.00375119	0.00764757
Citrobacter youngae		0.00131862	0.00179503	0.00259387	0.00570752
Clavispora lusitaniae		8.43054e-06			8.43054e-06
Cloacibacillus porcorum	2.81975e-05	9.54491e-05		3.04117e-05	0.000154058
Clostridioides difficile	0.00125547	0.000872647	0.00270271	0.00117639	0.00600722
Clostridioides sp. ES-S-0010-02	4.29321e-06				4.29321e-06
Clostridioides sp. ES-S-0054-01		5.41987e-06	7.89301e-05		8.43499e-05
Clostridioides sp. ES-W-0016-02		9.74876e-05			9.74876e-05
Clostridium acetobutylicum		1.96651e-05			1.96651e-05
Clostridium argentinense	4.95752e-05	1.7207e-05	6.1036e-05	6.28155e-05	0.000190634
Clostridium aurantibutyricum		1.41769e-05	2.72088e-05		4.13857e-05
Clostridium baratii		0.000261713	0.000222987	3.85405e-05	0.00052324
Clostridium beijerinckii		0.000295493	0.00030077	0.000414582	0.00101084
Clostridium bornimense	5.25431e-05	6.80459e-05	8.44233e-05		0.000205012
Clostridium botulinum			0.000803763		0.000803763
Clostridium butyricum	0.000216152	0.00457832	0.00131648	0.00158085	0.00769181
Clostridium cadaveris	0.000111378	0.000194011	0.000211388	0.000285113	0.000801889
Clostridium carboxidivorans		0.000255859	4.48578e-05		0.000300717
Clostridium cellulovorans		2.39288e-05	0.000371058		0.000394987
Clostridium chauvoei	7.52997e-05	0.000155961	0.000139592	6.78407e-05	0.000438694
Clostridium cochlearium		4.74378e-05			4.74378e-05
Clostridium diolis			2.37114e-05		2.37114e-05
Clostridium estertheticum		4.68363e-05			4.68363e-05
Clostridium fermenticellae			2.23553e-05	1.25631e-05	3.49184e-05
Clostridium formicaceticum		1.73833e-05			1.73833e-05
Clostridium gasigenes		8.60983e-05	0.000137835		0.000223934
Clostridium gelidum		0.000425786	0.000397456	0.000152271	0.000975512
Clostridium intestinale		0.000339971	0.000110306		0.000450277
Clostridium isatidis		8.69065e-05	3.91023e-05		0.000126009
Clostridium kluyveri	5.82591e-05	1.67379e-05			7.4997e-05
Clostridium manihotivorum		8.31032e-05	9.25361e-05	0.000168585	0.000344225
Clostridium novyi				7.61354e-05	7.61354e-05
Clostridium perfringens	0.000127664	0.000403777	0.000477092	0.000881267	0.0018898
Clostridium saccharobutylicum		0.00091713	0.000351869	0.000613079	0.00188208
Clostridium saccharoperbutylacetonicum	9.91116e-05	0.000126333	0.00041361	2.77706e-05	0.000666824
Clostridium scatologenes				7.06971e-05	7.06971e-05
Clostridium septicum	8.29691e-05	0.000244185	0.00014493		0.000472084
Clostridium sp. 001		3.37545e-05	3.9519e-05		7.32735e-05
Clostridium sp. BJN0001	5.98165e-05		0.000205638		0.000265454
Clostridium sp. BNL1100		6.41569e-05			6.41569e-05
Clostridium sp. C1	0.000165335	0.00244892	0.00967661	0.000846045	0.0131369
Clostridium sp. CM027			3.08857e-05		3.08857e-05
Clostridium sp. DL-VIII	6.36176e-05	0.000221119	0.000363575		0.000648312
Clostridium sp. JN-1		3.58311e-05			3.58311e-05
Clostridium sp. M3/9	7.599e-05				7.599e-05
Clostridium sp. M62/1	0.000794109	0.00227761	0.00248282	0.00209622	0.00765076
Clostridium sp. MD294	5.91448e-05	7.29052e-05			0.00013205
Clostridium sp. MF28			2.27966e-05		2.27966e-05
Clostridium sp. SY8519	0.000164492	0.0003038	0.000302825	0.00108056	0.00185168
Clostridium sporogenes		0.000129412			0.000129412
Clostridium taeniosporum	5.07894e-05		0.000141319	0.00012508	0.000317188
Clostridium tetani	2.09964e-05				2.09964e-05
Clostridium thermarum			9.6151e-05		9.6151e-05
Clostridium tyrobutyricum	1.21247e-05	4.74378e-05	8.1649e-05		0.000141211
Cohcovirus hiberniae	0.000229404	0.00322476	2.96637e-05		0.00348383
Cohnella abietis		1.64226e-05			1.64226e-05
Colletotrichum higginsianum		5.56359e-06			5.56359e-06
Collinsella aerofaciens	0.00133403	0.00171837	0.000847602		0.00390001
Collinsella sp. zg1085	7.6946e-06				7.6946e-06
Collinsella stercoris	0.00011733	0.000571613	0.000452445		0.00114139
Comamonas aquatica				1.25631e-05	1.25631e-05
Comamonas fluminis				2.26136e-05	2.26136e-05
Comamonas testosteroni				2.0101e-05	2.0101e-05
Companilactobacillus alimentarius		1.72373e-05			1.72373e-05
Companilactobacillus crustorum			0.000121573		0.000121573
Companilactobacillus farciminis		0.000149072			0.000149072
Companilactobacillus futsaii		8.19896e-06			8.19896e-06
Companilactobacillus pabuli		9.80516e-06			9.80516e-06
Companilactobacillus paralimentarius		2.56739e-05			2.56739e-05
Coprobacter secundus	0.00103457	0.00139367	0.00018655		0.00261478
Coprococcus catus	0.00115295	0.00054672	0.00155549	0.000945354	0.00420051
Coprococcus comes	0.00167783	0.00148254	0.00324039	0.000419336	0.00682009
Coprococcus eutactus	0.000659429	0.00029105	0.000626519	0.000625652	0.00220265
Coprococcus sp. ART55/1	0.00174844	0.000342787	0.000618004	0.000670559	0.00337979
Coraliomargarita akajimensis	2.38078e-05				2.38078e-05
Corynebacterium amycolatum			2.22312e-06		2.22312e-06
Corynebacterium argentoratense				1.19017e-05	1.19017e-05
Corynebacterium crudilactis				3.96722e-06	3.96722e-06
Corynebacterium diphtheriae	1.20991e-05		2.56958e-05		3.77948e-05
Corynebacterium falsenii		9.45125e-06			9.45125e-06
Corynebacterium jeikeium		1.1404e-05			1.1404e-05
Corynebacterium liangguodongii	1.27026e-06				1.27026e-06
Corynebacterium matruchotii		5.49467e-05			5.49467e-05
Corynebacterium sp. NML98-0116				1.71817e-06	1.71817e-06
Corynebacterium striatum		1.00309e-05			1.00309e-05
Corynebacterium tuberculostearicum		0.000233568			0.000233568
Corynebacterium variabile			5.9791e-05		5.9791e-05
Crassaminicella profunda			0.000123835		0.000123835
Crassaminicella thermophila		1.34995e-05			1.34995e-05
CrAss-like virus sp.	0.00135805	0.0274105	0.000168735	0.000893554	0.0298309
Cronobacter condimenti		1.84518e-05	0.000108527		0.000126978
Cronobacter dublinensis		2.32201e-05	6.25221e-05		8.57421e-05
Cronobacter malonaticus			0.000126614		0.000126614
Cronobacter muytjensii		3.34307e-05			3.34307e-05
Cronobacter sakazakii		3.08027e-05	0.000234518	3.26294e-05	0.00029795
Cronobacter universalis		1.20566e-05			1.20566e-05
Cryptobacterium curtum		3.08353e-05	0.000227052		0.000257887
Cryptosporidium muris		2.31084e-05			2.31084e-05
Culoivirus americanus		0.000169515			0.000169515
Culoivirus intestinalis		0.000464577			0.000464577
Cupriavidus basilensis		1.82371e-05			1.82371e-05
Cupriavidus pauculus	5.22159e-05				5.22159e-05
Cutibacterium acnes		0.000195894	0.000799489	0.0102025	0.0111979
Cyberlindnera jadinii		0.00451816	0.00034489		0.00486305
Cyclospora cayetanensis			8.95309e-05		8.95309e-05
Cytobacillus oceanisediminis		5.1709e-05	1.33144e-05		6.50234e-05
Debaryomyces hansenii		0.000172424			0.000172424
Dechloromonas sp. HYN0024		5.13895e-06			5.13895e-06
Dehalobacter restrictus		8.2601e-06	4.60187e-05		5.42788e-05
Dehalobacterium formicoaceticum				3.80677e-05	3.80677e-05
Dehalococcoides mccartyi	5.30455e-05	6.85654e-05	1.66112e-05		0.000138222
Delftia acidovorans				1.25631e-05	1.25631e-05
Delftia tsuruhatensis				2.0101e-05	2.0101e-05
Denitratisoma oestradiolicum				2.0101e-05	2.0101e-05
Denitrobacterium detoxificans	2.63373e-05	3.26971e-05			5.90345e-05
Dermabacter jinjuensis				0.000223784	0.000223784
Desulfatibacillum aliphaticivorans		2.90288e-05			2.90288e-05
Desulfitobacterium hafniense	2.01146e-05	2.00682e-05		2.71912e-05	6.7374e-05
Desulfitobacterium metallireducens	1.8734e-05	4.87603e-05		4.49619e-05	0.000112456
Desulfofarcimen acetoxidans	1.5275e-05		7.7397e-05		9.2672e-05
Desulfolutivibrio sulfoxidireducens	1.03106e-05	1.75192e-05			2.78298e-05
Desulfosarcina widdelii		1.33718e-05			1.33718e-05
Desulfosporosinus youngiae		3.57797e-05			3.57797e-05
Desulfovibrio desulfuricans	0.000118725	4.55672e-05	0.000174833		0.000339126
Desulfovibrio fairfieldensis	0.000446475		2.359e-05		0.000470065
Desulfovibrio piger	0.000224728	0.000710787	0.000161231		0.00109675
Desulfovibrio sp. 86	3.10988e-05	3.41248e-05	4.81726e-05	0.000259853	0.000373249
Desulfovibrio sp. G11	2.82587e-05	5.74986e-05	3.44683e-05		0.000120226
Desulfovibrio vulgaris	0.000114034	9.25987e-05		0.000542187	0.00074882
Desulfuromonas sp. DDH964		9.69393e-06			9.69393e-06
Devriesea agamarum		5.02216e-06			5.02216e-06
Dhillonvirus EK99P1			0.000158105		0.000158105
Dhillonvirus EP23			0.000171342		0.000171342
Dhillonvirus HK578			7.86849e-05		7.86849e-05
Dhillonvirus JL1			3.1621e-05		3.1621e-05
Dhillonvirus SO1			0.000649334		0.000649334
Dhillonvirus SSL2009a			7.94203e-05		7.94203e-05
Dhillonvirus YD2008s			4.41224e-05		4.41224e-05
Dialister hominis	0.00165101	5.69589e-05	0.000112206		0.00182018
Dialister massiliensis	0.001499	6.18866e-05	0.000110916		0.0016718
Dialister pneumosintes	0.000266262	0.000255923	0.000390557		0.000912743
Diaphorobacter ruginosibacter		1.16794e-05			1.16794e-05
Diorhovirus intestinalis	7.16886e-05				7.16886e-05
Diutina rugosa		7.59117e-06			7.59117e-06
Dolosigranulum pigrum		1.36921e-05		1.45761e-05	2.82683e-05
Dorea formicigenerans	0.000965247	0.000651624	0.00185107	0.000620411	0.00408835
Dorea longicatena	0.00362195	0.00159322	0.00332354	0.000556219	0.00909494
Drulisvirus KPV811		1.15977e-05			1.15977e-05
Duncaniella dubosii	0.000138284	0.00015608	8.49317e-05		0.000379295
Duncaniella sp. B8		2.45814e-06			2.45814e-06
Dysgonomonas sp. HDW5A		0.00219782			0.00219782
Dysgonomonas sp. HDW5B		0.00452524			0.00452524
Dysosmobacter sp. Marseille-Q4140	0.00199647	0.00184652	0.00396937	0.00489494	0.0127073
Dysosmobacter welbionis	0.00517284	0.0095944	0.0161491	0.0126759	0.0435923
Edwardsiella ictaluri			2.47181e-05		2.47181e-05
Edwardsiella piscicida		4.91194e-06			4.91194e-06
Efquatrovirus AL3				0.000973785	0.000973785
Efquatrovirus AUEF3				0.000147543	0.000147543
Efquatrovirus EfaCPT1				3.54103e-05	3.54103e-05
Efquatrovirus IME196				7.08207e-05	7.08207e-05
Efquatrovirus PMBT2				5.31155e-05	5.31155e-05
Efquatrovirus SANTOR1				0.00031479	0.00031479
Efquatrovirus SHEF2				0.000289184	0.000289184
Efquatrovirus SHEF4				0.000996122	0.000996122
Eggerthella guodeyinii	6.82265e-05	0.000178892	0.000440606	0.000431105	0.00111883
Eggerthella lenta	0.000235994	0.000807558	0.00379522	0.00122043	0.0060592
Eggerthella sp. YY7918	2.0333e-05	0.000112599	0.000396755	9.60576e-05	0.000625744
Eikenella corrodens			3.68844e-05		3.68844e-05
Elizabethkingia anophelis		7.87611e-06			7.87611e-06
Emergencia timonensis	2.12784e-05	0.001154	8.0918e-05	3.26294e-05	0.00128882
Entamoeba dispar		0.000281724	0.000103206		0.00038493
Enterobacter asburiae		5.21662e-05	0.000356209	4.03911e-05	0.000448766
Enterobacter bugandensis		1.51823e-05	8.89851e-05	1.72576e-05	0.000121425
Enterobacter cancerogenus		2.26625e-05	0.000141503		0.000164166
Enterobacter chengduensis		6.02699e-06	0.000316392		0.000322419
Enterobacter chuandaensis		1.33962e-05	4.94362e-05	1.25631e-05	7.53955e-05
Enterobacter cloacae	6.85772e-06	8.86982e-05	0.000465016	8.79784e-05	0.00064855
Enterobacter cloacae complex sp.		2.90189e-05	0.000232559		0.000261578
Enterobacter cloacae complex sp. AR_0002			3.95489e-05		3.95489e-05
Enterobacter cloacae complex sp. ECL405			4.39555e-05	2.71912e-05	7.11467e-05
Enterobacter cloacae complex sp. ECL411		0.000173704			0.000173704
Enterobacter cloacae complex sp. ECL414			4.44926e-05		4.44926e-05
Enterobacter cloacae complex sp. ECL68			0.000292815	1.50757e-05	0.000307891
Enterobacter cloacae complex sp. ECNIH7			3.95489e-05		3.95489e-05
Enterobacter cloacae complex sp. R_G8		3.12578e-06			3.12578e-06
Enterobacter hormaechei		8.51001e-05	0.000839949	0.000164111	0.00108916
Enterobacter huaxiensis		1.51823e-05	4.44926e-05		5.96749e-05
Enterobacter kobei		4.47506e-05	0.000344703	2.29441e-05	0.000412398
Enterobacter ludwigii		2.38861e-05	0.000157119	2.26136e-05	0.000203619
Enterobacter mori		1.79228e-05	0.000249005	3.76893e-05	0.000304617
Enterobacter oligotrophicus		1.35306e-05	9.04388e-05		0.000103969
Enterobacter roggenkampii		3.58856e-05	0.000306519	2.97545e-05	0.000372159
Enterobacter soli			4.94362e-05		4.94362e-05
Enterobacter sp. Colony194		1.02704e-05	3.95489e-05		4.98194e-05
Enterobacter sp. CP102		1.25031e-05	2.96617e-05		4.21648e-05
Enterobacter sp. DSM 30060		7.34998e-07			7.34998e-07
Enterobacter sp. E76		5.10995e-05			5.10995e-05
Enterobacter sp. HK169		2.70396e-05			2.70396e-05
Enterobacter sp. JBIWA003			0.000633072		0.000633072
Enterobacter sp. JBIWA005			0.000185094		0.000185094
Enterobacter sp. JUb54		2.94716e-05	0.000150519		0.000179991
Enterobacter sp. N18-03635		2.45814e-06			2.45814e-06
Enterobacter sp. RHBSTW-00175			4.44926e-05		4.44926e-05
Enterobacter sp. RHBSTW-00975			5.95652e-05		5.95652e-05
Enterobacter sp. RHBSTW-00994		3.62308e-05	9.47036e-05		0.000130934
Enterobacter sp. SA187		0.000104597	0.000254279		0.000358876
Enterocloster asparagiformis	0.000815259	0.00306414	0.00249187	0.00219206	0.00856332
Enterocloster bolteae	0.000938618	0.0241234	0.0416505	0.0162976	0.0830101
Enterocloster clostridioformis	0.000223649	0.0033642	0.0125389	0.0130018	0.0291286
Enterococcus avium		0.00077915	0.00173238	0.000939943	0.00345147
Enterococcus casseliflavus	1.49761e-05	0.000448277	0.000412935	0.000562127	0.00143831
Enterococcus cecorum	6.61307e-05	9.87042e-05	0.000148454	0.000186659	0.000499948
Enterococcus durans		0.000449421	0.000573372	0.00108214	0.00210493
Enterococcus faecalis	5.35852e-05	0.0267598	0.00375075	0.0882392	0.118803
Enterococcus faecium	0.000337181	0.0789853	0.0679615	0.251362	0.398646
Enterococcus gallinarum	2.73204e-06	0.00144979	0.00113475	0.000344409	0.00293168
Enterococcus gilvus		7.92029e-05		0.00013306	0.000212263
Enterococcus hirae	7.68882e-06	0.000308177	0.000508157	0.00103586	0.00185988
Enterococcus innesii		7.36926e-05	2.86795e-05	3.72075e-05	0.00013958
Enterococcus lactis		0.000445398	0.000487308	0.0008192	0.00175191
Enterococcus mundtii		0.00026111	0.000280222	0.000408126	0.000949457
Enterococcus raffinosus	2.24624e-05	0.000134414	0.000401388	0.000184549	0.000742814
Enterococcus rotai		0.000108925	0.000118055	0.000194757	0.000421737
Enterococcus saigonensis		6.0273e-05	0.000338293	0.000112684	0.00051125
Enterococcus sp. CR-Ec1		0.000103608	3.97101e-05	2.20344e-05	0.000165352
Enterococcus sp. DA9		0.000313425	0.000378675	0.0005594	0.0012515
Enterococcus sp. FDAARGOS_375		4.24136e-05		5.76046e-05	0.000100018
Enterococcus sp. FDAARGOS_553		2.60514e-05	0.00011913	8.62359e-05	0.000231418
Enterococcus sp. LX10		0.000301257		0.00028891	0.000590167
Enterococcus sp. M190262		5.88857e-05	9.2657e-05		0.000151543
Enterococcus thailandicus		0.000241166	0.000286358	0.000333892	0.000861416
Enterococcus wangshanyuanii		7.45532e-05	1.55618e-05	0.000100158	0.000190273
Eremothecium gossypii			4.41224e-06		4.41224e-06
Eremothecium sinecaudum		6.73818e-06			6.73818e-06
Erwinia gerundensis		5.41988e-05			5.41988e-05
Erysipelatoclostridium ramosum	0.000157423	0.00261956	0.00642503	0.035087	0.0442891
Erysipelothrix larvae			8.39992e-05		8.39992e-05
Erysipelothrix sp. A18Y020d		6.99632e-05	0.000120006		0.000189969
Erysipelothrix sp. HDW6B		7.37611e-05			7.37611e-05
Erysipelothrix sp. HDW6C		9.9368e-05			9.9368e-05
Escherichia albertii	4.1721e-05	0.000311856	0.00322023	0.000672335	0.00424614
Escherichia coli	0.0010783	0.0232839	0.105297	0.0322495	0.161909
Escherichia fergusonii	8.79836e-06	0.00028748	0.00237377	0.000567796	0.00323785
Escherichia marmotae	2.2522e-05	0.000260568	0.00200234	0.000603667	0.0028891
Escherichia phage Envy			0.0011641		0.0011641
Escherichia phage Gluttony			0.000232378		0.000232378
Escherichia phage slur05			0.00344228		0.00344228
Escherichia sp.		4.51005e-05			4.51005e-05
Escherichia sp. E4742	3.02746e-05	0.000206675	0.00165326	0.000609688	0.0024999
Escherichia sp. SCLE84			0.000180138	1.25631e-05	0.000192701
Escherichia virus LL11	0.00198072				0.00198072
Ethanoligenens harbinense		6.65394e-05	0.000239692		0.000306232
Eubacterium callanderi	6.09752e-05	0.000110712	0.000187925	0.000148863	0.000508475
Eubacterium hominis	0.000223956	0.000558506	0.000321794	0.000385137	0.00148939
Eubacterium limosum	2.94692e-05	6.89093e-05	0.000170189	0.000226961	0.000495528
Eubacterium maltosivorans	0.00012298	0.000318661	0.000784845	0.00123971	0.0024662
Eubacterium sp. c-25	0.000149491	0.00121182	0.00160175	0.000911252	0.00387431
Eubacterium sp. MSJ-33	0.00118831	0.000491447	0.00133266	0.000517241	0.00352965
Eubacterium ventriosum	0.0019032	0.000300818	0.0026728	0.00066804	0.00554486
Exiguobacterium sp. S3-2				4.60299e-06	4.60299e-06
Ezakiella coagulans	1.03503e-05	1.14975e-05	0.000149608	1.65301e-05	0.000187986
Ezakiella massiliensis		4.6838e-06			4.6838e-06
Faecalibacillus intestinalis	0.0022599	0.000228589	0.000337886	0.000466362	0.00329274
Faecalibacterium duncaniae	0.00109389	0.000369772	0.000328869	0.000904249	0.00269678
Faecalibacterium prausnitzii	0.0186107	0.0105488	0.00392328	0.00806488	0.0411477
Faecalibacterium sp. HTFF	0.00534818	0.00246822	0.000706893	0.0610303	0.0695536
Faecalibacterium sp. I2392	0.0015928	0.000566906	0.000173649	0.000962278	0.00329563
Faecalibacterium sp. I3333	0.00137334	0.000949737	0.000384038	0.000922293	0.00362941
Faecalibacterium sp. I3389	0.00128719	0.000800793	0.000588229	0.00410008	0.00677629
Faecalibacterium sp. I4179	0.00246404	0.000954543	0.000518218	0.00293894	0.00687574
Faecalibacterium sp. I4384	0.00245462	0.00291467	0.000467659	0.00448553	0.0103225
Faecalibacterium sp. IP118	0.000506538	0.00045179	0.000281129	0.000371182	0.00161064
Faecalibacterium sp. IP329	0.00123382	0.000474241	0.00059612	0.000943928	0.00324811
Faecalibaculum rodentium		0.000103736	1.41077e-05		0.000117843
Faecalicatena sp. Marseille-Q4148	0.00044347	0.000570287	0.00186767	0.00108099	0.00396241
Faecalitalea cylindroides	0.000420998	0.000698751	0.0010174	0.000387261	0.0025244
Fannyhessea vaginae			4.70896e-05		4.70896e-05
Fastidiosipila sanguinis	9.41874e-06	6.14331e-05	1.91996e-05	4.27826e-05	0.000132834
Felixounavirus HY02		5.64479e-06			5.64479e-06
Felixounavirus VpaE1		1.37984e-05			1.37984e-05
Fenollaria massiliensis	1.19301e-05				1.19301e-05
Fenollaria sporofastidiosus	9.2591e-06				9.2591e-06
Ferrovibrio terrae	2.02179e-05				2.02179e-05
Filifactor alocis	6.33912e-05	9.12174e-05	0.00014187		0.000296479
Finegoldia magna		2.82598e-05	5.63786e-05	2.71912e-05	0.00011183
Flaviflexus salsibiostraticola				6.32215e-05	6.32215e-05
Flavobacterium inviolabile	4.05485e-05				4.05485e-05
Flavobacterium sp. HJ-32-4		1.20346e-05			1.20346e-05
Flavobacterium sp. KK2020170		2.82239e-05			2.82239e-05
Flavobacterium sp. Sr18	5.30004e-05				5.30004e-05
Flavonifractor plautii	0.00437777	0.017046	0.025262	0.0449926	0.0916784
Flintibacter sp. KGMB00164	0.00137035	0.00177228	0.00662604	0.00613209	0.0159008
Floricoccus penangensis		1.94198e-05			1.94198e-05
Frankia sp. QA3			2.07711e-05		2.07711e-05
Fretibacterium fastidiosum		3.25232e-05	0.000309588		0.000342111
Fructilactobacillus lindneri		1.91308e-05			1.91308e-05
Fructilactobacillus sanfranciscensis		0.000169705	0.000250134	0.000272081	0.00069192
Furfurilactobacillus rossiae		4.30074e-05			4.30074e-05
Fusarium poae		7.38948e-05		1.25631e-05	8.64579e-05
Fusobacterium hwasookii			4.19163e-05		4.19163e-05
Fusobacterium mortiferum		3.60113e-05			3.60113e-05
Fusobacterium nucleatum	2.74244e-05	0.00288583	0.0023179	3.63662e-05	0.00526752
Fusobacterium pseudoperiodonticum	1.56734e-05	1.75616e-05	3.23564e-05		6.55913e-05
Fusobacterium sp. oral taxon 203		4.73753e-05			4.73753e-05
Fusobacterium ulcerans		4.01201e-05			4.01201e-05
Galactomyces citri-aurantii		1.47358e-05			1.47358e-05
Gardnerella leopoldii	3.30268e-05	0.000135338	5.69776e-05		0.000225343
Gardnerella piotii		5.17119e-05			5.17119e-05
Gardnerella vaginalis		0.00015108	1.03178e-05		0.000161398
Gemella haemolysans	2.72066e-05	0.000185547	5.78763e-05	0.000939875	0.0012105
Gemella morbillorum		0.000141853			0.000141853
Gemella sanguinis	5.16106e-05	0.0010954	0.000132128	0.00155688	0.00283602
Gemella sp. oral taxon 928		4.06503e-06			4.06503e-06
Geminocystis sp. NIES-3709		5.05273e-05			5.05273e-05
Geobacillus sp. JS12		2.72451e-06			2.72451e-06
Geobacillus subterraneus		4.82217e-06	2.79302e-05	1.91791e-06	3.46703e-05
Geomonas sp. RF6		3.71299e-05			3.71299e-05
Gordonibacter pamelaeae	0.000135774	0.000146343	0.000717401	0.000567974	0.00156749
Gordonibacter urolithinfaciens	0.000126532	0.000339147	0.000312677	0.000168607	0.000946964
Gottschalkia acidurici		3.62318e-05			3.62318e-05
Granulibacter bethesdensis		1.0437e-05			1.0437e-05
Granulicatella adiacens	2.34215e-05	0.00104894	0.000537129	0.000659028	0.00226852
Granulicatella elegans		0.000138911	0.000100169		0.00023908
Haematospirillum jordaniae	2.92161e-05				2.92161e-05
Haemophilus haemolyticus	6.22595e-05	2.77721e-05			9.00315e-05
Haemophilus influenzae	6.97625e-05	2.86374e-05	3.42498e-05	5.43824e-05	0.000187032
Haemophilus parahaemolyticus	5.13234e-05		1.25013e-05		6.38247e-05
Haemophilus parainfluenzae	0.00121079	0.00144029	0.000877538	9.25685e-05	0.00362119
Haemophilus pittmaniae	0.000136383	3.51559e-06	1.58076e-05		0.000155706
Hafnia alvei		7.73995e-05			7.73995e-05
Hafnia paralvei		0.0033741	7.51649e-05		0.00344927
Hanrivervirus aaroes		1.44256e-05			1.44256e-05
Haploplasma axanthum		4.62168e-05			4.62168e-05
Helicobacter pylori		0.000296739			0.000296739
Heliomicrobium modesticaldum	3.08261e-05	1.47471e-05			4.55733e-05
Herbinix luporum		6.41845e-05	6.49456e-05	2.88033e-05	0.000157933
Heyndrickxia oleronia	1.50262e-05	1.25672e-05		6.13732e-06	3.37307e-05
Hirschia baltica	7.25562e-06				7.25562e-06
Histophilus somni			5.33087e-05		5.33087e-05
Human circovirus VS6600022	9.69876e-05				9.69876e-05
Hungatella hathewayi	0.000983844	0.00897733	0.00596626	0.0018957	0.0178231
Hymenobacter sp. BT18	8.93982e-06				8.93982e-06
Hymenobacter sp. NBH84			9.28764e-05		9.28764e-05
Hypericibacter adhaerens			1.24674e-05		1.24674e-05
Hypericibacter terrae		2.058e-05			2.058e-05
Ignavigranum ruoffiae	3.51263e-06				3.51263e-06
Indioceanicola profundi	3.04595e-05				3.04595e-05
Intestinibaculum porci	8.8416e-05	0.000106013	1.7649e-05		0.000212078
Intestinimonas butyriciproducens	0.00114373	0.00148823	0.00937964	0.00400676	0.0160184
Iocasia fonsfrigidae	2.07897e-05				2.07897e-05
Jahgtovirus intestinihominis	0.000172006	9.76902e-06			0.000181775
Jahgtovirus secundus	0.000215188	7.32677e-06			0.000222514
Jejubacter calystegiae		5.93898e-05	6.94682e-05		0.000128858
Jeongeupia sp. HS-3		6.53678e-06			6.53678e-06
Jeotgalibaca arthritidis		4.55699e-06			4.55699e-06
Jeotgalibaca ciconiae		6.75357e-06		2.41657e-05	3.09193e-05
Jeotgalibaca sp. PTS2502		3.61359e-05	4.73807e-06		4.08739e-05
Junavirus LJ				0.000322881	0.000322881
Kahucivirus intestinalis		0.00819429			0.00819429
Kaistella carnis		6.84639e-05	0.000266855		0.000335319
Kaistia sp. 32K				0.000175883	0.000175883
Kazachstania africana		6.93841e-06			6.93841e-06
Kazachstania barnettii		6.00395e-05			6.00395e-05
Kazachstania naganishii		2.7645e-05			2.7645e-05
Kehishuvirus primarius	7.40783e-06	3.47666e-05			4.21744e-05
Kingella oralis				0.000139087	0.000139087
Kiritimatiella glycovorans	1.36208e-05				1.36208e-05
Klebsiella aerogenes		0.000209608	0.000730382	0.000443099	0.00138309
Klebsiella africana		0.000346896	0.000477968	0.00113659	0.00196146
Klebsiella grimontii	1.37154e-05	0.000358926	0.0200303	9.64428e-05	0.0204994
Klebsiella huaxiensis		0.000106683	0.00106356	7.92324e-05	0.00124948
Klebsiella michiganensis		0.000214397	0.00818336	0.00119646	0.00959422
Klebsiella oxytoca		0.000241054	0.00311853	0.00296944	0.00632903
Klebsiella pasteurii			0.00072351		0.00072351
Klebsiella phage RAD2		0.00259609			0.00259609
Klebsiella pneumoniae		0.00306695	0.0136733	0.00732924	0.0240694
Klebsiella quasipneumoniae		0.00325954	0.00136853	0.00174209	0.00637016
Klebsiella quasivariicola		0.000538022	0.000245969	0.00104958	0.00183357
Klebsiella sp. A52		1.98312e-05	9.05871e-05		0.000110418
Klebsiella sp. BDA134-6			0.000705423		0.000705423
Klebsiella sp. CTHL.F3a			0.000447349		0.000447349
Klebsiella sp. FDAARGOS_511		8.35768e-06	0.000452194		0.000460552
Klebsiella sp. KPN54798		8.55433e-05	0.000101481	3.26294e-05	0.000219654
Klebsiella sp. LTGPAF-6F		4.42465e-06	8.4125e-05		8.85497e-05
Klebsiella sp. M5al			0.000416019		0.000416019
Klebsiella sp. MPUS7		4.14864e-06	0.00130232		0.00130647
Klebsiella sp. P1CD1		0.000327916	1.1766e-05	0.000114203	0.000453885
Klebsiella sp. PCX		3.4414e-06			3.4414e-06
Klebsiella sp. PL-2018			0.000434106		0.000434106
Klebsiella sp. WP3-W18-ESBL-02			0.000504249		0.000504249
Klebsiella sp. WP4-W18-ESBL-05			4.44926e-05		4.44926e-05
Klebsiella variicola	1.50841e-05	0.0086699	0.000797225	0.0142187	0.0237009
Klebsiella virus NJS2		0.00153321			0.00153321
Kluyvera ascorbata		2.11692e-05	0.000226978	5.84179e-06	0.000253989
Kluyvera intermedia		3.44618e-05	0.000202369	2.23488e-05	0.00025918
Kluyveromyces lactis		2.05408e-05			2.05408e-05
Kluyveromyces marxianus		3.28124e-05			3.28124e-05
Kocuria rhizophila			9.14612e-05		9.14612e-05
Komagataeibacter oboediens	1.0733e-05				1.0733e-05
Komagataeibacter xylinus	1.89292e-05				1.89292e-05
Kosakonia arachidis			6.78797e-05	1.12405e-05	7.91202e-05
Kosakonia cowanii		2.52778e-05	0.000203452	3.01514e-05	0.000258881
Kosakonia oryzae			0.000127955		0.000127955
Kosakonia pseudosacchari		1.25099e-05	3.07031e-05		4.32129e-05
Kosakonia radicincitans		3.64511e-05	0.000145668	2.99276e-05	0.000212047
Kosakonia sacchari		2.99224e-05	0.000181387		0.00021131
Kosakonia sp. CCTCC M2018092		7.59117e-06			7.59117e-06
Kosakonia sp. MUSA4			0.000203698		0.000203698
Kosakonia sp. SMBL-WEM22		1.45705e-05		1.71913e-05	3.17618e-05
Lachnoanaerobaculum umeaense		0.000131053	0.000103206		0.000234259
Lachnoclostridium phocaeense	0.000581576	0.000833049	0.00237852	0.00135757	0.00515072
Lachnoclostridium phytofermentans	9.67017e-05	0.000293267	0.000230534	0.000532141	0.00115264
Lachnoclostridium sp. YL32	0.000233096	0.00269498	0.00824836	0.00941756	0.020594
Lachnospira eligens	0.00299861	0.00331143	0.00292311	0.0314633	0.0406964
Lacnuvirus LcNu		7.80749e-05		4.13121e-05	0.000119387
Lacrimispora saccharolytica	0.00017798	0.000365849	0.000367975		0.000911804
Lacrimispora sphenoides		0.000435673	7.33122e-05		0.000508986
Lacticaseibacillus casei		0.000117527		0.000326461	0.000443987
Lacticaseibacillus chiayiensis		4.36002e-05			4.36002e-05
Lacticaseibacillus manihotivorans		2.88707e-05		5.2562e-05	8.14328e-05
Lacticaseibacillus paracasei	0.000178337	0.00356787	0.000274873	0.0135121	0.0175332
Lacticaseibacillus rhamnosus		0.00839719	0.00832482	0.0293314	0.0460534
Lacticaseibacillus zeae		0.000162233		7.96916e-05	0.000241925
Lactiplantibacillus argentoratensis		1.52094e-05			1.52094e-05
Lactiplantibacillus paraplantarum		5.88096e-05			5.88096e-05
Lactiplantibacillus pentosus	0.000431327	6.98524e-05			0.000501179
Lactiplantibacillus plantarum		0.000602035	6.33086e-05	0.000466366	0.00113171
Lactobacillus acetotolerans		0.000803589	0.00012685		0.000930439
Lactobacillus acidophilus	0.000204685	0.00220465	0.000493336		0.00290267
Lactobacillus amylolyticus		0.00156439	0.00025006		0.00181445
Lactobacillus amylovorus	7.98118e-05	0.0164202	0.158452	0.0201123	0.195064
Lactobacillus apis		0.000387297			0.000387297
Lactobacillus crispatus	2.64803e-05	0.00170206	0.00133455	0.000220072	0.00328316
Lactobacillus delbrueckii	4.37247e-05	0.00248836	0.00154477	0.00136226	0.00543911
Lactobacillus gasseri		0.00292757	0.00116427	0.00989493	0.0139868
Lactobacillus helsingborgensis		5.81489e-06			5.81489e-06
Lactobacillus helveticus	9.36701e-06	0.00308828	0.000955872	2.95086e-05	0.00408303
Lactobacillus iners		7.17671e-05		2.22922e-05	9.40593e-05
Lactobacillus intestinalis		0.00119203	0.00012191		0.00131394
Lactobacillus jensenii		0.000579701	0.000109753		0.000689454
Lactobacillus johnsonii	4.28607e-06	0.0296968	0.00189283	0.000419556	0.0320135
Lactobacillus kefiranofaciens		0.000483065	0.00140994	0.000504286	0.00239729
Lactobacillus kullabergensis		4.77959e-05	4.4312e-05		9.2108e-05
Lactobacillus panisapium		0.00201306	0.000786585	0.0228223	0.0256219
Lactobacillus paragasseri		0.00276951	0.00271003	0.00248411	0.00796366
Lactobacillus phage KC5a		1.72856e-05			1.72856e-05
Lactobacillus phage phiAQ113		0.000171025			0.000171025
Lactobacillus sp. 3B(2020)		7.67511e-05			7.67511e-05
Lactobacillus sp. JM1		0.000583801			0.000583801
Lactobacillus taiwanensis		0.000443778	9.00804e-05		0.000533858
Lactobacillus terrae		2.58062e-05			2.58062e-05
Lactobacillus ultunensis		0.000812839	0.000758144		0.00157098
Lactococcus allomyrinae	8.36368e-06				8.36368e-06
Lactococcus carnosus		0.00088756			0.00088756
Lactococcus cremoris	8.31443e-05	0.00151253	0.00177955	0.00694003	0.0103153
Lactococcus garvieae	3.37415e-05	4.31536e-05	0.00020504	0.000305193	0.000587129
Lactococcus lactis	0.000289839	0.00199701	0.00207674	0.0165481	0.0209117
Lactococcus petauri		7.35387e-06	6.24113e-06		1.3595e-05
Lactococcus phage P335			4.57683e-05		4.57683e-05
Lactococcus phage Tuc2009		9.80516e-06			9.80516e-06
Lactococcus piscium		7.53494e-05	0.000849999	1.26582e-05	0.000938006
Lactococcus protaetiae				0.000225175	0.000225175
Lactococcus raffinolactis		0.000170459	0.000213866	0.000225211	0.000609537
Lactococcus sp. LG606		1.49736e-05		3.9509e-05	5.44826e-05
Lactococcus taiwanensis			1.43546e-05		1.43546e-05
Lambdavirus lvO276		9.76902e-06			9.76902e-06
Lancefieldella parvula	2.12946e-05	6.65304e-05	0.000107001	0.000171285	0.00036611
Laribacter hongkongensis		5.68747e-06			5.68747e-06
Larmunavirus Lrm1		7.90888e-05		0.000172704	0.000251793
Latilactobacillus curvatus		0.000124595	8.01458e-05	2.53165e-05	0.000230057
Latilactobacillus sakei	3.00135e-05	0.00101698	0.000144285	1.31457e-05	0.00120442
Lautropia mirabilis	9.26665e-06	2.48549e-05	3.36223e-05	0.00269784	0.00276559
Lawsonia intracellularis	1.42735e-05	4.39529e-05	2.07641e-05	4.76067e-05	0.000126597
Leadbettera azotonutricia		0.000117402			0.000117402
Leclercia adecarboxylata		8.11875e-05	0.000317997		0.000399185
Leclercia pneumoniae		2.17934e-05	0.000140859		0.000162652
Leclercia sp. 119287			2.47181e-05		2.47181e-05
Leclercia sp. 29361			6.00503e-05		6.00503e-05
Leclercia sp. J807			2.47181e-05		2.47181e-05
Leishmania mexicana		1.42893e-05			1.42893e-05
Lelliottia amnigena		7.40388e-05	0.000403621	7.33936e-05	0.000551054
Lentibacillus sp. CBA3610		3.64094e-05		3.83583e-06	4.02452e-05
Lentilactobacillus buchneri		2.63629e-05			2.63629e-05
Lentilactobacillus hilgardii		4.28678e-05		9.7936e-06	5.26614e-05
Lentilactobacillus kefiri		4.46142e-05			4.46142e-05
Lentilactobacillus parabuchneri		3.26213e-05			3.26213e-05
Leptospira interrogans			7.82046e-06		7.82046e-06
Leptotrichia sp. oral taxon 218		1.4269e-05	2.08767e-05	5.98206e-05	9.49663e-05
Leptotrichia wadei		1.81875e-05			1.81875e-05
Leuconostoc carnosum	0.000128121	9.7961e-05			0.000226082
Leuconostoc citreum		2.19001e-05	6.70325e-06		2.86033e-05
Leuconostoc falkenbergense		5.71451e-05			5.71451e-05
Leuconostoc gelidum		0.000537845	3.70307e-05	4.4112e-05	0.000618988
Leuconostoc kimchii		1.29031e-05			1.29031e-05
Leuconostoc lactis		0.000144897			0.000144897
Leuconostoc mesenteroides		0.000127783	0.000998057	0.000120142	0.00124598
Leuconostoc pseudomesenteroides		0.000184257			0.000184257
Levilactobacillus brevis		0.000149532		0.00240055	0.00255008
Levilactobacillus suantsaii		1.93192e-05	1.6643e-06		2.09836e-05
Ligilactobacillus agilis	1.16206e-05	4.09905e-05	2.13014e-05		7.39125e-05
Ligilactobacillus animalis		6.84415e-05			6.84415e-05
Ligilactobacillus murinus		3.982e-05	5.79612e-05	8.85101e-05	0.000186291
Ligilactobacillus ruminis	0.000198912	0.000145621	0.00151654	6.90449e-06	0.00186798
Ligilactobacillus saerimneri		1.11704e-05			1.11704e-05
Ligilactobacillus salivarius	6.35354e-05	0.0170317	0.00778945	9.8331e-05	0.024983
Limdunavirus Lmd1		5.4624e-06			5.4624e-06
Limdunavirus LN03		6.6195e-06			6.6195e-06
Limnochorda pilosa			1.43914e-05		1.43914e-05
Limosilactobacillus fermentum		0.00147029	0.000257769	0.00106362	0.00279168
Limosilactobacillus frumenti		4.98826e-05			4.98826e-05
Limosilactobacillus gastricus		0.000244534			0.000244534
Limosilactobacillus mucosae	0.000313137	8.28602e-05	0.00079119		0.00118719
Limosilactobacillus oris		0.000204527		0.000410029	0.000614556
Limosilactobacillus panis		5.18634e-05			5.18634e-05
Limosilactobacillus pontis		0.000803286		3.26294e-05	0.000835916
Limosilactobacillus reuteri		0.00101577	7.27734e-05		0.00108855
Limosilactobacillus vaginalis		0.000353002			0.000353002
Liquorilactobacillus hordei		2.94048e-05			2.94048e-05
Liquorilactobacillus nagelii		5.4863e-05			5.4863e-05
Listeria innocua		2.62036e-05	2.86088e-05	2.53165e-05	8.01288e-05
Listeria monocytogenes		5.18298e-05		2.41657e-05	7.59955e-05
Lodderomyces elongisporus		1.81875e-05			1.81875e-05
Loigolactobacillus backii		4.21989e-05			4.21989e-05
Loigolactobacillus bifermentans		8.11167e-06			8.11167e-06
Loigolactobacillus coryniformis		4.69357e-05			4.69357e-05
Longicatena caecimuris	0.000234017	0.000655286	0.00177517	0.000450146	0.00311462
Lughvirus lugh	1.30118e-05	1.40078e-05			2.70197e-05
Lysobacter sp. TY2-98		1.06974e-05			1.06974e-05
Macrococcus armenti		1.06223e-05			1.06223e-05
Macrococcus canis		1.08499e-05			1.08499e-05
Mageeibacillus indolicus	2.31478e-05	0.000134777	3.10082e-05		0.000188933
Mahella australiensis		1.2642e-05		3.26294e-05	4.52714e-05
Mahlunavirus rarus	5.67202e-05	6.68589e-06			6.34061e-05
Malassezia restricta		0.000233568		0.00321536	0.00344893
Mammaliicoccus sciuri		4.91879e-05			4.91879e-05
Marasmius oreades		3.58785e-05			3.58785e-05
Marinilactibacillus sp. 15R		2.11049e-06			2.11049e-06
Mariniplasma anaerobium		0.000597599	2.56958e-05		0.000623295
Marinobacter sp. CP1		2.15052e-05			2.15052e-05
Marvinbryantia formatexigens	0.000902522	0.00037594	0.000889052	7.58658e-05	0.00224338
Massilistercora timonensis	0.000364109	0.000662528	0.00169061	0.00111896	0.0038362
Megalodesulfovibrio gigas		4.94756e-05			4.94756e-05
Megamonas funiformis		0.00574536	7.11387e-05	0.000114203	0.0059307
Megasphaera elsdenii	0.000106739	0.0141732			0.0142799
Megasphaera hexanoica	7.47409e-05	1.36127e-05	9.55147e-06	3.02399e-05	0.000128145
Megasphaera massiliensis		0.000818149	0.000538293		0.00135644
Megasphaera stantonii	6.36296e-05	6.645e-05	0.000366169	9.45177e-05	0.000590766
Mesomycoplasma ovipneumoniae		1.11347e-05	5.63786e-06		1.67725e-05
Mesorhizobium ciceri	2.48219e-06				2.48219e-06
Mesorhizobium sp. M1D.F.Ca.ET.043.01.1.1	2.73107e-05				2.73107e-05
Metamycoplasma hominis				0.000102844	0.000102844
Methanobrevibacter smithii	0.000115326	0.000552423	4.804e-05		0.00071579
Methanobrevibacter sp. TLL-48-HuF1		1.29562e-05			1.29562e-05
Methanosphaera stadtmanae		0.000207956			0.000207956
Methylibium sp. Pch-M	3.51207e-06				3.51207e-06
Methylomusa anaerophila				4.89442e-05	4.89442e-05
Micavibrio aeruginosavorus	2.5569e-05				2.5569e-05
Microbacterium foliorum				2.0101e-05	2.0101e-05
Microbacterium oxydans				0.000223623	0.000223623
Microbacterium sp. PAMC22086				2.51262e-05	2.51262e-05
Microbacterium sp. SSW1-36				2.51262e-05	2.51262e-05
Microbacterium sp. SSW1-51				2.0101e-05	2.0101e-05
Microbacterium sp. TPU 3598				0.000261312	0.000261312
Microbacterium sp. Y-01				7.03533e-05	7.03533e-05
Micrococcus luteus			0.0002125	0.00561167	0.00582417
Micropruina glycogenica	6.92514e-06				6.92514e-06
Microvirgula aerodenitrificans		3.51231e-05			3.51231e-05
Miniphocaeibacter halophilus			1.98551e-05		1.98551e-05
Moellerella wisconsensis		5.71968e-06		0.000555289	0.000561009
Mogibacterium diversum	2.23087e-05	7.56412e-05	0.000339561	0.000296498	0.000734009
Mogibacterium pumilum		5.85319e-05	6.00168e-05		0.000118549
Moineauvirus Abc2		6.92346e-05			6.92346e-05
Moineauvirus DT1		6.8444e-05			6.8444e-05
Moineauvirus mv7201		0.000662025			0.000662025
Moineauvirus Sfi19		0.000358658			0.000358658
Monoglobus pectinilyticus	0.000311189	0.000210645	0.000297456	0.000150557	0.000969848
Moraxella osloensis	6.85772e-06				6.85772e-06
Morganella morganii		0.000644454	0.00187669	0.00366628	0.00618743
Morococcus cerebrosus			1.51332e-05		1.51332e-05
Murdochiella vaginalis	3.82339e-05	3.15596e-05	6.31533e-05	5.06122e-05	0.000183559
Muribaculum gordoncarteri	0.00102384	0.000101693	9.70416e-05		0.00122258
Muribaculum intestinale	6.86022e-05	5.42241e-05	3.40688e-05		0.000156895
Mushuvirus mushu		5.58599e-06			5.58599e-06
Mycena indigotica		6.00395e-05			6.00395e-05
Mycobacterium senegalense		4.72563e-06			4.72563e-06
Mycobacteroides abscessus		1.40318e-05			1.40318e-05
Mycoplasma gallisepticum	3.1304e-05				3.1304e-05
Mycoplasma sp. (ex Biomphalaria glabrata)		1.0878e-05			1.0878e-05
Mycoplasmopsis gallinacea		2.52912e-06			2.52912e-06
Myroides odoratimimus		7.23984e-05			7.23984e-05
Naumovozyma castellii		3.8386e-05			3.8386e-05
Naumovozyma dairenensis		9.69869e-05	6.61836e-06		0.000103605
Neisseria arctica		8.78898e-07			8.78898e-07
Neisseria cinerea		5.45625e-06			5.45625e-06
Neisseria dentiae	2.17456e-05	2.12445e-05			4.29901e-05
Neisseria flavescens		4.77504e-05			4.77504e-05
Neisseria gonorrhoeae	6.56303e-06				6.56303e-06
Neisseria meningitidis		1.95177e-05			1.95177e-05
Neisseria mucosa		6.9281e-05	4.78754e-05		0.000117156
Neisseria sicca		6.37804e-05	8.85738e-05		0.000152354
Neisseria subflava		4.89696e-05	1.34558e-05		6.24253e-05
Neurospora crassa		2.30921e-05			2.30921e-05
Niveibacterium microcysteis		2.32259e-05			2.32259e-05
Nocardia nova		1.4852e-05			1.4852e-05
Nocardioides sp. S-1144		2.74928e-05			2.74928e-05
Not enough reads	0.00130666	0.018903	0.0305879	0.0289063	0.0797038
Not validated	0.232217	0.189719	0.239641	0.179251	0.840828
Novemvirus T5282H			0.000187857	0.00030998	0.000497837
Novisyntrophococcus fermenticellae	0.00025254	0.000273985	0.000347648	0.000557891	0.00143206
Oceanidesulfovibrio marinus	3.24989e-05		1.24584e-05		4.49573e-05
Oceanobacillus iheyensis	6.80165e-06				6.80165e-06
Oceanobacillus kimchii		1.21675e-05			1.21675e-05
Octadecabacter arcticus	1.89263e-05				1.89263e-05
Odoribacter splanchnicus	0.00805239	0.00123597	0.000195938		0.0094843
Oengusvirus oengus	5.50001e-05	6.55998e-05			0.0001206
Oenococcus kitaharae		3.60128e-06			3.60128e-06
Oenococcus oeni		1.92652e-05			1.92652e-05
Ogataea philodendri		2.54528e-05			2.54528e-05
Oleidesulfovibrio alaskensis		4.41268e-05	1.78571e-05		6.19839e-05
Olivibacter sp. SDN3			3.28979e-05		3.28979e-05
Olsenella sp. oral taxon 807	3.68509e-05	9.02882e-05			0.000127139
Olsenella timonensis	0.000349323	0.000109386			0.000458709
Olsenella uli	6.79737e-05	2.86672e-05		5.54971e-05	0.000152138
Oricola thermophila				1.71913e-05	1.71913e-05
Ornithobacterium rhinotracheale	0.000263941	9.68335e-05	3.65539e-05		0.000397329
Oscillatoria acuminata		7.49698e-06			7.49698e-06
Oscillibacter sp. NSJ-62	0.000754987	0.00104259	0.00119328	0.0019843	0.00497517
Ottowia sp. oral taxon 894			9.45799e-06		9.45799e-06
Oxalobacter formigenes	2.533e-05	5.87595e-05			8.40895e-05
Paenibacillus albicereus		3.52292e-05			3.52292e-05
Paenibacillus barcinonensis		9.20838e-06	1.55783e-05		2.47867e-05
Paenibacillus dendritiformis	3.39554e-05				3.39554e-05
Paenibacillus guangzhouensis		4.25306e-05			4.25306e-05
Paenibacillus jilunlii	9.46316e-06				9.46316e-06
Paenibacillus lutimineralis		7.08538e-05			7.08538e-05
Paenibacillus sp. FSL P4-0081			4.02195e-05		4.02195e-05
Paenibacillus sp. URB8-2		2.67435e-05			2.67435e-05
Paeniclostridium sordellii	9.17186e-05	6.2301e-05	0.000107454	8.66177e-05	0.000348091
Pantoea agglomerans		4.34807e-05	2.27966e-05		6.62773e-05
Pantoea ananatis		1.9992e-05		0.000157709	0.000177701
Pantoea sp. SO10				0.000164376	0.000164376
Parabacteroides distasonis	0.0151808	0.0384571	0.00990493	0.00219708	0.0657399
Parabacteroides faecis	0.000249556	0.000517186	0.00028953		0.00105627
Parabacteroides goldsteinii	0.00321724	0.000795479	0.000514297		0.00452702
Parabacteroides johnsonii	0.000564246	0.00833812	0.00346719	0.000157686	0.0125272
Parabacteroides merdae	0.0113493	0.0135871	0.00391187	6.95791e-05	0.0289178
Parabacteroides sp. CT06	9.56826e-05	0.000256582	0.00010837		0.000460635
Paraburkholderia acidiphila		7.56514e-06			7.56514e-06
Paraburkholderia acidisoli	1.43928e-05				1.43928e-05
Paraburkholderia aromaticivorans		1.14394e-05			1.14394e-05
Paraburkholderia megapolitana	5.52284e-06	2.43162e-05			2.9839e-05
Paraburkholderia sp. SOS3		1.64964e-05			1.64964e-05
Paracholeplasma brassicae			7.03841e-05		7.03841e-05
Paraclostridium bifermentans	6.51788e-05	5.57372e-05	2.62128e-05	9.78883e-05	0.000245017
Paracoccidioides lutzii		2.67924e-06			2.67924e-06
Paracoccus yeei		0.000840846			0.000840846
Parafannyhessea umbonata	6.89396e-05	1.98847e-05			8.88243e-05
Paraprevotella xylaniphila	0.00407969	0.00252388	0.000229292	5.28963e-06	0.00683815
Parascardovia denticolens	8.87171e-06	2.57624e-05			3.46341e-05
Parolsenella catena	6.33574e-05	0.000374504	2.06356e-05		0.000458497
Parolsenella massiliensis	6.35109e-05	0.000100288	2.8457e-05		0.000192256
Parvicella tangerina		6.25841e-06			6.25841e-06
Parvimonas micra		2.25003e-05	7.42069e-05		9.67072e-05
Pasteurella multocida		1.10595e-05			1.10595e-05
Paucilactobacillus nenjiangensis		3.28193e-05			3.28193e-05
Paucilactobacillus oligofermentans	1.02754e-05				1.02754e-05
Pauljensenia hongkongensis	5.72812e-06	0.000105412			0.000111141
Pectinatus frisingensis				0.000255597	0.000255597
Pectobacterium brasiliense		1.03242e-05			1.03242e-05
Pectobacterium parmentieri		4.42465e-06			4.42465e-06
Pectobacterium polonicum			3.60333e-05		3.60333e-05
Pectobacterium versatile		2.5073e-05			2.5073e-05
Pediococcus acidilactici	5.91906e-06	0.00867971	0.0104247	0.0254765	0.0445868
Pediococcus claussenii		2.5349e-05			2.5349e-05
Pediococcus damnosus		8.11366e-05			8.11366e-05
Pediococcus pentosaceus	3.28253e-05	0.00883733	0.000394591	0.00188757	0.0111523
Pelosinus fermentans		2.67482e-05	1.47075e-05		4.14556e-05
Penicillium oxalicum		7.275e-06			7.275e-06
Penicillium roqueforti		0.000178601			0.000178601
Peptacetobacter hiranonis	8.93769e-05	8.96578e-05	0.000173253	5.2562e-05	0.000404849
Peptoclostridium acidaminophilum			2.77881e-05		2.77881e-05
Peptoniphilus ivorii			1.03072e-05		1.03072e-05
Peptoniphilus sp. SAHP1		4.72563e-05			4.72563e-05
Peribacillus asahii		6.41498e-05			6.41498e-05
Peribacillus muralis		6.5394e-06			6.5394e-06
Peribacillus psychrosaccharolyticus			1.46169e-05		1.46169e-05
Periweissella cryptocerci		2.77275e-05			2.77275e-05
Petrimonas mucosa		0.000158946			0.000158946
Petrocella atlantisensis	4.28607e-06	3.93493e-05	5.26764e-05		9.63118e-05
Phascolarctobacterium faecium	3.92243e-05	0.00364524			0.00368447
Phascolarctobacterium sp. Marseille-Q4147	4.45406e-05	0.000113556	3.57719e-05	3.70274e-05	0.000230896
Phascolarctobacterium succinatutens	6.57823e-05	2.91135e-05	0.000119585	0.000225768	0.000440249
Phocaeicola coprophilus	0.0131773	0.00240286	0.000328444	0.000672382	0.016581
Phocaeicola dorei	0.0567826	0.0531018	0.0409583	0.0158976	0.16674
Phocaeicola salanitronis	0.00942104	0.00106355	0.000643077		0.0111277
Phocaeicola vulgatus	0.0651546	0.0539887	0.0217051	0.00645003	0.147298
Phytobacter diazotrophicus		4.77749e-05			4.77749e-05
Phytobacter sp. SCO41		2.84011e-05		3.26294e-05	6.10306e-05
Phytobacter ursingii		1.79877e-05	0.000190109		0.000208097
Pichia kudriavzevii				0.000534731	0.000534731
Pigmentiphaga sp. H8	4.15063e-06				4.15063e-06
Planococcus massiliensis			0.000139315		0.000139315
Planococcus sp. MB-3u-03		3.57515e-05			3.57515e-05
Plasmodium knowlesi		4.84574e-06			4.84574e-06
Plasmodium vivax		4.99638e-06			4.99638e-06
Plesiomonas shigelloides		1.99855e-06			1.99855e-06
Pluralibacter gergoviae		2.54041e-05	9.20781e-05		0.000117482
Porphyromonas asaccharolytica	9.78314e-06	7.35204e-05			8.33035e-05
Porphyromonas crevioricanis	2.75939e-05	1.39867e-05			4.15805e-05
Porphyromonas endodontalis		4.8017e-06			4.8017e-06
Porphyromonas gingivalis	0.000194515	5.71306e-05	2.24252e-05		0.000274071
Porphyromonas somerae	0.000183865	0.000157322	7.61327e-05		0.00041732
Porphyromonas sp. oral taxon 275		5.40791e-06	5.0306e-05		5.57139e-05
Prevotella bryantii	0.00174346	0.000141578	0.000227427		0.00211246
Prevotella buccalis	0.000130783	0.000221033	4.58692e-05		0.000397686
Prevotella copri	0.127825	0.001818	0.000444702		0.130088
Prevotella dentalis	0.000791286	0.000760854	2.68169e-05		0.00157896
Prevotella denticola	0.000239503	0.000171513	1.49291e-05		0.000425944
Prevotella enoeca		6.26314e-05			6.26314e-05
Prevotella fusca	4.17558e-05	0.00015664			0.000198395
Prevotella histicola	9.2975e-05	5.03087e-05			0.000143284
Prevotella intermedia	0.000167662	0.000100129	4.99994e-05		0.000317791
Prevotella jejuni	0.000388689	3.45622e-05	4.55193e-05		0.000468771
Prevotella melaninogenica	0.000534377	0.000474929	0.000428295		0.0014376
Prevotella multiformis	0.000216897				0.000216897
Prevotella nigrescens	0.000264459	0.000106756	2.61627e-05		0.000397378
Prevotella oris		5.84808e-05			5.84808e-05
Prevotella scopos	0.000174297	5.52576e-05	1.4052e-05		0.000243607
Prevotella sp. E13-17	0.000285693	0.000200788			0.000486481
Prevotella sp. E13-3	4.1075e-05	2.87487e-05	2.03398e-05		9.01635e-05
Prevotella sp. E2-25	7.00818e-05				7.00818e-05
Prevotella sp. E2-28	0.000209041	0.000216124			0.000425165
Prevotella sp. E9-3		6.51498e-06			6.51498e-06
Prevotella sp. oral taxon 299	2.93324e-05	8.44567e-05			0.000113789
Prevotella sp. oral taxon 475	0.000204918	0.000268773			0.000473691
Prevotella sp. Rep29	0.000328485	0.000998526	1.32446e-05		0.00134026
Prevotella veroralis	4.4447e-05	0.00058823			0.000632677
Priestia aryabhattai			8.32151e-06		8.32151e-06
Priestia koreensis		1.42907e-05			1.42907e-05
Priestia megaterium		1.98915e-05			1.98915e-05
Propionibacterium acidifaciens	7.47035e-06	9.6669e-05	1.3289e-05		0.000117428
Propionibacterium freudenreichii	1.74442e-05	0.000126991	0.000108356	0.00316528	0.00341807
Proteus columbae		7.51098e-05		6.28155e-05	0.000137925
Proteus hauseri		8.69692e-05		0.000128144	0.000215113
Proteus mirabilis		0.000706562	0.000546759	0.000577903	0.00183122
Proteus penneri		0.00015022		0.00021106	0.00036128
Proteus sp. NMG38-2		0.000126501		7.78912e-05	0.000204392
Proteus sp. ZN5		0.00093281		0.000678407	0.00161122
Proteus terrae		0.000447997		0.00057539	0.00102339
Proteus vulgaris		0.0442612	0.0314536	0.0177962	0.093511
Providencia alcalifaciens		0.024843	0.0283242	0.0176467	0.070814
Providencia heimbachae				0.000110555	0.000110555
Providencia rettgeri		0.00377589	0.00609478	0.00597227	0.0158429
Providencia rustigianii				0.000359305	0.000359305
Providencia sneebia				5.77903e-05	5.77903e-05
Providencia sp. R33		0.00391456	0.00417689	0.00409507	0.0121865
Providencia stuartii			0.000330615	9.29669e-05	0.000423582
Providencia vermicola				9.54795e-05	9.54795e-05
Pseudescherichia vulneris		3.06561e-05	6.4267e-05		9.49231e-05
Pseudobutyrivibrio xylanivorans	0.000353585	0.000329554	0.000829671		0.00151281
Pseudocitrobacter corydidari		3.62997e-05	0.000142516	3.01514e-05	0.000208967
Pseudoclostridium thermosuccinogenes			6.12746e-05		6.12746e-05
Pseudodesulfovibrio cashew	2.2475e-05	2.54064e-05			4.78814e-05
Pseudodesulfovibrio indicus	8.57215e-06				8.57215e-06
Pseudodesulfovibrio profundus	1.09044e-05				1.09044e-05
Pseudodesulfovibrio tunisiensis	3.70391e-05		1.91029e-05		5.61421e-05
Pseudogymnoascus destructans		7.85132e-05			7.85132e-05
Pseudoleptotrichia goodfellowii		1.64369e-05			1.64369e-05
Pseudomonas aeruginosa	0.00153377	0.000650893	0.00140916	0.0217747	0.0253685
Pseudomonas alcaligenes				5.42187e-05	5.42187e-05
Pseudomonas antarctica		1.20038e-05			1.20038e-05
Pseudomonas fragi	5.15531e-06	0.000267594		2.44645e-05	0.000297214
Pseudomonas knackmussii			1.03855e-05		1.03855e-05
Pseudoprevotella muciniphila	2.26441e-05	3.94125e-05	0.000104325		0.000166382
Pseudoxanthomonas suwonensis				1.25631e-05	1.25631e-05
Psychrobacter sanguinis		1.0717e-05			1.0717e-05
Psychrobacter sp. 28M-43		2.67924e-06			2.67924e-06
Psychrobacter sp. DAB_AL43B		6.25155e-06			6.25155e-06
Puccinia striiformis				3.54103e-05	3.54103e-05
Pusillibacter faecalis	0.00116644	0.000949257	0.00144601	0.000943684	0.00450539
Pyramidobacter piscolens	7.83668e-05	0.0015286	0.000210655		0.00181762
Qiania dongpingensis	0.000178865	0.000192081	0.000583991	0.000335294	0.00129023
Ralstonia solanacearum		2.99558e-05			2.99558e-05
Raoultella ornithinolytica		0.000141084	0.000240362	3.26467e-05	0.000414093
Raoultella planticola		5.79293e-05	0.000156041	4.77398e-05	0.000261711
Raoultella sp. HC6		4.37549e-05	0.000108527		0.000152281
Raoultella sp. XY-1			3.02334e-05		3.02334e-05
Raoultella terrigena		1.34413e-06	0.00014066		0.000142004
Raoultibacter timonensis	2.44249e-05	4.41142e-05			6.85391e-05
Rhizobacter sp. AJA081-3	2.02504e-05				2.02504e-05
Rhizobium leguminosarum	4.0225e-05				4.0225e-05
Rhizobium sp. AB2/73	3.55674e-05				3.55674e-05
Rhodocaloribacter litoris	1.37154e-05				1.37154e-05
Riemerella anatipestifer	5.05169e-05	7.06188e-05	7.02426e-05		0.000191378
Romboutsia hominis	6.29212e-05	7.03936e-05	0.000123059	5.10803e-05	0.000307454
Romboutsia ilealis	0.000610724	0.000561725	0.000468188	0.000496213	0.00213685
Romboutsia sp. CE17	6.33193e-05	0.000197056	0.000119892	0.000152528	0.000532795
Roseburia hominis	0.00545594	0.00305186	0.0204403	0.0505178	0.0794659
Roseburia intestinalis	0.0119799	0.0223394	0.0629441	0.0100612	0.107325
Roseburia sp. NSJ-69	0.00124222	0.00187012	0.00793848	0.0026117	0.0136625
Rothia aeria		1.1404e-05		3.5738e-05	4.71421e-05
Rothia dentocariosa		0.000220766	4.03941e-05	0.00051851	0.00077967
Rothia mucilaginosa	9.4276e-05	0.00877188	0.00161529	0.0083094	0.0187908
Rubrivivax gelatinosus	1.50623e-05				1.50623e-05
Ruminiclostridium herbifermentans		3.72476e-05	6.05958e-05	5.41225e-05	0.000151966
Ruminococcus albus	0.000552133	8.87457e-05	0.000326202		0.000967081
Ruminococcus bicirculans	0.00827498	0.001451	0.0415835	0.00379522	0.0551047
Ruminococcus bovis	0.000684323	0.000345387	0.000577663	0.000390579	0.00199795
Ruminococcus champanellensis	0.000734619	0.000122804			0.000857423
Ruminococcus gauvreauii	0.000173082	0.000166456			0.000339538
Ruminococcus sp. FMBCY1	0.00256119	0.00298312	0.0147076	0.00155889	0.0218108
Ruthenibacterium lactatiformans	0.00163393	0.00221744	0.00350354	0.0313344	0.0386893
Saccharomyces cerevisiae	0.00106163	0.014232	0.00700307	0.0148779	0.0371746
Saccharomyces eubayanus		0.000367143			0.000367143
Saccharomyces paradoxus		0.000476692		0.000379345	0.000856037
Salidesulfovibrio onnuriiensis	2.48521e-05	2.83538e-05			5.32058e-05
Salisediminibacterium selenitireducens			0.000123835		0.000123835
Salmonella bongori		3.80277e-05	0.000383461	2.0101e-05	0.00044159
Salmonella enterica	6.5842e-05	0.000384655	0.00255772	0.000699601	0.00370781
Salmonella sp.		0.000222802	0.000182389		0.000405191
Salmonella sp. JXY0409-18		7.34998e-07			7.34998e-07
Salmonella sp. SJTUF14152		4.91194e-06			4.91194e-06
Sarcina sp. JB2		9.58051e-05			9.58051e-05
Scandinavium goeteborgense	2.74807e-06	5.60312e-06	0.000103699		0.000112051
Scardovia inopinata		1.08762e-05	8.93767e-06		1.98139e-05
Schaalia cardiffensis		9.09761e-05			9.09761e-05
Schaalia meyeri	1.17337e-05	0.000161892	6.07895e-05	3.37214e-05	0.000268137
Schaalia odontolytica	0.000179703	0.00686714	0.00243221	0.00604657	0.0155256
Schaalia sp. 19OD2882	5.60607e-06	6.4658e-05			7.0264e-05
Schaalia sp. ZJ405		5.71968e-06			5.71968e-06
Schaalia turicensis		0.00012798	4.74764e-05	1.26725e-05	0.000188129
Schizophyllum commune		4.01886e-06			4.01886e-06
Schizosaccharomyces japonicus		2.2327e-06			2.2327e-06
Schleiferilactobacillus harbinensis		3.6046e-05		0.00206102	0.00209707
Sclerotinia sclerotiorum		4.8017e-06			4.8017e-06
Secundilactobacillus malefermentans		1.72373e-05			1.72373e-05
Secundilactobacillus paracollinoides		2.18804e-05			2.18804e-05
Selenomonas ruminantium		0.000268295		4.35059e-05	0.000311801
Selenomonas sp. oral taxon 126		4.16055e-05	0.000577656		0.000619262
Selenomonas sp. oral taxon 136	1.11748e-05	1.78194e-05	0.000116694		0.000145688
Selenomonas sp. oral taxon 478	4.15063e-06		9.46841e-05		9.88347e-05
Selenomonas sp. oral taxon 920			0.00025015		0.00025015
Selenomonas sputigena		4.39187e-05	7.51659e-05	9.79037e-05	0.000216988
Selenomonas timonae		3.82802e-05	0.000272424		0.000310705
Sellimonas intestinalis	0.000333982	0.00140777	0.00275746	0.000816567	0.00531578
Serpentinicella alkaliphila	4.61197e-05	1.93089e-05	3.16152e-05		9.70438e-05
Serratia fonticola				5.02524e-05	5.02524e-05
Serratia marcescens		1.27823e-05		4.35059e-05	5.62883e-05
Serratia plymuthica	1.36208e-05				1.36208e-05
Serratia proteamaculans		1.94432e-05			1.94432e-05
Serratia quinivorans	5.49613e-06			1.75883e-05	2.30845e-05
Serratia rubidaea				3.80677e-05	3.80677e-05
Serratia sp. JUb9				3.80677e-05	3.80677e-05
Serratia surfactantfaciens		1.96651e-05			1.96651e-05
Serratia symbiotica			4.44926e-05		4.44926e-05
Severe acute respiratory syndrome-related coronavirus		0.000117226	0.0153234		0.0154407
Shewanella chilikensis				3.96722e-06	3.96722e-06
Shigella boydii		0.000142737	0.000961047	0.000190587	0.00129437
Shigella dysenteriae		0.000142981	0.00123608	0.000187387	0.00156645
Shigella flexneri	4.36124e-05	0.000273404	0.0023645	0.000531171	0.00321269
Shigella sonnei		0.00010668	0.00072167	8.31802e-05	0.00091153
Shigella sp. MO17		9.64526e-05			9.64526e-05
Shigella sp. PIB			1.56682e-05		1.56682e-05
Shimwellia blattae		2.87079e-05	0.000123386		0.000152094
Simiaoa sunii	0.0120014	0.00282393	0.00857288	0.0369243	0.0603225
Sinorhizobium sp. CCBAU 05631	3.38737e-06				3.38737e-06
Skunavirus A16		2.59273e-05	9.43917e-05		0.000120319
Skunavirus ASCC273		0.000130816			0.000130816
Skunavirus ASCC532		1.21623e-06			1.21623e-06
Skunavirus B1127		0.000100346		1.08245e-05	0.00011117
Skunavirus bIBBF12		4.01297e-06			4.01297e-06
Skunavirus bIL170		7.2102e-05	9.14612e-05		0.000163563
Skunavirus caseusJM1		0.000447003	0.000372201	0.000272536	0.00109174
Skunavirus CB13		8.0244e-05			8.0244e-05
Skunavirus CB14		2.91697e-05		3.09271e-06	3.22625e-05
Skunavirus CB19		1.29294e-05			1.29294e-05
Skunavirus CHPC129		0.000175227	2.34438e-05		0.00019867
Skunavirus CHPC361		4.52686e-05	3.23362e-06		4.85022e-05
Skunavirus CHPC362		9.45631e-06			9.45631e-06
Skunavirus CHPC52		5.93524e-05			5.93524e-05
Skunavirus CHPC781		9.03146e-05	2.42522e-06		9.27398e-05
Skunavirus CHPC958		1.68959e-05			1.68959e-05
Skunavirus CHPC959		2.82819e-05	1.81891e-06		3.01008e-05
Skunavirus CHPC964		2.53699e-05		2.18208e-05	4.71908e-05
Skunavirus CHPC965		4.48077e-05	5.24033e-05		9.7211e-05
Skunavirus E1127		8.02306e-06			8.02306e-06
Skunavirus F0139		3.23396e-05	2.49645e-06	5.43824e-05	8.92184e-05
Skunavirus fd13		6.23237e-05		1.20272e-06	6.35265e-05
Skunavirus i0139		0.000128356	8.70102e-05	0.00012508	0.000340445
Skunavirus JF1		2.03502e-05			2.03502e-05
Skunavirus jm2		7.87954e-05			7.87954e-05
Skunavirus jm3		3.32275e-05	6.53751e-05		9.86025e-05
Skunavirus L6		1.11417e-05			1.11417e-05
Skunavirus Lj	1.36602e-06	2.66682e-05		3.60817e-06	3.16423e-05
Skunavirus LP0903		1.13801e-05	2.02101e-06		1.34011e-05
Skunavirus LP1502a		0.000128131	9.14612e-05	3.9518e-06	0.000223544
Skunavirus LP8511		2.21133e-05			2.21133e-05
Skunavirus LP9207		3.37679e-06			3.37679e-06
Skunavirus LP9609		5.89954e-06			5.89954e-06
Skunavirus LP9908		1.42989e-05			1.42989e-05
Skunavirus M1127		5.0698e-06			5.0698e-06
Skunavirus MP1		1.69128e-05			1.69128e-05
Skunavirus MV10L		2.54064e-05			2.54064e-05
Skunavirus P008		9.10317e-05	0.000109753		0.000200785
Skunavirus P1532		3.30955e-05	1.74582e-05		5.05537e-05
Skunavirus p272		0.000164798			0.000164798
Skunavirus P4565		5.37305e-05	0.00362677		0.0036805
Skunavirus P475		2.57558e-05			2.57558e-05
Skunavirus P656		0.00161358	0.00436413	0.00112482	0.00710252
Skunavirus P680		9.22919e-05			9.22919e-05
Skunavirus R31		3.61815e-05		8.07542e-06	4.42569e-05
Skunavirus S0139		9.99805e-05	0.000889087		0.000989068
Skunavirus Sl4		4.55059e-05			4.55059e-05
Skunavirus sv05601		8.2656e-05	0.000201215		0.000283871
Skunavirus sv10W18		1.21854e-05			1.21854e-05
Skunavirus sv13W11L			3.01503e-05		3.01503e-05
Skunavirus sv15		1.11536e-05			1.11536e-05
Skunavirus sv16802		0.000160501	0.000182922		0.000343424
Skunavirus sv193		1.47065e-05			1.47065e-05
Skunavirus sv30804		6.58346e-05	0.000256091		0.000321926
Skunavirus sv340		0.000112798	0.000825984		0.000938783
Skunavirus sv37201		0.000123654	0.00110332	0.000402811	0.00162978
Skunavirus sv38503		1.8065e-05		1.54636e-06	1.96114e-05
Skunavirus sv38507		6.50366e-05	9.14612e-05		0.000156498
Skunavirus sv3R16S		8.84931e-06			8.84931e-06
Skunavirus sv42		0.000153717	9.14612e-05	9.7936e-06	0.000254972
Skunavirus sv44		6.33147e-06			6.33147e-06
Skunavirus sv512		3.45297e-05			3.45297e-05
Skunavirus sv51701		0.00050916	0.000109496	0.000356556	0.000975211
Skunavirus sv56003		8.84548e-05			8.84548e-05
Skunavirus sv56301		4.6948e-05	0.00106229		0.00110924
Skunavirus sv57001		2.68259e-05	0.000256091		0.000282917
Skunavirus sv62601		4.60087e-05			4.60087e-05
Skunavirus sv62605		7.17797e-05			7.17797e-05
Skunavirus sv63302		3.46104e-05			3.46104e-05
Skunavirus sv66901		0.000166025	0.000462637	0.000205212	0.000833874
Skunavirus sv7		0.000109395			0.000109395
Skunavirus sv712		1.10213e-05			1.10213e-05
Skunavirus sv79201		8.83271e-05	0.0013737	0.000209137	0.00167117
Skunavirus sv88605		0.000128452	0.000146338		0.00027479
Skunavirus sv8V08		5.0698e-06			5.0698e-06
Skunavirus sv936		0.000120146			0.000120146
Skunavirus sv96401		6.50567e-05			6.50567e-05
Skunavirus sv96403		2.11974e-05			2.11974e-05
Skunavirus sv96603		0.000291435	1.87954e-05		0.000310231
Slackia heliotrinireducens	8.71196e-06	3.15671e-05			4.0279e-05
Sneathiella sp. PHK-P5	2.5839e-05				2.5839e-05
Sodaliphilus pleomorphus	0.00047451	0.000208433	5.50621e-05		0.000738005
Solibaculum mannosilyticum	0.000235594	0.000521286	0.000773747	0.00081921	0.00234984
Solidesulfovibrio carbinolicus	1.13185e-05				1.13185e-05
Solidesulfovibrio carbinoliphilus	1.43617e-05				1.43617e-05
Solidesulfovibrio magneticus				2.9093e-05	2.9093e-05
Sphaerotilus sulfidivorans	1.13804e-05				1.13804e-05
Sphingobacterium daejeonense	2.22577e-06	4.25681e-06	1.34085e-05		1.9891e-05
Sphingobacterium multivorum		2.91189e-05	7.69937e-05		0.000106113
Sphingobium sp. YG1		1.63635e-06			1.63635e-06
Sphingomonas sp. PAMC26645				2.0101e-05	2.0101e-05
Sphingopyxis granuli				7.03533e-05	7.03533e-05
Sporomusa termitida				7.33083e-05	7.33083e-05
Staphylococcus agnetis		6.81281e-05			6.81281e-05
Staphylococcus arlettae		5.75881e-05		1.18911e-05	6.94792e-05
Staphylococcus aureus	0.000181133	0.00125056	0.000248198	0.000745641	0.00242553
Staphylococcus capitis		0.000201172		0.000319759	0.000520931
Staphylococcus caprae		0.000181089		3.75443e-05	0.000218633
Staphylococcus carnosus	1.53776e-05	6.76767e-05		6.52091e-06	8.95752e-05
Staphylococcus cohnii		4.062e-05			4.062e-05
Staphylococcus condimenti		6.08376e-06			6.08376e-06
Staphylococcus debuckii		1.74804e-05			1.74804e-05
Staphylococcus delphini		0.000194			0.000194
Staphylococcus epidermidis		0.0229035	0.00129508	0.00316685	0.0273655
Staphylococcus equorum		9.19907e-05		8.43882e-06	0.000100429
Staphylococcus felis		8.31317e-05			8.31317e-05
Staphylococcus gallinarum				0.000107403	0.000107403
Staphylococcus haemolyticus		0.0343988	0.000251702	0.00490309	0.0395535
Staphylococcus hominis		0.0465885		7.59494e-05	0.0466644
Staphylococcus hyicus		4.09374e-05			4.09374e-05
Staphylococcus lugdunensis		0.000122196		2.07135e-05	0.000142909
Staphylococcus muscae		3.63531e-05			3.63531e-05
Staphylococcus nepalensis		0.000137415			0.000137415
Staphylococcus pasteuri		9.13391e-05			9.13391e-05
Staphylococcus phage IME-SA4		0.000434132			0.000434132
Staphylococcus phage SPbeta-like		3.61663e-05			3.61663e-05
Staphylococcus phage StB12		0.000701956			0.000701956
Staphylococcus phage StB27		0.000247424			0.000247424
Staphylococcus pseudintermedius		8.05233e-05	1.71964e-05	7.09363e-05	0.000168656
Staphylococcus pseudoxylosus		5.08027e-05			5.08027e-05
Staphylococcus saprophyticus		0.000248384		3.79747e-05	0.000286358
Staphylococcus schleiferi		4.88967e-05			4.88967e-05
Staphylococcus simulans	1.52936e-05	0.000232148			0.000247442
Staphylococcus sp. CDC25				4.21941e-06	4.21941e-06
Staphylococcus sp. HL28		2.38095e-05			2.38095e-05
Staphylococcus warneri		0.000108476			0.000108476
Staphylococcus xylosus		0.000121195			0.000121195
Stenotrophomonas acidaminiphila				9.29669e-05	9.29669e-05
Stenotrophomonas indicatrix				6.78407e-05	6.78407e-05
Stenotrophomonas maltophilia		0.123586	0.130093	0.0626435	0.316323
Stenotrophomonas pavanii				0.000100505	0.000100505
Stenotrophomonas rhizophila				0.000341716	0.000341716
Stenotrophomonas sp. 169				0.000143219	0.000143219
Stenotrophomonas sp. 364				5.02524e-05	5.02524e-05
Stenotrophomonas sp. ASS1				0.000113068	0.000113068
Stenotrophomonas sp. DR822				6.03029e-05	6.03029e-05
Stenotrophomonas sp. ESTM1D_MKCIP4_1				0.000241211	0.000241211
Stenotrophomonas sp. G4				4.02019e-05	4.02019e-05
Stenotrophomonas sp. LM091				9.04543e-05	9.04543e-05
Stenotrophomonas sp. MYb57				2.51262e-05	2.51262e-05
Stenotrophomonas sp. NA06056				0.000188446	0.000188446
Stenotrophomonas sp. NY11291				4.52272e-05	4.52272e-05
Stenotrophomonas sp. Pemsol				0.00031659	0.00031659
Stenotrophomonas sp. pho				0.00026885	0.00026885
Stenotrophomonas sp. SAU14A_NAIMI4_5				0.000180909	0.000180909
Stenotrophomonas sp. SAU14A_NAIMI4_8				5.2765e-05	5.2765e-05
Stenotrophomonas sp. SI-NJAU-1				3.26641e-05	3.26641e-05
Stenotrophomonas sp. SXG-1				3.76893e-05	3.76893e-05
Stenotrophomonas sp. WZN-1		0.00313339		0.00210055	0.00523394
Stenotrophomonas sp. YAU14A_MKIMI4_1				2.51262e-05	2.51262e-05
Stenotrophomonas sp. YAU14D1_LEIMI4_1				8.79417e-05	8.79417e-05
Stenotrophomonas sp. ZAC14A_NAIMI4_1				9.29669e-05	9.29669e-05
Stenotrophomonas sp. ZAC14D2_NAIMI4_6				8.54291e-05	8.54291e-05
Stenotrophomonas sp. ZAC14D2_NAIMI4_7				0.00015327	0.00015327
Streptobacillus moniliformis	2.48592e-05		6.74957e-05		9.23549e-05
Streptococcus acidominimus	1.27161e-05	0.00013368	2.30806e-05	1.11681e-05	0.000180645
Streptococcus agalactiae		0.000252109	3.66895e-05	4.98637e-05	0.000338662
Streptococcus anginosus	1.14941e-05	0.000187148	3.82163e-05	0.00108266	0.00131952
Streptococcus australis	1.9868e-05	0.00026714	0.00023655	0.000240737	0.000764295
Streptococcus canis	2.77555e-05	9.48649e-05	8.38322e-05	0.00018625	0.000392703
Streptococcus constellatus		1.01578e-05			1.01578e-05
Streptococcus cristatus	2.06658e-05	0.000121958	0.000153379	4.79255e-05	0.000343928
Streptococcus dysgalactiae	4.36251e-06	7.17773e-05	2.34761e-05		9.96158e-05
Streptococcus equi		5.41986e-05	5.8159e-05	3.70274e-05	0.000149385
Streptococcus equinus		3.78438e-05	7.79161e-05		0.00011576
Streptococcus ferus		6.07132e-06	4.64833e-06		1.07197e-05
Streptococcus gallolyticus		1.63965e-05	2.41076e-05		4.05042e-05
Streptococcus gordonii	4.81997e-05	0.000199781	0.000218735	0.000374742	0.000841457
Streptococcus gwangjuense	3.82832e-06	0.000254837	0.000496165	0.000810628	0.00156546
Streptococcus halichoeri	2.07007e-06				2.07007e-06
Streptococcus himalayensis		6.00395e-05			6.00395e-05
Streptococcus ilei	1.77434e-05	0.000223188	0.00035692	0.000169049	0.000766901
Streptococcus infantarius		5.97419e-05	5.2692e-05		0.000112434
Streptococcus infantis		0.000641349	3.86799e-05	0.000117413	0.000797442
Streptococcus intermedius	6.43982e-06	5.56253e-05	1.84422e-05		8.05073e-05
Streptococcus koreensis	7.85628e-06	0.000158882	0.000116493	0.0001476	0.000430831
Streptococcus lactarius	1.56447e-05	0.000370336	0.000230189	8.32395e-05	0.00069941
Streptococcus lutetiensis	3.67697e-05	3.08642e-05	0.000123103		0.000190737
Streptococcus milleri		5.68346e-05			5.68346e-05
Streptococcus mitis	5.6772e-05	0.00107937	0.00142797	0.00138834	0.00395245
Streptococcus mutans		0.000189665	8.43073e-05	0.000277271	0.000551243
Streptococcus oralis	6.36012e-05	0.00198954	0.000837639	0.000627611	0.00351839
Streptococcus parasanguinis	4.30982e-05	0.00144137	0.00170882	0.000907832	0.00410112
Streptococcus parasuis		8.2081e-05	1.69136e-05	0.00023283	0.000331825
Streptococcus parauberis		1.96014e-05		2.95086e-05	4.911e-05
Streptococcus pasteurianus		2.73602e-05	1.0762e-05		3.81222e-05
Streptococcus periodonticum		2.23928e-05			2.23928e-05
Streptococcus phage 5093		0.000738049			0.000738049
Streptococcus phage PH10		0.000494172			0.000494172
Streptococcus phage SpSL1		0.000120079			0.000120079
Streptococcus phage TP-778L		3.60113e-05			3.60113e-05
Streptococcus phage YMC-2011		2.43902e-05	1.84422e-05		4.28324e-05
Streptococcus pluranimalium		2.1055e-05			2.1055e-05
Streptococcus pneumoniae	4.66399e-05	0.000527142	0.000411055	0.000593799	0.00157864
Streptococcus porcinus	1.2861e-05	3.97288e-05	4.09814e-05		9.35712e-05
Streptococcus pseudopneumoniae		0.000283005	0.000256091	0.000371189	0.000910285
Streptococcus pseudoporcinus		8.69675e-06	2.79302e-05		3.6627e-05
Streptococcus pyogenes	9.65913e-06	8.29209e-05	6.48212e-05	7.08207e-05	0.000228222
Streptococcus ratti		4.61843e-05			4.61843e-05
Streptococcus respiraculi		2.52111e-06			2.52111e-06
Streptococcus rubneri		0.000105902	0.000140744	2.38033e-05	0.000270449
Streptococcus salivarius	0.00038115	0.00150867	0.00225927	0.00233425	0.00648335
Streptococcus sanguinis	4.15099e-05	0.000260033	0.000305219	0.000826213	0.00143297
Streptococcus sobrinus		6.10343e-05			6.10343e-05
Streptococcus sp. 116-D4		0.000245126	0.000174362	0.000315244	0.000734732
Streptococcus sp. 1643		0.000216008			0.000216008
Streptococcus sp. A12	2.80509e-05	0.000273102	0.000327919	0.000357194	0.000986266
Streptococcus sp. CNU G2			1.58076e-05		1.58076e-05
Streptococcus sp. CNU G3		2.81042e-05	1.09407e-05		3.90449e-05
Streptococcus sp. FDAARGOS_192	1.02866e-05	0.000112642	0.000151173	0.000143306	0.000417407
Streptococcus sp. FDAARGOS_522		6.39897e-06	7.82046e-06		1.42194e-05
Streptococcus sp. HSISM1	3.77204e-05	0.00160399	0.00105135	0.00118227	0.00387534
Streptococcus sp. HSISS1	3.18498e-06	5.16965e-05	7.28204e-05	6.52589e-05	0.000192961
Streptococcus sp. HSISS2		0.000173368	7.77299e-05	8.70118e-05	0.000338109
Streptococcus sp. HSISS3		0.000266873	8.49525e-05	0.000103693	0.000455519
Streptococcus sp. LPB0220	5.22341e-05	0.00172591	0.00160634	0.00131673	0.00470122
Streptococcus sp. Marseille-Q3533	1.76763e-05	0.000302782	5.98336e-05	0.000155619	0.00053591
Streptococcus sp. NCTC 11567				2.71912e-05	2.71912e-05
Streptococcus sp. NPS 308		0.000859027	7.60678e-05		0.000935095
Streptococcus sp. NSJ-72		2.86279e-06			2.86279e-06
Streptococcus sp. oral taxon 061	1.12193e-05	0.00046627	0.0001142	4.87047e-05	0.000640394
Streptococcus sp. oral taxon 064		0.00087253	6.2363e-05	3.96722e-06	0.00093886
Streptococcus sp. oral taxon 431	2.01782e-05	0.000456226	8.44972e-05	0.000131515	0.000692417
Streptococcus suis	0.000141254	0.000143804	0.000186747	0.000211851	0.000683656
Streptococcus thermophilus	0.00101087	0.0264698	0.00929651	0.0364545	0.0732317
Streptococcus toyakuensis	1.44905e-05	0.000216598	0.000121869	0.000463904	0.000816861
Streptococcus troglodytae		4.99638e-06			4.99638e-06
Streptococcus uberis		4.29951e-05		3.45225e-06	4.64473e-05
Streptococcus vestibularis	2.09451e-05	0.000276331	0.000124077	0.000168528	0.000589881
Streptococcus virus 9874			1.4187e-05		1.4187e-05
Streptomyces coeruleorubidus				2.71094e-05	2.71094e-05
Streptomyces sp. 891-h	7.80453e-06				7.80453e-06
Streptomyces sp. Caat 7-52	2.48219e-06				2.48219e-06
Subdoligranulum variabile	0.00141469	0.00458605	0.00572634	0.0380153	0.0497424
Succinivibrio dextrinosolvens	2.80938e-05	0.0150418	0.000319714		0.0153896
Sugiyamaella lignohabitans		5.66853e-05			5.66853e-05
Suillus fuscotomentosus		1.78238e-05			1.78238e-05
Sutterella faecalis	0.000880127	0.000687351			0.00156748
Sutterella megalosphaeroides	0.00116434	0.000839458	0.00465409		0.00665788
Sutterella wadsworthensis	0.0124041	0.00159556			0.0139996
Symbiopectobacterium purcellii		1.69685e-05	8.55534e-05		0.000102522
Syntrophobacter fumaroxidans		4.68012e-05			4.68012e-05
Syntrophobotulus glycolicus		4.12003e-05	2.6854e-05	4.89442e-05	0.000116998
Syntrophomonas wolfei		1.08014e-05	3.39933e-06		1.42008e-05
Tannerella forsythia		6.8828e-06			6.8828e-06
Tannerella serpentiformis		2.81969e-05			2.81969e-05
Tannockella kyphosi		6.44716e-05	2.29965e-05		8.74682e-05
Taranisvirus taranis	5.29034e-05	5.57291e-05			0.000108632
Tenuifilum thalassicum		2.99783e-06			2.99783e-06
Tepidibacter sp. 8C15b	1.69376e-05	3.43979e-05	5.53266e-05		0.000106662
Terrisporobacter sp. MCA3	7.57038e-05	0.00234739	0.00154167	0.00247105	0.00643581
Tetragenococcus halophilus		3.21517e-05		2.07135e-05	5.28652e-05
Tetragenococcus koreensis		1.47077e-05			1.47077e-05
Tetragenococcus osmophilus		2.32866e-05		2.41657e-05	4.74523e-05
Thauera sp. MZ1T		9.34236e-06			9.34236e-06
Thermaerobacter sp. FW80		2.30551e-06			2.30551e-06
Thermanaerovibrio acidaminovorans		1.2642e-05			1.2642e-05
Thermophilibacter immobilis	0.000198972	7.32949e-05	3.97419e-05		0.000312009
Thiopseudomonas alkaliphila		1.79761e-05			1.79761e-05
Tichowtungia aerotolerans	2.74869e-05	3.34464e-06			3.08316e-05
Tissierella sp. JN-28			6.20451e-05		6.20451e-05
Tomitella fengzijianii		2.41172e-06			2.41172e-06
Torulaspora delbrueckii		6.92764e-05			6.92764e-05
Toutatisvirus toutatis	6.2102e-06	5.24041e-05		0.00836555	0.00842416
Toxoplasma gondii		0.015124	0.00026068	0.00102402	0.0164087
Treponema denticola			2.83291e-05		2.83291e-05
Treponema medium	7.68882e-06				7.68882e-06
Treponema parvum	1.12385e-05				1.12385e-05
Treponema pedis		5.94531e-05		8.29164e-05	0.00014237
Treponema peruense	5.74272e-05	6.77026e-05	3.92833e-05	6.39161e-05	0.000228329
Treponema primitia				3.24735e-05	3.24735e-05
Treponema socranskii		6.60234e-06			6.60234e-06
Treponema succinifaciens	2.47945e-05	1.70963e-05	2.3848e-05		6.57387e-05
Tropheryma whipplei		5.03892e-05			5.03892e-05
Trueperella pyogenes	4.01272e-05	5.61932e-05	0.000152455	4.99234e-05	0.000298699
Tumebacillus avium	4.51638e-05			2.3015e-06	4.74653e-05
Turicibacter bilis	0.000128159	6.8888e-05	9.52429e-05	9.40805e-05	0.000386371
Turicibacter sanguinis	5.844e-05	6.74024e-05	3.19838e-05		0.000157826
Turicibacter sp. H121	4.07855e-05	2.6527e-05	2.55444e-05	5.28963e-06	9.81466e-05
Turicibacter sp. TJ11	7.91445e-06	4.47453e-05	4.5504e-05	1.91749e-05	0.000117339
Turicimonas muris	0.00109461	0.00132887			0.00242348
uncultured crAssphage	0.00239489	0.0805736	0.000560171	0.000790509	0.0843192
unidentified bacterial endosymbiont		4.85099e-06	3.95489e-05		4.43999e-05
Ureibacillus thermophilus		1.32555e-05			1.32555e-05
Ustilago hordei		7.85132e-05			7.85132e-05
Vagococcus carniphilus			1.02952e-05		1.02952e-05
Vagococcus fluvialis		7.19994e-06		4.48792e-05	5.20791e-05
Vagococcus lutrae		1.35436e-05	2.49169e-06	3.2221e-05	4.82562e-05
Varibaculum prostatecancerukia	3.56123e-06				3.56123e-06
Variovorax paradoxus	5.42444e-05				5.42444e-05
Variovorax sp. PAMC28562	3.61495e-05				3.61495e-05
Vectrevirus AAPEc6	0.00199002				0.00199002
Vectrevirus ACGC91	0.000173391				0.000173391
Vectrevirus cee	6.73239e-05				6.73239e-05
Vectrevirus K15	0.00501438				0.00501438
Vectrevirus K1E	0.000126072				0.000126072
Vectrevirus kay	8.95535e-05				8.95535e-05
Vectrevirus mutPK1A2	0.00423844				0.00423844
Vectrevirus VEc3	0.00655134				0.00655134
Veillonella atypica	0.000230823	0.000368565	0.00217481	0.000346829	0.00312103
Veillonella dispar	7.97751e-05	0.000722835	0.000610262	0.00199504	0.00340791
Veillonella nakazawae	0.00019648	0.00112169	0.00101195	0.0021422	0.00447233
Veillonella parvula	0.000264463	0.00412925	0.0131501	0.0154634	0.0330072
Veillonella rodentium		0.000346159	0.000167528	0.000119459	0.000633147
Veillonella sp. S12025-13	0.000167088	0.000991959	0.000757426	0.00157752	0.00349399
Vescimonas coprocola	0.00426119	0.00361657	0.000386729	0.00929584	0.0175603
Vescimonas fastidiosa	0.00149908	0.00220862	0.000769885	0.00201539	0.00649298
Vibrio cholerae		1.92012e-05			1.92012e-05
Vibrio cincinnatiensis		0.000312299			0.000312299
Vibrio cyclitrophicus		1.36127e-05			1.36127e-05
Vibrio diabolicus	5.39582e-05				5.39582e-05
Vibrio taketomensis	2.96395e-06				2.96395e-06
Wansuia hejianensis	0.000316758	0.000373808	0.000471661	0.00016091	0.00132314
Warwickvirus atuna		4.76671e-05			4.76671e-05
Warwickvirus JK16		3.76319e-06			3.76319e-06
Warwickvirus tiwna		2.69695e-05			2.69695e-05
Warwickvirus tonijn		7.21279e-05			7.21279e-05
Warwickvirus tunus		1.69344e-05			1.69344e-05
Warwickvirus wv95		3.95135e-05			3.95135e-05
Webervirus alina		0.000408457			0.000408457
Webervirus domnhall		0.000145345			0.000145345
Webervirus F20		0.00160998			0.00160998
Webervirus FZ10		0.00616711			0.00616711
Webervirus GHK3		0.00202813			0.00202813
Webervirus IMGroot		0.000242987			0.000242987
Webervirus JY917		0.00131705			0.00131705
Webervirus KL		0.0126659			0.0126659
Webervirus KLPN1		0.00186266			0.00186266
Webervirus KLPPOU149		0.00124773			0.00124773
Webervirus KOX1		5.51567e-05			5.51567e-05
Webervirus KP1801		0.00121792			0.00121792
Webervirus KP36		0.00606872			0.00606872
Webervirus KpCol1		0.00173445			0.00173445
Webervirus KpKT21phi1		0.001607			0.001607
Webervirus KpNIH2		0.00081617			0.00081617
Webervirus KpV522		6.18649e-05			6.18649e-05
Webervirus mezzogao		0.00170538			0.00170538
Webervirus N141		0.00182837			0.00182837
Webervirus NJS1		0.000986112			0.000986112
Webervirus PKP126		0.00167482			0.00167482
Webervirus segescirculi		0.00024746			0.00024746
Webervirus shelby		0.0043775			0.0043775
Webervirus sin4		0.00220701			0.00220701
Webervirus skenny		0.00059927			0.00059927
Webervirus sushi		0.00116276			0.00116276
Webervirus sweeny		0.00138935			0.00138935
Webervirus TAH8		0.000986857			0.000986857
Webervirus TSK1		0.00136475			0.00136475
Webervirus wv13		0.00135656			0.00135656
Webervirus wv1513		0.00210862			0.00210862
Weissella ceti		4.39039e-06			4.39039e-06
Weissella cibaria		0.00126033	7.07328e-06		0.0012674
Weissella confusa		0.00130484	0.000309588		0.00161443
Weissella soli		8.11167e-06			8.11167e-06
Wujia chipingensis	0.00766594	0.000813327	0.00168765	0.000815954	0.0109829
Xanthomonas campestris	6.75276e-05				6.75276e-05
Xanthomonas translucens				2.76388e-05	2.76388e-05
Xiamenia xianingshaonis	4.45205e-05	5.25386e-05			9.70591e-05
Yersinia pseudotuberculosis		8.89847e-05			8.89847e-05
Yokenella regensburgei		1.93295e-05	0.00017782	2.26136e-05	0.000219763
Zindervirus BP12B	2.94278e-05				2.94278e-05
Zygosaccharomyces rouxii		3.2329e-05			3.2329e-05
Zygotorulaspora mrakii		0.000282077		8.85101e-05	0.000370588
Zymomonas mobilis	1.47022e-05				1.47022e-05
